# Supplementary material for: Uncovering the miRNA-mediated regulatory network involved in Ma bamboo (Dendrocalamus latiflorus) de novo shoot organogenesis
Source: Hortic Res. 2023 Nov 8;10(12):uhad223. doi: 10.1093/hr/uhad223 (PMC10716635; doi:10.1093/hr/uhad223)
Supplement: Web_Material_uhad223 [file web_material_uhad223.zip]

Archive with 15 entries (15 files):
- SI.pdf
- TableS1 Summary of miRNA-seq.xlsx
- TableS10 Information of 30 DlamiR156 precursors sequence.xlsx
- TableS11 DEG between WT and STTM156.xlsx
- TableS12 GO enrichment of DEGs.xlsx
- TableS13 Data of venn .xlsx
- TableS14 Primers list for qPCR analysis of gene expression and vector construction..xlsx
- TableS2 DEM during shoot organogenesis.xlsx
- TableS3 Summary of degradome sequencing.xlsx
- TableS4 Degradome sequencing of shoot organogenesis.xlsx
- TableS5 GO enrichment of known and novel DlamiRNA target genes.xlsx
- TableS6 DlamiRNA-mRNA-gene regulation network.xlsx
- TableS7 Cluster and target genes of DEM.xlsx
- TableS8 GO enrichment of DEM target genes.xlsx
- TableS9 Choosen clusters data .xlsx
