# Supplementary material for: Uncovering the miRNA-mediated regulatory network involved in Ma bamboo (Dendrocalamus latiflorus) de novo shoot organogenesis
Source: Hortic Res. 2023 Nov 8;10(12):uhad223. doi: 10.1093/hr/uhad223 (PMC10716635; doi:10.1093/hr/uhad223)
Supplement: Web_Material_uhad223 [file web_material_uhad223.zip › TableS1 Summary of miRNA-seq.xlsx]

## Sheet: Sheet1
Sample	Small RNA sequencing
	No. of reads	No. of clean reads	CG content（%）
Stage1-1	24167970	7693583	39
Stage1-2	22279351	7052553	39
Stage1-3	18335401	5829758	39
Stage2-1	18649918	4980547	41
Stage2-2	19901390	5321477	41
Stage2-3	17486600	4918354	41
Stage3-1	20830640	4720289	39
Stage3-2	19481721	3975088	39
Stage3-3	20073681	4334499	38
Stage4-1	16990890	3659856	38
Stage4-2	16959924	3546315	38
Stage4-3	18263512	3895027	39
