# Supplementary material for: Uncovering the miRNA-mediated regulatory network involved in Ma bamboo (Dendrocalamus latiflorus) de novo shoot organogenesis
Source: Hortic Res. 2023 Nov 8;10(12):uhad223. doi: 10.1093/hr/uhad223 (PMC10716635; doi:10.1093/hr/uhad223)
Supplement: Web_Material_uhad223 [file web_material_uhad223.zip › TableS10 Information of 30 DlamiR156 precursors sequence.xlsx]

## Sheet: Sheet1
DlamiRNA	sequence	locolization
>DlamiR156_1	ugacagaagagagugagcacccauggugguuucuuugcaucaagggacaugcugggagcuaugugugcucacugcucuaucugucagc	chr3.2:40188380..40188468:-
>DlamiR156_2	cucucucucucucucucucuaaugcuuuguuuguguuugguuuuguggugguggcguugacagaagagagugagcac	chr24.1:23957377..23957454:+
>DlamiR156_3	ugacagaagagagugagcacacauggugccuuucuugcaugcugauuaaugagaguucaugcuugaagcuaugugugcucacuucucuaucugucagc	chr2.1:4982411..4982509:+
>DlamiR156_4	ugacagaagagagugagcacacauggugccuuucuugcaugcugauuaaugagaguucaugcuugaagcuaugugugcucacuucucuaucugucagc	chr2.2:4657191..4657289:+
>DlamiR156_5	ugacagaagagagugagcacacgaccgggcggaacggcaccggcggaugugccgucgcggccgcgugcucacggcucugucugucauc	chr10.1:41275449..41275537:-
>DlamiR156_6	ugacagaagagagugagcacacgaccgggcggaacggcaccggcggaugugccgucgcggccgcgugcucacggcucugucugucauc	chr10.2:37483956..37484044:-
>DlamiR156_7	ugacagaagagagugagcacacggcacgacgaccagcaucaugauaugcuggcuccgccgcgugcucacuccucuuucugucagc	chr9.2:3065880..3065965:-
>DlamiR156_8	ugacagaagagagugagcacacggcacgacgaccggcaucacgauaugccggcuccgccgcgugcucacuccucuuucugucagc	chr9.1:4549432..4549517:-
>DlamiR156_9	ugacagaagagagugagcacacggccgggccgaacggcaccgguggaugugccgucgcggccgcgugcucacuucucuuucuguc	chr4.1:31910837..31910922:-
>DlamiR156_10	ugacagaagagagugagcacacggccgggccgaacggcaccgguggaugugccgucgcggccgcgugcucacuucucuuucuguc	chr4.2:32674992..32675077:-
>DlamiR156_11	ugacagaagagagugagcacacggccgggccgaacggcaccgguggaugugccgucgcggccgcgugcucacuucucuuucugucauc	chr4.1:31881313..31881401:-
>DlamiR156_12	ugacagaagagagugagcacacggccgggccgaacggcaccgguggaugugccgucgcggccgcgugcucauuucucuuucugucauc	chr4.2:32644607..32644695:-
>DlamiR156_13	ugacagaagagagugagcacacggccgggccgaccggcaccgguggaugugccgucgcugccgcgugcucacugcucucucugucauc	chr6.1:25748974..25749062:-
>DlamiR156_14	ugacagaagagagugagcacacggccgggccgaccggcaccgguggaugugccgucgcugccgcgugcucacugcucucucugucauc	chr6.2:24529809..24529897:-
>DlamiR156_15	ugacagaagagagugagcacacggccgggccgaccggcaccgguggaugugccgucgcugccgcgugcucacugcucucucugucauc	chr6.2:24539792..24539880:-
>DlamiR156_16	ugacagaagagagugagcacacggccgggcggaacggcaccggcggaugugccgucgcggccgcgugcucaccgcucugucugucaucc	chr12.2:28154835..28154924:-
>DlamiR156_17	ugacagaagagagugagcacacggccgggcggaacggcaccggcggaugugccgucgcggccgcgugcucacggcucugucugucacc	chr5.2:34656845..34656933:-
>DlamiR156_18	ugacagaagagagugagcacacggccgggcggaacggcaccggcggaugugccgucgcggccgcgugcucacggcucugucugucauc	chr5.1:33487926..33488014:-
>DlamiR156_19	ugacagaagagagugagcacacggccgggcggaacggcaccggcggaugugccgucgcggccgcgugcucacugcucugucugucauc	chr12.1:30326321..30326409:-
>DlamiR156_20	ugacagaagagagugagcacacggccgggcgggacggcaccggcggaugugccgucgcggccgcgugcucacugcucugucugucacc	chr11.1:26256246..26256334:-
>DlamiR156_21	ugacagaagagagugagcacacggccgggcgggacggcaccggcggaugugccgucgcggccgcgugcucacugcucugucugucacc	chr11.2:28760339..28760427:-
>DlamiR156_22	ugacagaagagagugagcacacgguaugacagucgacauaauaucuaugucguccuugccgugugcucacugcucuuucugu	chr4.1:3830164..3830246:-
>DlamiR156_23	ugacagaagagagugagcacacggugugauagccgacauaauaucuaugccguccucgucaugugcucgcuccucuuucugucagcc	chr6.1:17444569..17444656:+
>DlamiR156_24	ugacagaagagagugagcacacggugugauagccgacauaauaucuaugccguccucgucaugugcucgcuccucuuucugucagcc	chr6.2:16054883..16054970:+
>DlamiR156_25	ugacagaagagagugagcacauggcgugauagccggcauaauaucuaugccgucaucgccgcgugcucacucuuuuucugucagc	chr5.1:4309382..4309467:-
>DlamiR156_26	ugacagaagagagugagcacauggcgugauagccggcauaauaucuaugccgucaucgccgcgugcucacucuuuuucugucagc	chr5.2:4227957..4228042:-
>DlamiR156_27	ugacagaagagagugagcacccaugguggauucuuugcauaagggacaugcuugggagcuaugugugcucacugcucugucugucagc	chr2.1:4982570..4982658:+
>DlamiR156_28	ugacagaagagagugagcacccaugguggauucuuugcauaagggacaugcuugggagcuaugugugcucacugcucugucugucagc	chr2.2:4657350..4657438:+
>DlamiR156_29	ugacagaagagagugagcacccauggugguuucuuugcaucaagggacaugcugggagcuaugugugcucacugcucuaucugucagc	chr3.1:41136429..41136517:-
>DlamiR156_30	ugacagaagagagugagcacccauggugguuucuuugcaucaagggacaugcugggagcuaugugugcucacugcucuaucugucagc	chr3.2:40188380..40188468:-
