# Supplementary material for: Uncovering the miRNA-mediated regulatory network involved in Ma bamboo (Dendrocalamus latiflorus) de novo shoot organogenesis
Source: Hortic Res. 2023 Nov 8;10(12):uhad223. doi: 10.1093/hr/uhad223 (PMC10716635; doi:10.1093/hr/uhad223)
Supplement: Web_Material_uhad223 [file web_material_uhad223.zip › TableS11 DEG between WT and STTM156.xlsx]

## Sheet: Sheet1
ID	WT_1_Count	WT_2_Count	WT_3_Count	STTM156_1_Count	STTM156-_2_Count	STTM156_3_Count	WT_1_FPKM	WT_2_FPKM	WT_3_FPKM	STTM156_1_FPKM	STTM156_2_FPKM	STTM156_3_FPKM	pValue	FDR	log2FC
evm.TU.FRAGSCAFF_390.148	12397	1161	32	3	1	1	1026.1	911.636	3.2553	0.268226	0.103606	0.086513	7.85132e-12	7.82424e-08	-12.0381
evm.TU.ORIGINAL_3498.173	631	128	0	0	0	0	33.5218	60.881	0	0	0	0	0.00324611	0.197652	-11.4997
evm.TU.FRAGSCAFF_390.57	814	798	0	0	0	0	22.1753	20.6236	0	0	0	0	0.00376567	0.212817	-11.319
evm.TU.ORIGINAL_3498.52	644	438	0	0	0	0	17.7972	11.4831	0	0	0	0	0.00593747	0.271421	-10.7491
evm.TU.FRAGSCAFF_442.220	485	46	0	0	0	0	16.6664	14.996	0	0	0	0	0.00693413	0.291981	-10.5491
evm.TU.FRAGSCAFF_255.134	31	273	0	0	0	0	5.97227	4.98951	0	0	0	0	0.0116755	0.378997	-9.85335
evm.TU.ORIGINAL_3498.212	316	229	0	0	0	0	7.05957	4.85337	0	0	0	0	0.0125035	0.388813	-9.75888
evm.TU.ORIGINAL_3498.161	269	255	0	0	0	0	13.0309	11.7187	0	0	0	0	0.0130609	0.395018	-9.69837
evm.TU.ORIGINAL_3498.136	634	371	5	1	0	0	24.6124	13.6633	0.238563	0.0419345	0	0	6.24646e-06	0.00308673	-9.6921
evm.TU.FRAGSCAFF_18.163	243	267	0	0	0	0	8.54753	8.90969	0	0	0	0	0.0134528	0.398605	-9.65717
evm.TU.ORIGINAL_3498.214	31	698	0	0	1	0	16.0033	35.2058	0	0	0.0665511	0	0.00229849	0.161877	-9.65526
evm.TU.ORIGINAL_3498.73	282	178	0	0	0	0	19.8179	11.8671	0	0	0	0	0.014874	0.417461	-9.51619
evm.TU.ORIGINAL_3498.6	392	51	0	0	0	1	11.4815	14.1709	0	0	0	0.0306141	0.00232657	0.163292	-9.51565
evm.TU.FRAGSCAFF_74.101	2432	2325	3	4	0	2	70.1592	63.6299	0.106368	0.124649	0	0.060306	4.29322e-06	0.00239492	-9.48045
evm.TU.FRAGSCAFF_255.140	198	234	0	0	0	0	14.32	16.055	0	0	0	0	0.0159553	0.432131	-9.41668
evm.TU.FRAGSCAFF_226.89	194	231	0	0	0	0	6.43247	7.26616	0	0	0	0	0.0162225	0.434583	-9.393
evm.TU.ORIGINAL_3498.134	95	327	2	0	0	0	2.94051	9.60204	0.0760847	0	0	0	0.000286849	0.04074	-9.37833
evm.TU.FRAGSCAFF_74.105	195	214	1	0	0	0	4.49415	4.67891	0.0283258	0	0	0	0.00050076	0.060506	-9.3435
evm.TU.ORIGINAL_3498.215	426	33	2	0	0	1	26.568	19.5245	0.153302	0	0	0.0651866	3.75975e-05	0.0102651	-9.27333
evm.TU.FRAGSCAFF_18.65	688	7227	17	8	5	9	385.175	387.895	1.18211	0.488917	0.354097	0.532219	7.81756e-09	3.11623e-05	-9.14624
evm.TU.FRAGSCAFF_354.38	186	149	1	0	0	0	4.87876	3.70766	0.0322378	0	0	0	0.000612584	0.068209	-9.06111
evm.TU.ORIGINAL_3498.163	212	123	0	0	0	0	6.5529	3.60678	0	0	0	0	0.0204213	0.479408	-9.05989
evm.TU.ORIGINAL_3498.234	147	19	0	0	0	0	2.36058	2.89449	0	0	0	0	0.0204595	0.479729	-9.05715
evm.TU.ORIGINAL_3498.217	141	193	0	0	0	0	5.83167	7.57266	0	0	0	0	0.0206513	0.48103	-9.04344
evm.TU.FRAGSCAFF_0.98	167	154	0	0	0	0	8.69276	7.60465	0	0	0	0	0.0213874	0.488658	-8.99183
evm.TU.FRAGSCAFF_390.151	133	187	0	0	0	0	3.11776	4.15863	0	0	0	0	0.0215406	0.489305	-8.98129
evm.TU.ORIGINAL_3498.213	11	195	0	0	0	0	5.39882	9.07942	0	0	0	0	0.0226191	0.498203	-8.90885
evm.TU.FRAGSCAFF_18.89	152	148	0	0	0	0	7.33138	6.77207	0	0	0	0	0.0228543	0.50056	-8.89345
evm.TU.FRAGSCAFF_407.12	183	114	0	0	0	0	11.6183	6.86618	0	0	0	0	0.0229804	0.502402	-8.88525
evm.TU.ORIGINAL_3498.141_evm.TU.ORIGINAL_3498.143	14	158	0	0	0	0	4.04399	4.32968	0	0	0	0	0.0230357	0.502811	-8.88167
evm.TU.FRAGSCAFF_354.65	139	144	0	0	0	0	8.49504	8.34892	0	0	0	0	0.0241922	0.510958	-8.8084
evm.TU.FRAGSCAFF_354.62	157	116	0	0	0	0	3.59489	2.51977	0	0	0	0	0.0249613	0.51752	-8.76134
evm.TU.FRAGSCAFF_354.111	147	126	0	0	0	0	7.23598	5.88393	0	0	0	0	0.0249962	0.517846	-8.75924
evm.TU.ORIGINAL_3498.45	12	144	1	0	0	0	3.87535	4.41173	0.0396916	0	0	0	0.000752584	0.0783959	-8.71327
evm.TU.ORIGINAL_3498.167	258	242	1	1	0	0	11.0667	9.8476	0.052719	0.0463345	0	0	0.000164113	0.0281977	-8.67305
evm.TU.FRAGSCAFF_18.97	76	181	0	0	0	0	4.01522	9.07175	0	0	0	0	0.0267238	0.528754	-8.65807
evm.TU.FRAGSCAFF_255.184	693	739	2	0	3	0	15.2582	15.4359	0.0541214	0	0.0826808	0	0.000355278	0.0476303	-8.58854
evm.TU.FRAGSCAFF_18.178	144	96	1	0	0	0	3.65969	2.31457	0.0312357	0	0	0	0.000858172	0.0850778	-8.58481
evm.TU.ORIGINAL_3498.48	142	92	0	0	0	0	7.43184	4.56786	0	0	0	0	0.0288546	0.543916	-8.5408
evm.TU.FRAGSCAFF_0.42	131	97	0	0	0	0	5.52371	3.88015	0	0	0	0	0.0296012	0.546475	-8.50148
evm.TU.ORIGINAL_3498.227	18	116	1	0	0	0	11.1395	11.3506	0.126769	0	0	0	0.000864031	0.0850778	-8.47913
evm.TU.FRAGSCAFF_0.56	123	11	0	0	0	0	4.92908	3.83972	0	0	0	0	0.0301233	0.550117	-8.47448
evm.TU.ORIGINAL_3498.93	135	83	1	0	0	0	7.73579	4.51197	0.0704272	0	0	0	0.000954621	0.0911395	-8.44801
evm.TU.ORIGINAL_3498.205	478	661	0	1	0	2	13.7599	18.0512	0	0.0310953	0	0.0601765	0.000808492	0.082075	-8.44771
evm.TU.FRAGSCAFF_0.267	14	111	1	0	0	0	2.96451	3.00165	0.0350339	0	0	0	0.000895237	0.0874655	-8.42042
evm.TU.FRAGSCAFF_0.206	98	118	0	0	0	0	2.35916	2.69483	0	0	0	0	0.0312712	0.558238	-8.41652
evm.TU.FRAGSCAFF_441.267	164	238	1	1	0	0	4.32709	5.95726	0.0324281	0.0285009	0	0	0.000229651	0.0354587	-8.35308
evm.TU.ORIGINAL_5618.5	14	96	1	0	0	0	4.37698	3.83292	0.0517262	0	0	0	0.000955705	0.0911395	-8.31883
evm.TU.FRAGSCAFF_0.67	124	73	0	0	0	0	4.28747	2.39452	0	0	0	0	0.0338257	0.575566	-8.29382
evm.TU.ORIGINAL_3498.162	1	97	0	0	0	0	7.67967	7.06695	0	0	0	0	0.0339767	0.576659	-8.28682
evm.TU.FRAGSCAFF_354.73	15	89	0	0	0	0	1.44788	1.16426	0	0	0	0	0.0344156	0.579886	-8.26662
evm.TU.FRAGSCAFF_18.34	147	231	1	0	0	1	4.26826	6.36301	0.0356863	0	0	0.0303489	0.000255173	0.0380082	-8.26349
evm.TU.FRAGSCAFF_18.40	63	125	1	0	0	0	3.71808	6.99852	0.072535	0	0	0	0.00114224	0.102703	-8.21959
evm.TU.ORIGINAL_3498.187	613	197	0	1	2	2	36.4988	61.9644	0	0.064317	0.14906	0.124468	0.000128537	0.0237944	-8.21192
evm.TU.FRAGSCAFF_18.71	16	79	0	0	0	0	3.01383	2.13087	0	0	0	0	0.0358994	0.588898	-8.19992
evm.TU.FRAGSCAFF_411.19	9	91	0	0	0	0	2.65461	2.54634	0	0	0	0	0.0367202	0.591114	-8.16403
evm.TU.FRAGSCAFF_255.91	7	17	0	0	0	0	2.07749	3.0126	0	0	0	0	0.0376094	0.595782	-8.12592
evm.TU.ORIGINAL_3498.54	1	73	0	0	0	0	1.88325	1.30421	0	0	0	0	0.0381415	0.59912	-8.10347
evm.TU.FRAGSCAFF_18.73	95	73	2	0	0	0	3.24129	2.36284	0.0838675	0	0	0	0.000365964	0.0484117	-8.08258
evm.TU.FRAGSCAFF_18.176	86	84	0	0	0	0	2.04314	1.8932	0	0	0	0	0.0388479	0.604051	-8.07409
evm.TU.FRAGSCAFF_354.51	47	124	0	0	0	0	1.20177	3.0079	0	0	0	0	0.0389671	0.604239	-8.06918
evm.TU.ORIGINAL_3498.192	482	675	2	1	0	3	7.03111	9.3411	0.0358572	0.0157574	0	0.0457412	3.88344e-05	0.0105069	-8.06343
evm.TU.FRAGSCAFF_18.84	136	192	0	0	0	1	3.69745	4.95202	0	0	0	0.0284167	0.00612859	0.276355	-8.05526
evm.TU.FRAGSCAFF_0.44	63	13	1	0	0	0	1.9313	2.99545	0.0376771	0	0	0	0.00119306	0.104854	-8.04398
evm.TU.ORIGINAL_3498.224	79	86	0	0	0	0	6.17301	6.37508	0	0	0	0	0.0399419	0.610337	-8.02947
evm.TU.FRAGSCAFF_0.138	276	33	3	1	0	1	7.11967	7.41499	0.0951132	0.0278649	0	0.0269625	1.26222e-08	4.27842e-05	-8.01759
evm.TU.FRAGSCAFF_354.125	87	991	8	1	3	2	17.5606	20.4577	0.213956	0.0235056	0.0817147	0.0454888	2.43442e-07	0.000346575	-8.01725
evm.TU.FRAGSCAFF_74.106	75	88	0	0	0	0	5.11003	5.68803	0	0	0	0	0.0404073	0.612834	-8.0108
evm.TU.FRAGSCAFF_354.118	119	199	0	0	0	1	2.87502	4.56104	0	0	0	0.0252525	0.00643288	0.281924	-8.00826
evm.TU.ORIGINAL_3498.210	256	322	8	0	1	1	6.57844	7.84975	0.252663	0	0.032166	0.0268592	2.0622e-09	1.12096e-05	-8.00679
evm.TU.ORIGINAL_3498.132	38	124	1	0	0	0	1.37711	4.26309	0.0445404	0	0	0	0.00165297	0.130908	-8.00071
evm.TU.ORIGINAL_3498.137	44	117	1	0	0	0	2.21965	5.59932	0.0620013	0	0	0	0.00148995	0.122374	-7.9941
evm.TU.FRAGSCAFF_18.28	229	351	3	0	1	1	7.43485	10.8109	0.119709	0	0.0406397	0.0339349	1.35952e-08	4.27842e-05	-7.99261
evm.TU.FRAGSCAFF_441.194	88	68	0	0	0	0	5.53975	4.06101	0	0	0	0	0.0418653	0.619451	-7.95347
evm.TU.FRAGSCAFF_18.32	14	5	0	0	0	0	2.67865	1.22172	0	0	0	0	0.0421822	0.619451	-7.94124
evm.TU.FRAGSCAFF_390.60	172	129	0	0	0	1	8.76919	6.23933	0	0	0	0.0532894	0.00661323	0.285711	-7.94039
evm.TU.ORIGINAL_3498.171	118	35	0	0	0	0	9.85198	2.77221	0	0	0	0	0.0422841	0.620288	-7.93732
evm.TU.ORIGINAL_5618.44	176	124	0	0	1	0	3.51076	2.34654	0	0	0.0249691	0	0.00667333	0.286244	-7.93646
evm.TU.ORIGINAL_3498.177	174	125	0	0	1	0	5.91261	4.02956	0	0	0.0425347	0	0.006683	0.286244	-7.93137
evm.TU.FRAGSCAFF_0.229	126	165	2	0	1	0	3.30755	4.10901	0.0645261	0	0.0328586	0	0.000138661	0.025124	-7.89659
evm.TU.FRAGSCAFF_255.220	419	388	4	2	1	0	26.6016	23.3691	0.31212	0.137161	0.0794706	0	1.48658e-05	0.00541995	-7.85611
evm.TU.ORIGINAL_3498.135	232	257	2	0	0	2	3.64435	3.82986	0.0386128	0	0	0.0328377	0.000285796	0.0406872	-7.83785
evm.TU.FRAGSCAFF_18.16	67	77	0	0	0	0	1.93868	2.11368	0	0	0	0	0.0450937	0.63145	-7.83233
evm.TU.FRAGSCAFF_0.171	62	82	0	0	0	0	3.99299	5.01	0	0	0	0	0.0451489	0.631758	-7.83032
evm.TU.FRAGSCAFF_0.120	83	57	1	0	0	0	3.53758	2.30473	0.0523838	0	0	0	0.00135333	0.114176	-7.81255
evm.TU.ORIGINAL_3498.81	66	75	0	0	0	0	3.74355	4.03569	0	0	0	0	0.0459307	0.63672	-7.80212
evm.TU.FRAGSCAFF_354.40	17	168	0	0	0	1	5.04122	7.50894	0	0	0	0.049245	0.00729916	0.298931	-7.79957
evm.TU.ORIGINAL_3498.49	79	61	0	0	0	0	2.21053	1.61926	0	0	0	0	0.0460629	0.637113	-7.7974
evm.TU.FRAGSCAFF_442.197	45	95	0	0	0	0	2.37931	4.76517	0	0	0	0	0.0464568	0.640339	-7.78337
evm.TU.FRAGSCAFF_0.114	92	593	4	0	3	3	63.5224	39.6179	0.346218	0	0.264457	0.220826	2.8335e-05	0.00847117	-7.7729
evm.TU.FRAGSCAFF_0.243	88	49	0	0	0	0	3.13654	1.65684	0	0	0	0	0.0468173	0.641965	-7.77063
evm.TU.FRAGSCAFF_226.102	78	59	0	0	0	0	5.06725	3.63619	0	0	0	0	0.0469363	0.641965	-7.76644
evm.TU.ORIGINAL_3498.182	493	444	1	1	0	3	14.1734	12.1096	0.0353344	0.0310553	0	0.0901487	0.000131136	0.0241061	-7.76587
evm.TU.ORIGINAL_3498.125	242	242	0	1	0	1	15.22	14.4388	0	0.0679371	0	0.0657369	4.63075e-07	0.000589121	-7.75584
evm.TU.ORIGINAL_3498.183	68	67	0	0	0	0	4.35431	4.07007	0	0	0	0	0.0476514	0.64462	-7.74145
evm.TU.FRAGSCAFF_226.63	67	66	0	0	0	0	1.27322	1.18984	0	0	0	0	0.0482749	0.646656	-7.71993
evm.TU.FRAGSCAFF_354.50	366	365	3	0	2	1	10.5904	10.0194	0.106689	0	0.0724394	0.0302441	2.94371e-05	0.0086706	-7.70757
evm.TU.ORIGINAL_3498.58	67	64	0	0	0	0	4.91995	4.45845	0	0	0	0	0.0489018	0.648766	-7.69852
evm.TU.FRAGSCAFF_0.276	77	53	0	0	0	0	2.19862	1.43566	0	0	0	0	0.0490907	0.649106	-7.69211
evm.TU.FRAGSCAFF_0.237	11	14	0	0	0	1	3.45262	4.1687	0	0	0	0.0328069	0.00782101	0.307515	-7.66505
evm.TU.FRAGSCAFF_441.217	948	856	11	2	2	4	46.9751	40.2393	0.669917	0.107052	0.124052	0.207171	1.07327e-07	0.000195256	-7.66175
evm.TU.FRAGSCAFF_255.102	85	165	0	1	0	0	3.36008	6.18774	0	0.042701	0	0	0.00821949	0.315888	-7.65926
evm.TU.ORIGINAL_3498.235	92	147	0	1	0	0	3.12462	4.73636	0	0.0366874	0	0	0.00832377	0.318591	-7.59696
evm.TU.FRAGSCAFF_441.195	132	15	0	0	0	1	3.75467	2.83337	0	0	0	0.0297308	0.00820881	0.315888	-7.59476
evm.TU.ORIGINAL_6145.32	3	96	111	0	0	1	0.392068	11.9022	17.8292	0	0	0.1366	8.48509e-07	0.000792733	-7.5921
evm.TU.ORIGINAL_4749.2	121	18	1	0	0	1	5.16705	4.3752	0.0524839	0	0	0.0446341	0.000479047	0.0588166	-7.5519
evm.TU.FRAGSCAFF_18.109	119	11	0	1	0	0	3.96136	3.47382	0	0.0359587	0	0	0.00841802	0.319986	-7.54309
evm.TU.FRAGSCAFF_442.198	51	65	1	0	0	0	3.72059	4.49855	0.0896624	0	0	0	4.12977e-06	0.00237434	-7.53782
evm.TU.FRAGSCAFF_441.233	95	124	3	0	1	0	3.7844	4.6861	0.14688	0	0.0498639	0	7.78527e-07	0.000738897	-7.50075
evm.TU.FRAGSCAFF_354.128	13	119	0	0	1	0	1.77885	1.94969	0	0	0.021618	0	0.00867045	0.32524	-7.49511
evm.TU.FRAGSCAFF_354.88	52	172	0	0	1	0	3.10442	9.74143	0	0	0.0747293	0	0.0102974	0.354504	-7.4946
evm.TU.FRAGSCAFF_390.61	246	152	1	1	0	1	7.23365	4.24017	0.0361403	0.0317636	0	0.0307349	3.41699e-07	0.000454027	-7.48256
evm.TU.FRAGSCAFF_255.137	241	187	3	0	2	0	9.345	6.87893	0.142972	0	0.0970746	0	0.000341212	0.0460544	-7.47176
evm.TU.FRAGSCAFF_354.24	3	33	2	1	1	1	13.8044	13.2269	0.113109	0.0497055	0.0575985	0.0480958	5.89928e-09	2.51954e-05	-7.46534
evm.TU.ORIGINAL_3498.118	124	92	0	0	1	0	6.28375	4.42285	0	0	0.0634323	0	0.00898174	0.331042	-7.46193
evm.TU.ORIGINAL_3498.76	319	269	1	2	0	1	11.0299	8.82366	0.042496	0.0746992	0	0.0361401	0.000157476	0.0276502	-7.46106
evm.TU.FRAGSCAFF_226.111	112	11	1	1	0	0	4.0501	3.46486	0.0444443	0.039062	0	0	0.00052694	0.0625212	-7.44792
evm.TU.FRAGSCAFF_390.113	19	12	0	1	0	0	4.14037	3.67561	0	0.0410317	0	0	0.00906464	0.332366	-7.42485
evm.TU.FRAGSCAFF_255.234	383	387	0	1	1	2	19.6163	18.8038	0	0.0553254	0.0641108	0.107067	2.47971e-08	6.73951e-05	-7.41511
evm.TU.FRAGSCAFF_255.128	1298	826	4	5	3	3	40.1952	24.2659	0.15224	0.167254	0.116288	0.0971024	2.87375e-06	0.00190905	-7.40693
evm.TU.FRAGSCAFF_354.14	6	149	0	0	1	0	3.25982	7.67972	0	0	0.0680073	0	0.0101844	0.352812	-7.39784
evm.TU.ORIGINAL_3498.43	3	74	1	0	0	0	1.02828	2.40623	0.0421267	0	0	0	9.40138e-06	0.00407345	-7.3738
evm.TU.ORIGINAL_3498.133	29	159	3	0	1	1	6.82518	4.92586	0.120409	0	0.0408772	0.0341333	1.33075e-07	0.000227342	-7.35216
evm.TU.FRAGSCAFF_411.12	85	116	0	0	1	0	1.6658	2.15665	0	0	0.0245311	0	0.00958878	0.342294	-7.34942
evm.TU.ORIGINAL_3498.185	13	97	0	1	0	0	2.36651	2.11427	0	0.0248187	0	0	0.00951475	0.340743	-7.34754
evm.TU.FRAGSCAFF_0.204	758	655	4	1	2	5	32.5138	26.6536	0.210876	0.0463345	0.107385	0.22417	5.52013e-06	0.00288367	-7.31951
evm.TU.FRAGSCAFF_255.81	292	253	1	1	1	1	10.1592	8.35051	0.0427607	0.0375822	0.0435501	0.0363651	2.70327e-08	7.02769e-05	-7.31873
evm.TU.ORIGINAL_3498.28	93	1	2	0	0	1	2.62528	2.678	0.0693893	0	0	0.0295055	2.22898e-06	0.00161422	-7.31523
evm.TU.FRAGSCAFF_390.46	183	179	1	2	0	0	5.49931	5.10302	0.036934	0.0649224	0	0	0.00118153	0.104239	-7.31315
evm.TU.FRAGSCAFF_0.250	99	96	0	0	1	0	2.5746	2.36844	0	0	0.0325528	0	0.00973319	0.345578	-7.31061
evm.TU.FRAGSCAFF_0.176	47	426	1	1	0	4	12.9875	12.8961	0.0392193	0.0344697	0	0.133414	0.000320624	0.044275	-7.28253
evm.TU.FRAGSCAFF_255.120	282	41	1	0	1	3	4.73604	6.38893	0.0206412	0	0.0210223	0.052662	0.000262163	0.0383265	-7.27266
evm.TU.FRAGSCAFF_255.230	25	275	2	3	0	0	19.3098	20.1506	0.189861	0.250303	0	0	0.0010115	0.0952452	-7.26475
evm.TU.FRAGSCAFF_411.18	16	215	0	0	0	2	1.88956	3.63588	0	0	0	0.0372643	0.0157345	0.429596	-7.23759
evm.TU.ORIGINAL_3498.126	12	64	0	1	0	0	6.58366	3.33106	0	0.0592642	0	0	0.0108499	0.364561	-7.23514
evm.TU.FRAGSCAFF_338.77	3	56	27	0	0	0	0.18268	3.235	2.0207	0	0	0	5.6191e-06	0.00288367	-7.1888
evm.TU.FRAGSCAFF_0.282	286	187	0	1	0	2	29.1849	18.103	0	0.11023	0	0.21332	0.00266884	0.177119	-7.1888
evm.TU.FRAGSCAFF_354.99	92	87	0	0	1	0	3.2861	2.94801	0	0	0.0447102	0	0.0105253	0.358178	-7.1875
evm.TU.FRAGSCAFF_0.234	78	98	1	1	0	0	2.70253	3.22121	0.0425839	0.0374268	0	0	6.68969e-06	0.00325201	-7.17153
evm.TU.FRAGSCAFF_255.156	16	7	0	0	0	1	6.35086	3.97871	0	0	0	0.0626234	0.0109475	0.365647	-7.16818
evm.TU.FRAGSCAFF_390.100	52	126	0	0	0	1	0.809818	1.86154	0	0	0	0.0162777	0.0117476	0.379483	-7.16659
evm.TU.FRAGSCAFF_354.104	164	159	5	1	1	0	9.73021	8.94938	0.364601	0.0640893	0.0742664	0	1.07763e-07	0.000195256	-7.15434
evm.TU.FRAGSCAFF_0.219	416	392	0	5	0	0	12.5972	11.2611	0	0.163552	0	0	0.0336157	0.574713	-7.14563
evm.TU.FRAGSCAFF_74.113	39	332	2	4	0	0	9.42514	9.60693	0.0749771	0.131794	0	0	0.00181777	0.140065	-7.13696
evm.TU.FRAGSCAFF_255.180	244	198	0	1	0	2	21.8115	16.7911	0	0.0965612	0	0.186868	0.00285195	0.183165	-7.08773
evm.TU.FRAGSCAFF_255.221	89	68	0	0	1	0	3.02733	2.1943	0	0	0.0425779	0	0.0119663	0.382212	-7.00142
evm.TU.FRAGSCAFF_0.290	82	73	1	1	0	0	1.55959	1.31716	0.0233758	0.0205449	0	0	1.15017e-05	0.00466959	-6.99473
evm.TU.FRAGSCAFF_411.3	41	36	1	0	0	0	1.12748	0.939167	0.0337981	0	0	0	2.86581e-05	0.00852514	-6.96081
evm.TU.FRAGSCAFF_0.20	269	543	3	3	1	2	11.9277	22.8414	0.163492	0.143692	0.0555033	0.0926925	1.31566e-05	0.00501064	-6.90128
evm.TU.FRAGSCAFF_18.15	67	69	1	1	0	0	4.74833	4.63908	0.0871034	0.0765549	0	0	2.02776e-05	0.00669868	-6.80602
evm.TU.ORIGINAL_3498.203	53	82	1	1	0	0	1.82689	2.68144	0.0423649	0.0372344	0	0	2.24127e-05	0.0071283	-6.78987
evm.TU.FRAGSCAFF_226.87	368	596	6	2	1	5	5.64965	8.68035	0.113212	0.0331673	0.0192171	0.0802331	5.87955e-06	0.00297929	-6.77981
evm.TU.FRAGSCAFF_354.113	122	132	1	1	1	0	4.34608	4.46096	0.0437831	0.0384808	0.0445914	0	2.90542e-06	0.00190905	-6.77972
evm.TU.ORIGINAL_3498.199	29	38	1	0	0	0	1.14909	1.42843	0.0486996	0	0	0	5.61179e-05	0.0137089	-6.75862
evm.TU.ORIGINAL_3498.186	17	739	5	8	4	2	37.8648	26.3613	0.231071	0.32494	0.188269	0.0786041	1.36693e-05	0.00511651	-6.75835
evm.TU.ORIGINAL_3498.243	67	62	1	1	0	0	1.97534	1.73411	0.0362356	0.0318474	0	0	2.5457e-05	0.00781116	-6.73213
evm.TU.FRAGSCAFF_441.224	13519	895	27	72	59	54	1243.29	780.854	3.05184	7.15268	6.79196	5.19078	1.39962e-05	0.00516589	-6.73059
evm.TU.FRAGSCAFF_390.68	353	592	2	4	1	3	10.3347	16.4422	0.0719649	0.126499	0.0366467	0.0918021	3.90605e-05	0.0105133	-6.71598
evm.TU.FRAGSCAFF_18.92	66	55	3	0	0	1	3.8679	3.05781	0.216083	0	0	0.0612549	1.10124e-05	0.00456104	-6.67236
evm.TU.FRAGSCAFF_390.32	323	226	5	3	0	2	11.9707	7.94592	0.22775	0.120101	0	0.0774744	5.13898e-05	0.0129107	-6.64975
evm.TU.FRAGSCAFF_18.48	62	61	0	0	0	1	5.86276	5.47215	0	0	0	0.0988372	0.0147075	0.415942	-6.64589
evm.TU.FRAGSCAFF_18.119	229	227	0	1	2	1	10.4229	9.80161	0	0.0491656	0.113946	0.0475734	5.22056e-07	0.000622513	-6.61998
evm.TU.FRAGSCAFF_354.69	472	53	3	4	1	4	9.81227	9.92002	0.076651	0.0898244	0.026022	0.0869154	2.44902e-05	0.00766672	-6.60938
evm.TU.FRAGSCAFF_442.206	78	13	1	0	0	2	1.51973	2.40288	0.0239465	0	0	0.0407298	0.00210807	0.153156	-6.60002
evm.TU.ORIGINAL_3498.197	331	315	0	0	2	4	9.40314	8.48932	0	0	0.0711195	0.118772	0.00661078	0.285711	-6.59522
evm.TU.FRAGSCAFF_18.107	18	96	0	0	0	2	6.28533	5.30021	0	0	0	0.121659	0.0224019	0.496743	-6.59312
evm.TU.ORIGINAL_3498.116	58	58	1	0	0	1	1.7267	1.63808	0.0365896	0	0	0.031117	4.00533e-05	0.010644	-6.57969
evm.TU.FRAGSCAFF_255.173	11	136	0	0	2	0	3.13491	4.0046	0	0	0.0777046	0	0.0277858	0.536626	-6.572
evm.TU.ORIGINAL_3498.170	7	46	0	0	0	1	3.22546	2.0108	0	0	0	0.0481619	0.0159498	0.432131	-6.56709
evm.TU.FRAGSCAFF_0.17	126	87	1	2	0	0	3.94374	2.5833	0.0384686	0.0676199	0	0	0.00244863	0.168676	-6.55672
evm.TU.FRAGSCAFF_442.217	58	54	1	1	0	0	1.63109	1.44066	0.0345637	0.0303779	0	0	4.63844e-05	0.0118524	-6.53071
evm.TU.FRAGSCAFF_255.214	254	255	2	2	1	2	6.76025	6.43852	0.0654226	0.0574997	0.0333152	0.0556376	2.0371e-08	6.09021e-05	-6.49972
evm.TU.FRAGSCAFF_255.98	19	27	0	2	0	2	4.90311	5.06764	0	0.0557513	0	0.0539458	0.00506293	0.252273	-6.49803
evm.TU.FRAGSCAFF_354.112	45	62	1	0	1	0	0.591329	0.772904	0.0161505	0	0.0164486	0	5.82106e-05	0.0139603	-6.46033
evm.TU.FRAGSCAFF_18.77	145	139	0	1	0	2	5.12187	4.65793	0	0.0381564	0	0.0738415	0.0050376	0.25164	-6.44607
evm.TU.ORIGINAL_2586.125	77	59	5	0	2	0	1.20447	0.875536	0.961267	0	0.0391605	0	8.40854e-09	3.14232e-05	-6.4382
evm.TU.FRAGSCAFF_18.51	45	61	0	0	1	0	2.24309	2.88457	0	0	0.0623948	0	0.0170339	0.443795	-6.42687
evm.TU.FRAGSCAFF_74.109	74	18	0	0	0	2	1.92519	2.66553	0	0	0	0.0543854	0.0251273	0.518126	-6.42105
evm.TU.FRAGSCAFF_390.99	165	127	3	0	2	1	4.58062	3.34473	0.10236	0	0.0694998	0.0290168	3.6944e-07	0.000480216	-6.41691
evm.TU.FRAGSCAFF_0.221	95	9	0	2	0	0	3.60042	3.23585	0	0.0818778	0	0	0.0287131	0.542652	-6.34035
evm.TU.FRAGSCAFF_0.97	44	534	2	6	3	1	6.86406	8.60713	0.0417637	0.110118	0.0638021	0.0177586	0.000123289	0.0231523	-6.33148
evm.TU.FRAGSCAFF_411.14	172	199	1	3	1	0	2.21504	2.43121	0.0158278	0.0417331	0.0161201	0	0.000946639	0.0908356	-6.31732
evm.TU.FRAGSCAFF_0.162	137	139	2	2	1	0	4.26217	4.10244	0.0764731	0.067212	0.0389425	0	0.000298232	0.041664	-6.31281
evm.TU.ORIGINAL_3498.206	198	263	1	0	3	2	17.4208	21.952	0.108136	0	0.330398	0.183925	0.000898933	0.0876833	-6.30509
evm.TU.FRAGSCAFF_226.76	46	48	2	0	0	1	1.83462	1.81613	0.0980366	0	0	0.0416868	5.17788e-05	0.012954	-6.29947
evm.TU.FRAGSCAFF_226.25	193	155	0	3	0	1	6.16162	4.69447	0	0.103458	0	0.0333693	0.00787091	0.308202	-6.28342
evm.TU.FRAGSCAFF_0.157	23	63	6	0	0	1	0.637191	1.65577	0.204297	0	0	0.0289568	2.59187e-05	0.0078596	-6.24394
evm.TU.FRAGSCAFF_255.201	92	77	0	1	0	1	3.38901	2.69088	0	0.0397917	0	0.0385031	5.82052e-05	0.0139603	-6.24223
evm.TU.FRAGSCAFF_441.192	35	58	0	0	0	1	1.25752	1.97693	0	0	0	0.0375539	0.0195661	0.473076	-6.23548
evm.TU.FRAGSCAFF_0.45	198	221	0	2	1	2	5.80438	6.14611	0	0.0633327	0.0366948	0.0612817	1.03782e-06	0.000886488	-6.21161
evm.TU.FRAGSCAFF_411.21	113	961	2	13	8	3	14.4178	11.9169	0.0321309	0.183559	0.130896	0.0409879	0.000207696	0.0333132	-6.20558
evm.TU.FRAGSCAFF_226.78	71	94	1	0	1	1	3.68428	4.62743	0.0637769	0	0.0649543	0.0542381	2.18355e-05	0.00705224	-6.18426
evm.TU.FRAGSCAFF_18.63	6	15	0	2	0	0	1.84017	3.05502	0	0.0662588	0	0	0.0326922	0.568411	-6.16669
evm.TU.FRAGSCAFF_354.75	12	114	0	1	0	2	6.55683	5.90928	0	0.0590227	0	0.114223	0.00645778	0.282672	-6.16632
evm.TU.FRAGSCAFF_255.228	42	41	2	0	0	1	0.944275	0.874481	0.0552648	0	0	0.0234995	8.66377e-05	0.0182406	-6.12628
evm.TU.ORIGINAL_3498.4	26	6	0	0	0	1	0.68953	1.50955	0	0	0	0.0277198	0.000501914	0.060506	-6.12114
evm.TU.FRAGSCAFF_390.119	49	36	0	0	0	1	2.67519	1.86457	0	0	0	0.0570648	0.000449814	0.056862	-6.1198
evm.TU.FRAGSCAFF_291.44	35	48	1	0	1	0	1.49842	1.9495	0.052618	0	0.0535894	0	0.000164739	0.0282241	-6.09973
evm.TU.ORIGINAL_5055.7	115	2	27	1	0	1	4.63064	0.0763994	1.33621	0.043496	0	0.0420874	3.70792e-05	0.0101701	-6.09517
evm.TU.FRAGSCAFF_0.191	28	52	3	1	0	0	0.97721	1.72167	0.128683	0.0376996	0	0	7.31822e-05	0.0161468	-6.08873
evm.TU.FRAGSCAFF_0.281	35	48	0	0	1	0	1.06709	1.38832	0	0	0.0381633	0	0.000497674	0.060506	-6.07687
evm.TU.FRAGSCAFF_442.213	98	154	0	0	3	0	5.95133	8.87209	0	0	0.228046	0	0.049752	0.651801	-6.06279
evm.TU.FRAGSCAFF_0.242	217	252	6	3	3	0	6.84955	7.54606	0.232768	0.102289	0.118532	0	0.00013056	0.0240944	-6.05952
evm.TU.ORIGINAL_3498.78	269	241	3	0	2	5	5.67308	4.82171	0.0777601	0	0.0527971	0.110216	0.000510183	0.0612558	-6.05307
evm.TU.FRAGSCAFF_354.110	68	78	0	1	0	1	2.90195	3.15786	0	0.0460986	0	0.0446057	0.000109245	0.0218464	-6.02721
evm.TU.ORIGINAL_5618.9	96	121	1	2	0	1	1.54382	1.84598	0.0197649	0.0347426	0	0.0168087	7.07403e-06	0.00336308	-6.01293
evm.TU.FRAGSCAFF_411.2	2	229	1	2	1	3	4.87589	5.29635	0.0299636	0.0526697	0.0305167	0.0764461	0.00021087	0.0335194	-6.00451
evm.TU.FRAGSCAFF_0.14	45	32	1	0	0	1	3.23015	2.1791	0.0882225	0	0	0.0750274	0.000221811	0.0349604	-6.00226
evm.TU.ORIGINAL_5718.99	785	324	7	7	3	6	40.8295	15.987	0.447477	0.393286	0.195317	0.326186	2.13716e-05	0.00694494	-5.9666
evm.TU.FRAGSCAFF_390.103	156	268	5	2	2	2	6.145	10.015	0.242068	0.0851009	0.0986146	0.082345	1.30749e-08	4.27842e-05	-5.96477
evm.TU.FRAGSCAFF_390.81	94	57	0	0	2	0	5.49921	3.16348	0	0	0.146459	0	0.0413259	0.616492	-5.93464
evm.TU.FRAGSCAFF_18.100	31	44	0	1	0	0	0.762418	1.0266	0	0.0265667	0	0	0.000738792	0.0774758	-5.93048
evm.TU.FRAGSCAFF_354.115	13	75	2	1	1	1	3.74867	2.05169	0.0708815	0.0311488	0.036095	0.03014	2.86524e-06	0.00190905	-5.92991
evm.TU.FRAGSCAFF_354.37	48	26	0	0	1	0	2.15545	1.10761	0	0	0.0562096	0	0.000802697	0.0817644	-5.92419
evm.TU.FRAGSCAFF_354.33	46	28	0	0	1	0	1.27123	0.734077	0	0	0.0345923	0	0.000783121	0.0803176	-5.92272
evm.TU.ORIGINAL_3472.90	1	49	2	0	1	0	0.102985	4.78729	2.53148	0	0.128911	0	0.000365729	0.0484117	-5.91862
evm.TU.FRAGSCAFF_441.213	36	38	0	0	0	1	1.86089	1.86345	0	0	0	0.054029	0.000754566	0.0784657	-5.91527
evm.TU.FRAGSCAFF_0.112	33	4	0	0	1	0	2.15427	2.47722	0	0	0.0817147	0	0.000798513	0.0814769	-5.89376
evm.TU.FRAGSCAFF_441.197	434	96	5	1	4	3	10.3364	2.16904	0.146358	0.0257268	0.119248	0.0746809	9.57638e-05	0.0198132	-5.87306
evm.TU.FRAGSCAFF_255.78	88	43	1	0	1	1	3.11173	1.44246	0.0434598	0	0.0442621	0.0369597	6.87302e-05	0.0154496	-5.86802
evm.TU.FRAGSCAFF_74.111	17	19	0	0	0	0	1.33772	1.41837	0	0	0	0	0.00339671	0.202897	-5.83813
evm.TU.FRAGSCAFF_255.83	215	31	3	1	3	4	3.06167	4.06635	0.0525062	0.0153825	0.0534756	0.0595374	8.33561e-05	0.0178004	-5.83444
evm.TU.ORIGINAL_3498.94	3	4	0	1	0	0	1.46383	1.8516	0	0.0527081	0	0	0.000947961	0.0908356	-5.83202
evm.TU.FRAGSCAFF_18.93	64	132	0	1	1	1	1.70744	3.34084	0	0.0288185	0.0333947	0.0278852	3.08663e-05	0.00904701	-5.82879
evm.TU.ORIGINAL_5387.273	0	67	43	0	0	2	0	2.72118	2.26257	0	0	0.0894963	0.0390219	0.604272	-5.82391
evm.TU.FRAGSCAFF_354.103	31	38	0	0	0	1	0.97301	1.13151	0	0	0	0.0328069	0.000992481	0.0938978	-5.81247
evm.TU.ORIGINAL_3498.91	94	88	4	1	1	1	2.78854	2.47656	0.14584	0.0320446	0.0371332	0.0310069	1.50899e-06	0.00117628	-5.77473
evm.TU.FRAGSCAFF_441.198	75	96	0	0	0	3	1.47241	1.78795	0	0	0	0.0615598	0.0492024	0.649582	-5.75924
evm.TU.FRAGSCAFF_0.184	18	189	1	2	2	2	12.703	12.6536	0.0867366	0.152465	0.176676	0.147528	5.79543e-07	0.000636089	-5.75389
evm.TU.FRAGSCAFF_390.139	29	37	0	1	0	0	0.769396	0.931259	0	0.0286588	0	0	0.00117247	0.103987	-5.74794
evm.TU.FRAGSCAFF_441.196	83	95	2	2	0	1	5.88848	6.3939	0.174391	0.153272	0	0.074154	8.5376e-06	0.00380962	-5.73983
evm.TU.FRAGSCAFF_407.37	328	441	3	5	2	6	7.28879	9.29689	0.0819355	0.120021	0.0556321	0.139361	9.70735e-05	0.01995	-5.73244
evm.TU.FRAGSCAFF_354.35	173	241	4	3	1	3	5.10499	6.74657	0.14507	0.0956262	0.0369371	0.0925294	4.65765e-08	0.000103146	-5.73074
evm.TU.FRAGSCAFF_0.287	112	67	0	1	1	1	5.48895	3.11504	0	0.0529393	0.0613458	0.0512248	4.26229e-05	0.0111779	-5.71508
evm.TU.FRAGSCAFF_441.246	76	94	0	1	0	2	11.1739	13.111	0	0.158818	0	0.307349	0.00973858	0.345578	-5.70071
evm.TU.FRAGSCAFF_0.225	133	1654	11	9	9	29	58.6418	89.0758	0.767483	0.551895	0.639533	1.72074	7.23949e-05	0.0160322	-5.69981
evm.TU.ORIGINAL_3498.71	43	18	1	0	0	1	0.526552	0.209104	0.0150502	0	0	0.0127992	0.000634091	0.0699394	-5.67932
evm.TU.FRAGSCAFF_354.36	15	17	0	0	0	0	2.46484	2.6501	0	0	0	0	0.00526742	0.258371	-5.66834
evm.TU.FRAGSCAFF_441.230	79	38	0	1	1	0	2.17602	0.992973	0	0.0297539	0.0344786	0	0.000333842	0.045574	-5.66043
evm.TU.FRAGSCAFF_390.105	96	82	0	0	2	1	4.87959	3.95406	0	0	0.127249	0.0531278	0.0116416	0.378545	-5.65868
evm.TU.FRAGSCAFF_18.22	29	31	1	1	0	0	0.950275	0.963674	0.0402736	0.0353963	0	0	0.000569879	0.0651526	-5.64452
evm.TU.ORIGINAL_3498.128	96	133	0	2	1	1	4.9433	6.49703	0	0.111246	0.0644554	0.0538215	1.95376e-05	0.00658939	-5.64301
evm.TU.FRAGSCAFF_390.29	55	56	1	2	0	0	3.39539	3.27969	0.0758746	0.133372	0	0	0.000195887	0.032045	-5.62236
evm.TU.ORIGINAL_3498.233	36	24	0	1	0	0	2.31406	1.46353	0	0.0694352	0	0	0.00167253	0.131934	-5.6196
evm.TU.ORIGINAL_3498.108	8	93	0	2	1	0	3.30671	3.64675	0	0.0892983	0.0517392	0	0.0119561	0.382091	-5.6171
evm.TU.FRAGSCAFF_0.246	7	91	7	0	2	1	3.45585	4.26202	0.424741	0	0.123595	0.051602	1.44969e-06	0.00115575	-5.61581
evm.TU.ORIGINAL_3498.10	73	383	7	5	4	12	18.6882	9.65891	0.228707	0.143578	0.133102	0.333429	5.85878e-05	0.0139603	-5.56588
evm.TU.FRAGSCAFF_18.59	152	418	0	3	6	1	3.41738	8.91544	0	0.072858	0.168855	0.0234995	0.00625668	0.27929	-5.55633
evm.TU.FRAGSCAFF_390.143	18	4	0	1	0	0	0.864458	1.82242	0	0.0518774	0	0	0.00210579	0.153156	-5.55461
evm.TU.FRAGSCAFF_163.300	31	25	1	0	1	0	2.46542	1.8862	0.0977459	0	0.0995504	0	0.000741362	0.0774969	-5.55111
evm.TU.ORIGINAL_3498.89	8	123	5	3	0	1	1.40626	2.05116	0.108023	0.0569645	0	0.0183732	1.56572e-06	0.00120025	-5.53019
evm.TU.FRAGSCAFF_442.227	44	53	0	0	0	2	2.78294	3.18013	0	0	0	0.132218	0.0428391	0.622927	-5.51312
evm.TU.ORIGINAL_3498.228	128	126	5	0	3	2	4.31235	4.02709	0.207035	0	0.126514	0.0704277	5.88867e-07	0.000636089	-5.49646
evm.TU.FRAGSCAFF_354.48	62	38	0	1	0	1	1.87492	1.09016	0	0.0326662	0	0.0316083	0.000534655	0.0629143	-5.49173
evm.TU.ORIGINAL_3498.196	87	124	8	0	4	0	1.97387	2.66894	0.223079	0	0.113599	0	0.00226268	0.159943	-5.48204
evm.TU.FRAGSCAFF_0.279	18	258	2	2	1	6	3.73271	5.07561	0.0509742	0.0448011	0.0259576	0.130051	0.000379049	0.049812	-5.47951
evm.TU.FRAGSCAFF_390.30	33	233	4	7	3	1	8.91034	5.96834	0.132742	0.204167	0.101395	0.0282221	0.000230093	0.0354587	-5.47867
evm.TU.ORIGINAL_5618.6	29	25	0	1	0	0	0.916673	0.749676	0	0.0341447	0	0	0.00237855	0.165565	-5.46452
evm.TU.FRAGSCAFF_0.108	87	58	0	0	1	2	2.7384	1.7319	0	0	0.0393995	0.0657987	0.0131404	0.395641	-5.44071
evm.TU.FRAGSCAFF_226.93	13	37	1	2	0	1	3.06774	1.04544	0.0366059	0.0643455	0	0.0311309	8.43725e-05	0.0178897	-5.40328
evm.TU.FRAGSCAFF_390.115	99	129	3	0	1	4	3.67311	4.54052	0.136801	0	0.0464422	0.15512	4.32578e-06	0.00239492	-5.38578
evm.TU.FRAGSCAFF_18.81	13	85	1	2	1	1	9.69872	7.593	0.11573	0.203429	0.117867	0.0984207	1.30236e-05	0.00499892	-5.37658
evm.TU.ORIGINAL_3498.104	154	168	1	4	1	2	2.62381	2.71543	0.0209402	0.0736172	0.0213268	0.0356166	0.000713427	0.0757398	-5.35051
evm.TU.FRAGSCAFF_18.50	188	197	5	3	0	6	6.47365	6.43538	0.211607	0.111588	0	0.215949	0.00072047	0.0758434	-5.32844
evm.TU.FRAGSCAFF_0.208	98	81	3	1	2	1	1.87883	1.47321	0.070689	0.0207094	0.047996	0.0200388	4.04059e-06	0.00234562	-5.31095
evm.TU.ORIGINAL_3498.102	82	95	2	2	2	0	1.34415	1.47732	0.0402933	0.0354136	0.0410372	0	1.5753e-05	0.00557347	-5.26036
evm.TU.FRAGSCAFF_226.49	81	98	0	3	1	0	2.69907	3.09794	0	0.107983	0.0417102	0	0.0201455	0.477809	-5.25804
evm.TU.FRAGSCAFF_0.79	811	495	13	14	5	12	50.9581	29.5063	1.00393	0.950227	0.393257	0.788104	4.00251e-05	0.010644	-5.25627
evm.TU.FRAGSCAFF_390.98	63	71	0	0	2	1	3.73122	3.9892	0	0	0.14827	0.0619042	0.0164389	0.436504	-5.24606
evm.TU.FRAGSCAFF_390.116	53	29	2	0	1	1	2.97099	1.5422	0.137792	0	0.0701681	0.0585916	0.000263824	0.0384752	-5.22277
evm.TU.FRAGSCAFF_390.53	65	61	1	1	1	1	2.95847	2.63391	0.0559401	0.0491656	0.0569728	0.0475734	6.22539e-05	0.0144277	-5.21888
evm.TU.FRAGSCAFF_226.35	24	21	0	1	0	0	1.07773	0.89461	0	0.048507	0	0	0.00444388	0.232266	-5.20192
evm.TU.FRAGSCAFF_0.274	22	23	0	0	0	1	0.830962	0.824145	0	0	0	0.0394792	0.00446292	0.232855	-5.19948
evm.TU.FRAGSCAFF_50.802	45	2336	1262	13	44	36	1.24411	61.2682	42.8819	0.388236	1.52269	1.0403	6.0549e-05	0.0143167	-5.18853
evm.TU.FRAGSCAFF_390.72	115	172	3	4	2	1	3.71925	5.2772	0.119247	0.139741	0.0809657	0.0338039	1.39711e-06	0.00112889	-5.16696
evm.TU.ORIGINAL_5922.97	1	4214	213	48	78	4	2.57563	102.966	67.4266	1.33546	2.51473	1.07684	2.08269e-05	0.00680494	-5.15057
evm.TU.FRAGSCAFF_354.137	17	26	0	0	0	1	0.121223	0.175884	0	0	0	0.00745326	0.005382	0.260993	-5.12887
evm.TU.FRAGSCAFF_390.149	1	96	1	0	2	3	2.50724	2.28341	0.0308152	0	0.0627681	0.0786188	3.37462e-05	0.00956298	-5.12673
evm.TU.FRAGSCAFF_441.205	36	42	0	1	0	1	1.61119	1.78325	0	0.0483451	0	0.0467794	0.00133346	0.113255	-5.12563
evm.TU.FRAGSCAFF_0.227	223	192	6	2	2	7	7.59305	6.20197	0.251091	0.0735611	0.0852422	0.249126	1.21181e-07	0.000213111	-5.11616
evm.TU.ORIGINAL_3498.237	47	26	2	0	0	2	1.71067	0.897755	0.0894677	0	0	0.0760864	0.000600574	0.0675003	-5.11083
evm.TU.FRAGSCAFF_18.43	45	34	0	1	1	0	2.08642	1.49549	0	0.0500836	0.0580366	0	0.00140006	0.117247	-5.08863
evm.TU.FRAGSCAFF_390.135	62	51	1	2	0	1	2.50706	1.95641	0.0496983	0.0873593	0	0.0422651	0.000163291	0.0281374	-5.08708
evm.TU.FRAGSCAFF_0.218	25	16	0	0	0	1	1.51682	0.920941	0	0	0	0.0634168	0.00620456	0.278259	-5.07206
evm.TU.FRAGSCAFF_390.58	178	497	2	5	4	9	9.33053	24.715	0.12885	0.283115	0.262458	0.493104	0.00076234	0.0790906	-5.06032
evm.TU.FRAGSCAFF_441.231	75	111	0	4	0	1	2.63122	3.69434	0	0.151587	0	0.0366696	0.027734	0.536355	-5.04416
evm.TU.FRAGSCAFF_196.50	143	584	1791	62	76	77	3.98969	153.62	61.4141	1.86854	2.65418	2.24545	1.55482e-05	0.00556689	-5.03681
evm.TU.FRAGSCAFF_255.103	89	97	0	4	1	0	2.88953	2.98762	0	0.140283	0.0406397	0	0.0298663	0.547788	-4.99806
evm.TU.ORIGINAL_3498.242	116	96	1	2	1	3	5.29411	4.15646	0.0560924	0.0985989	0.057128	0.143109	1.5859e-05	0.00557799	-4.9911
evm.TU.FRAGSCAFF_0.170	182	29	2	1	4	6	7.16496	7.80559	0.0967701	0.0425255	0.197113	0.24689	0.000867994	0.0852216	-4.98357
evm.TU.ORIGINAL_4749.4	83	13	21	3	1	2	3.70727	4.36446	1.15283	0.144745	0.0559101	0.0933718	3.5036e-09	1.69009e-05	-4.96467
evm.TU.FRAGSCAFF_0.55	158	18	7	7	0	3	7.18649	7.76693	0.391315	0.343926	0	0.142623	0.00105252	0.0976815	-4.95814
evm.TU.FRAGSCAFF_390.95	25	44	0	1	0	1	0.590588	0.986085	0	0.0255183	0	0.0246919	0.00223486	0.158516	-4.94425
evm.TU.FRAGSCAFF_0.217	131	14	3	3	1	4	7.18128	7.28074	0.202125	0.177647	0.068619	0.229192	2.03716e-06	0.0015226	-4.94285
evm.TU.ORIGINAL_3498.120	349	325	5	8	3	9	6.70052	5.91948	0.117984	0.165913	0.0720971	0.180607	0.000228345	0.0354587	-4.93261
evm.TU.FRAGSCAFF_441.204	21	16	0	0	1	0	1.42646	1.03104	0	0	0.0850263	0	0.00840038	0.319722	-4.92211
evm.TU.FRAGSCAFF_441.248	18	19	0	0	1	0	0.435348	0.435948	0	0	0.0302745	0	0.00836488	0.319388	-4.91772
evm.TU.FRAGSCAFF_0.251	8	121	4	2	2	2	2.56503	3.68049	0.157628	0.0692692	0.0802688	0.0670259	2.2511e-06	0.00161422	-4.90598
evm.TU.FRAGSCAFF_0.7	315	288	5	7	5	6	13.3747	11.6007	0.260924	0.321055	0.265741	0.266278	0.000147324	0.0263741	-4.89336
evm.TU.FRAGSCAFF_18.60	73	6	0	1	1	2	1.91254	1.49127	0	0.0283005	0.0327944	0.0547679	0.000246721	0.0372044	-4.8871
evm.TU.FRAGSCAFF_226.90	35	32	0	0	1	1	1.09344	0.948406	0	0	0.0391058	0.032654	0.00241412	0.166876	-4.87924
evm.TU.FRAGSCAFF_203.434	3	1692	498	1	51	3	0.107327	57.4255	21.8971	0.386451	2.28387	0.112181	0.00843527	0.320032	-4.85664
evm.TU.FRAGSCAFF_255.149	36	27	2	2	0	0	0.764755	0.544128	0.0522179	0.0458941	0	0	0.00105765	0.0976815	-4.85206
evm.TU.FRAGSCAFF_354.60	96	127	3	5	0	2	2.59106	3.25182	0.0995166	0.145775	0	0.0564216	1.51525e-05	0.00548252	-4.84887
evm.TU.FRAGSCAFF_390.50	171	282	2	12	1	1	2.31839	3.62708	0.0333265	0.175743	0.0169709	0.014171	0.00479064	0.242748	-4.82454
evm.TU.FRAGSCAFF_255.154	357	269	0	14	1	5	10.5671	7.55368	0	0.447635	0.0370512	0.154692	0.0192461	0.470476	-4.80638
evm.TU.FRAGSCAFF_390.125	89	126	4	5	0	2	2.35566	3.1638	0.130122	0.142955	0	0.0553301	1.07948e-05	0.00454543	-4.80403
evm.TU.FRAGSCAFF_0.106	62	54	3	0	0	4	1.45339	1.20089	0.0864333	0	0	0.0980078	0.000169327	0.0286815	-4.7901
evm.TU.FRAGSCAFF_441.287	314	253	1	2	8	8	11.3609	8.68399	0.0444683	0.0781661	0.362314	0.302539	0.00275487	0.180024	-4.78433
evm.TU.FRAGSCAFF_390.157	471	389	1	8	9	11	20.5449	16.0972	0.536108	0.376947	0.491405	0.501517	7.47096e-05	0.0162959	-4.77662
evm.TU.ORIGINAL_6072.58	178	257	1276	42	53	43	9.79783	134.202	86.3236	2.49727	3.65173	2.47393	4.80206e-07	0.000594935	-4.75704
evm.TU.ORIGINAL_3498.107	15	18	0	0	1	0	0.866943	0.986935	0	0	0.0723457	0	0.0119742	0.38226	-4.75138
evm.TU.FRAGSCAFF_226.62	15	18	0	0	0	1	0.749928	0.853725	0	0	0	0.0522562	0.0120834	0.384247	-4.75135
evm.TU.FRAGSCAFF_0.255	49	4	1	0	1	2	1.55989	1.20802	0.0391262	0	0.0398485	0.0665485	0.000472518	0.058568	-4.7472
evm.TU.FRAGSCAFF_0.6	151	134	3	3	1	6	3.62852	3.05474	0.0886019	0.0778719	0.0300792	0.1507	4.81364e-06	0.00256984	-4.70999
evm.TU.FRAGSCAFF_441.188	385	291	6	1	6	7	13.6932	9.81874	0.26228	0.384196	0.267123	0.260228	0.00022312	0.0350158	-4.70705
evm.TU.FRAGSCAFF_226.99	27	227	2	12	2	3	9.56247	7.62692	0.0870573	0.459087	0.0886645	0.111055	0.00234698	0.164132	-4.69353
evm.TU.FRAGSCAFF_0.192	168	167	3	4	1	7	3.59965	3.39457	0.0790027	0.0925802	0.0268204	0.156769	4.61559e-06	0.00250891	-4.67846
evm.TU.FRAGSCAFF_441.283	68	76	1	3	1	1	3.37951	3.58324	0.0610821	0.161055	0.0622098	0.0519463	9.70926e-05	0.01995	-4.66918
evm.TU.FRAGSCAFF_441.218	111	175	1	5	2	3	1.19778	1.79148	0.0132625	0.0582817	0.0270146	0.0338366	1.94587e-05	0.00658939	-4.65547
evm.TU.FRAGSCAFF_354.76	127	115	3	3	1	5	5.76865	4.95548	0.167479	0.147197	0.056857	0.237383	7.08693e-06	0.00336308	-4.62234
evm.TU.ORIGINAL_3498.99	176	176	3	5	2	6	6.53359	6.19825	0.136877	0.200501	0.0929358	0.232809	2.98392e-06	0.00193932	-4.61349
evm.TU.FRAGSCAFF_175.633	9	536	332	13	13	8	0.640544	36.19	29.0411	0.999439	1.15815	0.595122	0.00038351	0.0501777	-4.59291
evm.TU.FRAGSCAFF_18.185	55	51	3	4	0	0	2.45826	2.16249	0.1648	0.193122	0	0	0.000330999	0.0453932	-4.59114
evm.TU.ORIGINAL_3498.240	47	57	0	3	0	1	1.41684	1.6301	0	0.0976901	0	0.0315088	0.0015318	0.124975	-4.52968
evm.TU.FRAGSCAFF_226.98	53	81	1	3	2	0	3.89617	5.64891	0.0903506	0.238227	0.184037	0	0.00029211	0.0410968	-4.52757
evm.TU.FRAGSCAFF_400.404	7	59	76	2	3	1	0.450821	3.60475	6.01574	0.139137	0.241847	0.0673156	8.35101e-06	0.00377225	-4.52487
evm.TU.FRAGSCAFF_441.187	98	99	6	1	2	5	3.88773	3.72583	0.292544	0.0428526	0.0993148	0.207324	3.36209e-06	0.0021161	-4.51625
evm.TU.FRAGSCAFF_226.41	655	66	21	27	9	17	27.0403	25.8483	1.06551	1.20404	0.465079	0.73355	0.000119198	0.0227001	-4.4869
evm.TU.FRAGSCAFF_0.247	46	29	1	3	0	0	1.9884	1.18922	0.0531269	0.140079	0	0	0.00210189	0.153156	-4.48635
evm.TU.ORIGINAL_5387.271	3	5	37	1	0	3	0.198354	3.13622	3.0067	0.071421	0	0.207324	0.000260676	0.0382963	-4.48426
evm.TU.FRAGSCAFF_354.46	133	156	1	5	0	7	1.61536	1.79746	0.0149275	0.0655986	0	0.0888639	0.0141349	0.408994	-4.477
evm.TU.ORIGINAL_569.55	17	718	19	14	15	8	0.464631	18.6166	6.38237	0.413328	0.513174	0.228538	0.000292802	0.0410975	-4.47611
evm.TU.FRAGSCAFF_0.65	83	68	0	4	1	1	2.86393	2.22592	0	0.149091	0.0431915	0.0360657	0.000516631	0.0617819	-4.4652
evm.TU.FRAGSCAFF_0.66	18	33	0	0	2	0	0.260363	0.452833	0	0	0.0362119	0	0.0118162	0.380467	-4.40231
evm.TU.ORIGINAL_3498.105	118	92	4	2	3	4	3.37218	2.49422	0.140494	0.0617399	0.107316	0.119481	6.59858e-06	0.00323401	-4.4002
evm.TU.FRAGSCAFF_226.11	97	187	3	1	1	1	3.36432	6.15296	0.127884	0.374655	0.0434149	0.0362522	0.00506987	0.252409	-4.38255
evm.TU.FRAGSCAFF_442.228	53	79	2	1	0	5	1.82689	2.58334	0.0847298	0.0372344	0	0.180143	0.000284141	0.040548	-4.36455
evm.TU.FRAGSCAFF_0.76	123	61	1	2	3	3	10.1058	4.7546	0.10098	0.177502	0.308533	0.257631	9.42488e-05	0.0195674	-4.35034
evm.TU.FRAGSCAFF_390.160	25	23	0	0	2	0	0.57956	0.505829	0	0	0.0580366	0	0.0133585	0.398436	-4.32454
evm.TU.FRAGSCAFF_226.106	15	52	0	2	2	3	3.10524	1.4589	0	0.0638914	0.074037	0.0927334	0.000445867	0.0564824	-4.31826
evm.TU.FRAGSCAFF_387.798	129	1764	169	43	72	62	5.97693	77.5362	96.2375	2.15211	4.17575	3.00255	1.98929e-05	0.00664502	-4.28925
evm.TU.FRAGSCAFF_74.86	36	29	0	1	1	1	1.98975	1.52059	0	0.059704	0.0691847	0.0577705	0.00310988	0.1917	-4.25268
evm.TU.ORIGINAL_5229.160	13	373	176	9	3	17	1.62001	44.0962	26.9561	1.2115	0.467961	2.21428	0.000560021	0.0645189	-4.24186
evm.TU.FRAGSCAFF_0.105	217	178	3	11	6	1	6.92124	5.38594	0.117602	0.378987	0.239546	0.0333376	0.00439273	0.230463	-4.24136
evm.TU.ORIGINAL_5229.158	3	84	44	0	1	6	0.22151	5.88393	3.99294	0	0.092424	0.463054	0.000397627	0.0514504	-4.20412
evm.TU.FRAGSCAFF_340.246	19	1	95	2	1	4	1.92712	0.0962216	11.8426	0.219125	0.126961	0.424058	0.000864593	0.0850778	-4.16893
evm.TU.ORIGINAL_5054.39	0	65	34	2	3	0	0	2.16789	1.46911	0.0759527	0.13202	0	0.00327305	0.198484	-4.16233
evm.TU.ORIGINAL_6123.14	2	132	92	1	6	5	0.116801	7.31318	6.60347	0.0630844	0.438611	0.305207	0.00010894	0.0218464	-4.16032
evm.TU.FRAGSCAFF_226.105	23	18	1	0	2	0	0.798965	0.593184	0.0426942	0	0.0869648	0	0.00897138	0.331042	-4.15704
evm.TU.FRAGSCAFF_75.403	2	42	32	0	3	1	0.112395	2.23915	2.21022	0	0.211034	0.058739	0.0011608	0.103439	-4.15195
evm.TU.FRAGSCAFF_255.224	85	87	2	1	1	7	3.76649	3.65725	0.108922	0.0478658	0.0554666	0.324209	0.00018352	0.0305168	-4.15106
evm.TU.FRAGSCAFF_198.330	7	264	97	1	1	8	0.732145	26.1951	12.4692	0.112981	1.30922	0.874578	0.00288801	0.184293	-4.14011
evm.TU.FRAGSCAFF_0.25	26	31	1	0	1	2	0.909302	1.02852	0.0429837	0	0.0437773	0.0731096	0.00291164	0.185026	-4.11292
evm.TU.ORIGINAL_2703.196	36	863	553	27	31	22	1.96066	44.5889	37.0163	1.58844	2.11336	1.25237	0.000172503	0.0291369	-4.09103
evm.TU.FRAGSCAFF_407.3	4	21	0	0	3	0	1.65642	0.824986	0	0	0.155505	0	0.0146525	0.415242	-4.07455
evm.TU.FRAGSCAFF_441.203	37	34	1	0	0	4	1.76055	1.53477	0.058481	0	0	0.198937	0.0042999	0.228386	-4.07201
evm.TU.FRAGSCAFF_0.230	6	67	1	3	2	2	1.2819	1.35799	0.0262587	0.069236	0.0534869	0.0446626	0.000336236	0.0456349	-4.00394
evm.TU.FRAGSCAFF_199.360	3	163	96	1	8	7	0.166361	8.57503	6.54291	0.0599015	0.555308	0.405731	0.000147797	0.0263799	-3.94475
evm.TU.FRAGSCAFF_0.239	24	413	1	19	3	17	14.4698	23.6222	0.741005	1.23741	0.226406	1.0713	0.00200723	0.149665	-3.94018
evm.TU.ORIGINAL_4848.73	283	11	84	14	2	8	7.91875	0.291998	2.88881	0.423161	0.0700509	0.233975	2.22736e-05	0.00712196	-3.91434
evm.TU.FRAGSCAFF_255.60	217	261	21	6	1	14	15.848	18.0831	1.88496	0.473339	0.914172	1.06869	7.63088e-08	0.000157336	-3.88956
evm.TU.FRAGSCAFF_441.284	65	2	1	2	3	0	4.82061	1.40714	0.0911502	0.160223	0.278499	0	0.00307454	0.190307	-3.87953
evm.TU.ORIGINAL_4847.271	8	87	56	2	2	6	0.540129	5.57242	4.64692	0.145863	0.169025	0.423417	2.47557e-05	0.00770945	-3.87683
evm.TU.FRAGSCAFF_442.222	95	11	0	3	1	9	2.76678	3.03922	0	0.09438	0.0364557	0.273971	0.0361176	0.590553	-3.86374
evm.TU.FRAGSCAFF_402.253	3	269	125	1	9	9	1.64322	13.978	8.41501	0.591674	0.617066	0.515262	3.63525e-08	9.05678e-05	-3.81792
evm.TU.FRAGSCAFF_421.447	6	1135	644	3	5	43	3.77356	67.7194	49.78	2.03811	3.93626	2.82669	0.000211342	0.0335194	-3.80681
evm.TU.FRAGSCAFF_407.114	58	915	465	23	34	41	3.33207	49.8683	32.8328	1.42732	2.445	2.46195	4.93015e-08	0.000105282	-3.78833
evm.TU.FRAGSCAFF_0.213	76	87	3	5	2	4	4.50912	4.89683	0.21876	0.320446	0.148533	0.248055	0.000117461	0.0227001	-3.74765
evm.TU.FRAGSCAFF_0.80	86	71	4	4	1	6	6.21979	4.87139	0.355555	0.312496	0.0905297	0.453564	0.000120883	0.0228732	-3.7369
evm.TU.FRAGSCAFF_441.269	139	98	3	5	5	6	6.26281	4.18887	0.166129	0.24335	0.281993	0.282563	7.10601e-05	0.0159135	-3.73002
evm.TU.ORIGINAL_5293.121	6	4	386	6	4	25	0.320017	0.202395	25.3034	0.345684	0.267052	1.39371	0.0424436	0.621138	-3.71736
evm.TU.FRAGSCAFF_0.241	42	57	1	2	0	5	0.645388	0.830929	0.018886	0.0331978	0	0.0803066	0.00250655	0.170451	-3.71554
evm.TU.ORIGINAL_5389.64	15	2111	1185	76	8	93	4.25944	56.8678	41.3569	2.33121	2.84357	2.76028	6.18065e-05	0.0144277	-3.7097
evm.TU.FRAGSCAFF_387.577	3	135	28	0	8	3	0.265344	11.3276	3.04379	0	0.88571	0.277344	0.00186545	0.142818	-3.70874
evm.TU.FRAGSCAFF_226.38	29	43	2	3	1	1	0.862966	1.2139	0.0731467	0.0964326	0.0372486	0.0311032	0.00134862	0.114057	-3.70619
evm.TU.FRAGSCAFF_223.1005	15	15	36	2	3	0	1.23393	1.1706	3.63974	0.17772	0.308912	0	0.000390021	0.0506968	-3.67692
evm.TU.FRAGSCAFF_354.12	7	69	2	4	1	5	2.19918	2.0565	0.0772257	0.135747	0.0393257	0.164188	0.000425576	0.0543728	-3.67216
evm.TU.FRAGSCAFF_290.338	57	419	322	9	28	23	3.50273	24.4266	24.3196	0.597423	2.15379	1.4773	4.51922e-08	0.000103146	-3.65792
evm.TU.FRAGSCAFF_354.102	18	18	7	0	3	0	0.960815	0.911501	0.459234	0	0.200448	0	0.00400763	0.219842	-3.65575
evm.TU.FRAGSCAFF_226.58	294	212	6	3	29	1	9.81614	6.71501	0.246214	0.108199	1.21201	0.0348982	0.0274324	0.534922	-3.64953
evm.TU.FRAGSCAFF_400.66	27	3284	1612	123	117	151	9.80778	147.612	93.8717	6.29524	6.93905	7.47803	0.00013143	0.0241061	-3.61949
evm.TU.FRAGSCAFF_0.210	14	162	6	2	1	18	1.60806	2.37629	0.114022	0.0334045	0.0193545	0.290904	0.00045189	0.0570039	-3.60174
evm.TU.FRAGSCAFF_441.286	69	45	1	2	0	7	2.12788	1.31652	0.0379024	0.0666246	0	0.225634	0.00363125	0.208622	-3.57662
evm.TU.ORIGINAL_4179.16	118	1454	781	55	68	63	5.59091	65.3555	45.48	2.81495	4.03295	3.11997	2.231e-08	6.35231e-05	-3.5649
evm.TU.FRAGSCAFF_230.214	227	2	7	3	12	2	14.4118	0.120459	0.546211	0.205741	0.953648	0.132719	0.0441363	0.629078	-3.55647
evm.TU.FRAGSCAFF_338.19	6	135	96	2	7	11	0.504719	10.7733	9.92519	0.181734	0.737073	0.967166	0.000147025	0.0263741	-3.52358
evm.TU.ORIGINAL_5185.3	3	367	219	22	14	13	0.147241	17.0879	13.2105	1.16637	0.860098	0.666898	0.0117188	0.379255	-3.50612
evm.TU.FRAGSCAFF_0.48_evm.TU.FRAGSCAFF_0.49	16	49	0	3	1	1	0.596274	1.73236	0	0.120769	0.0466487	0.0389525	0.0113339	0.37338	-3.4978
evm.TU.ORIGINAL_979.577	3	52	68	3	3	5	0.106362	1.74898	2.96308	0.114893	0.133137	0.185287	0.000478919	0.0588166	-3.48848
evm.TU.FRAGSCAFF_387.1897	124	1697	329	42	53	79	5.77319	74.9538	18.8261	2.11228	3.08876	3.84442	0.000380718	0.0499217	-3.48636
evm.TU.FRAGSCAFF_76.86	42	692	324	18	32	39	3.20709	50.1286	30.4072	1.48471	3.05862	3.1127	1.19533e-06	0.00100665	-3.47875
evm.TU.FRAGSCAFF_153.213	4	96	61	0	6	8	0.28805	6.55837	5.39891	0	0.540844	0.602153	0.00130119	0.111305	-3.46334
evm.TU.FRAGSCAFF_366.70	35	262	84	11	15	5	1.72033	12.2169	5.07447	0.58404	0.922885	0.256875	1.51479e-06	0.00117628	-3.45322
evm.TU.FRAGSCAFF_223.87	2	27	17	0	2	2	0.10727	1.37381	1.12064	0	0.134274	0.112121	0.00732307	0.2995	-3.44751
evm.TU.FRAGSCAFF_245.236	16	372	292	8	27	25	0.606043	13.3673	13.5936	0.327326	1.28015	0.989768	0.00344342	0.203336	-3.43872
evm.TU.FRAGSCAFF_259.849	4	66	49	3	2	6	0.150491	2.35565	2.26576	0.121921	0.0941874	0.235945	0.000456442	0.0574569	-3.40904
evm.TU.FRAGSCAFF_18.102	83	112	3	5	3	9	1.80318	2.30832	0.0801035	0.117338	0.0815823	0.204368	0.000325268	0.0448128	-3.3901
evm.TU.ORIGINAL_3498.184	18	139	11	2	0	2	1.51924	1.85496	0.19018	0.303906	0	0.0294064	0.0431351	0.624294	-3.38544
evm.TU.FRAGSCAFF_125.306	226	2336	128	133	128	82	7.59872	74.5113	52.8945	4.83048	5.3871	2.88174	4.32153e-08	0.000103146	-3.37571
evm.TU.ORIGINAL_4665.104	7	111	37	2	4	8	0.431743	6.49483	2.80478	0.133249	0.308817	0.515736	0.000280706	0.0402499	-3.37304
evm.TU.FRAGSCAFF_432.852	1	133	78	8	8	4	0.489012	6.17005	4.68795	0.422587	0.489692	0.204451	5.03336e-05	0.0126987	-3.36203
evm.TU.FRAGSCAFF_301.772	53	925	486	38	31	69	2.03046	33.6185	22.8836	1.57257	1.4866	2.76298	0.00086336	0.0850778	-3.35339
evm.TU.FRAGSCAFF_178.71	25	173	12	7	1	13	1.39907	9.18467	8.25373	0.423161	0.700509	0.760419	9.82987e-07	0.000878018	-3.34424
evm.TU.FRAGSCAFF_456.71	15	1757	149	78	83	117	7.8261	86.9647	67.2664	4.39598	5.42058	6.38042	9.20531e-08	0.000183471	-3.34382
evm.TU.FRAGSCAFF_68.205	4	51	13	2	3	1	0.195605	2.36596	0.781325	0.105647	0.183635	0.0511127	0.00267318	0.177119	-3.33669
evm.TU.FRAGSCAFF_19.1366	1	52	24	0	5	2	0.0398121	1.96397	1.17434	0	0.249172	0.0832251	0.0100828	0.351534	-3.31518
evm.TU.FRAGSCAFF_0.205	14	16	3	14	2	3	2.3854	2.30649	0.0845704	0.346867	0.0574211	0.0719216	0.00114066	0.102703	-3.30681
evm.TU.FRAGSCAFF_301.65	3917	231	116	17	7	226	109.971	6.1525	4.00267	3.24499	2.46	6.63194	0.0148649	0.417461	-3.29695
evm.TU.FRAGSCAFF_20.128	4	4	66	0	8	3	0.146784	1.3925	2.97668	0	0.36747	0.115067	0.00382039	0.214089	-3.27519
evm.TU.FRAGSCAFF_354.29	8	64	7	9	2	3	1.82556	1.38549	0.196324	0.221848	0.057128	0.0715544	0.000235913	0.0362621	-3.26902
evm.TU.FRAGSCAFF_22.116	12	79	49	2	4	8	0.505989	3.16012	2.53936	0.0910955	0.211122	0.352581	7.18362e-05	0.0160273	-3.267
evm.TU.FRAGSCAFF_213.3	174	15	15	3	9	7	5.85621	0.478935	0.62048	0.109068	0.379161	0.246249	0.000553425	0.0641569	-3.26641
evm.TU.FRAGSCAFF_84.184	17	168	44	9	5	8	0.799257	7.49314	2.54249	0.457074	0.294253	0.393131	3.11873e-05	0.0090965	-3.25402
evm.TU.FRAGSCAFF_226.69	47	27	1	3	2	2	1.40421	0.765271	0.03672	0.0968194	0.0747959	0.0624559	0.00425411	0.228049	-3.24585
evm.TU.ORIGINAL_4142.89	15	85	32	1	5	7	1.08955	5.85722	2.85676	0.0784625	0.45461	0.531451	0.000114644	0.0225617	-3.23907
evm.TU.FRAGSCAFF_230.518	143	1693	826	72	94	98	5.51624	61.9557	39.1612	3.00018	4.53888	3.95133	2.26238e-07	0.000338187	-3.23516
evm.TU.ORIGINAL_4797.183	116	16	54	65	75	76	2.44715	32.0214	13.0678	1.48123	1.98051	1.67582	7.3228e-07	0.000729753	-3.22946
evm.TU.FRAGSCAFF_340.1108	9	57	42	2	5	4	0.589826	3.54383	3.38298	0.141585	0.410171	0.274	0.000184756	0.0305168	-3.21996
evm.TU.FRAGSCAFF_105.119	2	297	591	75	119	88	6.0921	60.5972	22.1255	2.46777	4.5373	2.80175	3.20866e-07	0.000436035	-3.19986
evm.TU.FRAGSCAFF_342.255	6	39	13	1	1	4	0.188678	1.16346	0.502438	0.0339685	0.0393626	0.131474	0.00286855	0.18364	-3.18788
evm.TU.FRAGSCAFF_75.441	1	113	6	6	8	5	0.815615	8.74341	6.01458	0.52862	0.816749	0.42625	0.000102239	0.0208641	-3.15992
evm.TU.FRAGSCAFF_426.275	17	141	13	1	7	15	0.907437	7.14009	8.52864	0.5766	0.467713	0.83689	1.70339e-05	0.00588735	-3.15197
evm.TU.FRAGSCAFF_182.95	1236	37	31	33	53	46	55.2439	1.56886	1.70293	1.59326	2.96521	2.14898	0.0309949	0.55602	-3.13271
evm.TU.FRAGSCAFF_421.443	35	388	321	19	3	33	1.16684	12.2714	13.1528	0.684235	1.25193	1.14992	5.58001e-06	0.00288367	-3.13062
evm.TU.FRAGSCAFF_182.96	1118	5	22	22	58	41	42.7824	1.81514	1.0347	0.909395	2.77821	1.6399	0.0333318	0.572253	-3.11043
evm.TU.FRAGSCAFF_447.260	3	37	13	1	0	5	0.213741	2.50084	1.13836	0.0769616	0	0.372346	0.0128741	0.392345	-3.09967
evm.TU.ORIGINAL_1205.30	17	66	82	5	6	8	1.07219	3.94898	6.35633	0.340644	0.473684	0.52738	1.96162e-05	0.00658939	-3.09919
evm.TU.FRAGSCAFF_15.197	46	6	18	4	0	4	1.93841	0.239859	0.932241	0.182076	0	0.17618	0.00360025	0.207389	-3.0905
evm.TU.FRAGSCAFF_182.98	6627	372	38	211	257	32	220.276	11.7304	15.524	7.57601	10.693	11.1176	0.0108353	0.364561	-3.0832
evm.TU.ORIGINAL_3498.131	16	16	4	1	0	3	0.532092	0.504782	0.163492	0.0359231	0	0.104279	0.0114816	0.376372	-3.07734
evm.TU.FRAGSCAFF_87.200	29	17	93	8	7	12	1.4171	4.96025	5.58541	0.422279	0.428168	0.612906	1.02162e-06	0.000885303	-3.04285
evm.TU.FRAGSCAFF_230.499	19	126	66	9	2	14	1.41694	8.91426	6.04937	0.725015	0.186699	1.09128	7.70656e-05	0.0166353	-3.03562
evm.TU.ORIGINAL_4797.603	38	477	261	28	35	25	3.09181	36.8184	26.0999	2.4609	3.56461	2.12608	8.36512e-06	0.00377225	-3.03516
evm.TU.FRAGSCAFF_84.381	7	95	82	7	6	9	0.256872	3.30719	3.69829	0.277475	0.275603	0.3452	0.000288662	0.0408038	-3.02932
evm.TU.FRAGSCAFF_391.113	57	56	38	2	34	48	3.96831	33.4194	26.3542	1.50407	2.96294	3.49286	2.32678e-06	0.00163677	-3.02848
evm.TU.FRAGSCAFF_261.351	12	884	612	34	82	71	3.97295	27.7652	24.903	1.21596	3.39828	2.45697	7.06876e-07	0.000728729	-3.02843
evm.TU.FRAGSCAFF_339.180	129	177	9	16	113	96	4.32864	54.3391	37.117	3.84215	4.74628	3.36699	2.4971e-06	0.00173615	-3.01738
evm.TU.FRAGSCAFF_219.552	18	392	16	21	12	13	1.40651	29.0585	1.53659	1.77254	1.17372	1.06175	0.0227788	0.499621	-3.00712
evm.TU.ORIGINAL_2666.79	24	123	92	15	6	8	1.78982	8.70201	8.43246	1.20836	0.560096	0.623587	1.11623e-05	0.00457143	-2.98278
evm.TU.FRAGSCAFF_268.883	4	153	123	6	2	12	3.54728	12.8719	13.4063	0.574769	2.22013	1.11231	3.14969e-06	0.00202505	-2.96566
evm.TU.FRAGSCAFF_0.5	84	66	1	11	3	3	1.64958	1.22957	0.0241358	0.233342	0.0737443	0.0615778	0.00547752	0.262434	-2.96565
evm.TU.FRAGSCAFF_190.347	79	647	338	32	4	57	4.34847	33.7856	22.8663	1.90268	2.75603	3.2794	7.27582e-07	0.000729753	-2.96522
evm.TU.FRAGSCAFF_418.536	2	4	22	2	2	4	0.124616	2.36441	1.68475	0.134611	0.155987	0.260504	0.00664485	0.286244	-2.93683
evm.TU.ORIGINAL_6239.58	49	395	261	2	33	36	1.40691	10.7593	9.21042	0.620307	1.18604	1.08039	3.71102e-06	0.00224134	-2.91291
evm.TU.FRAGSCAFF_459.668	47	558	269	42	23	47	1.80163	20.2917	12.6733	1.7391	1.10359	1.88311	1.30422e-05	0.00499892	-2.89303
evm.TU.FRAGSCAFF_236.647	142	849	674	41	81	96	4.11062	23.3154	23.9799	1.28206	2.93506	2.90469	5.95738e-07	0.000636089	-2.87825
evm.TU.FRAGSCAFF_327.111	32	85	14	1	3	3	1.40774	3.54738	0.756953	0.475203	0.165199	0.137944	0.000372858	0.0491064	-2.87324
evm.TU.ORIGINAL_4390.78	71	31	13	2	16	26	4.60357	19.0684	8.2081	1.40079	1.29858	1.76205	1.72822e-07	0.000279284	-2.85365
evm.TU.FRAGSCAFF_173.246	3	23	13	1	3	1	0.140258	1.02012	0.746999	0.0505027	0.175567	0.0488672	0.0147578	0.416429	-2.84589
evm.TU.FRAGSCAFF_52.167	15	17	6	2	0	3	0.262985	0.282752	0.129288	0.037877	0	0.0549756	0.00964071	0.343942	-2.83817
evm.TU.ORIGINAL_2475.526	17	29	13	2	0	6	0.816433	1.32126	0.767333	0.103755	0	0.301184	0.00286448	0.183575	-2.8267
evm.TU.ORIGINAL_5142.145	18	88	61	6	4	13	1.12259	5.20653	4.67571	0.40421	0.312264	0.847425	7.96981e-05	0.0170803	-2.82493
evm.TU.FRAGSCAFF_340.789	55	499	284	23	5	37	2.50673	21.5756	15.9086	1.13235	2.85251	1.76261	1.29121e-05	0.00499892	-2.8241
evm.TU.FRAGSCAFF_293.281	2	69	27	7	2	4	0.040038	1.31041	0.664316	0.151372	0.050117	0.0836973	0.00709624	0.29459	-2.81985
evm.TU.FRAGSCAFF_159.158	459	23	1	22	23	18	9.80656	0.466175	0.262587	0.507731	0.6151	0.401963	0.0469391	0.641965	-2.78931
evm.TU.FRAGSCAFF_84.169	8	4	35	7	0	5	0.353792	1.67817	1.90237	0.334397	0	0.23112	0.00426021	0.228049	-2.77733
evm.TU.ORIGINAL_1673.14	15	129	5	8	1	8	0.397021	3.23913	1.62653	0.228728	0.331311	0.22132	0.000183	0.0305168	-2.77497
evm.TU.ORIGINAL_5413.76	31	41	256	6	57	3	1.23859	15.1994	12.5711	0.258954	2.85071	1.25284	0.0203143	0.47821	-2.76596
evm.TU.ORIGINAL_2475.196	3	17	1	4	0	4	2.21266	1.18949	0.906488	0.318684	0	0.308363	0.00376002	0.212699	-2.75453
evm.TU.FRAGSCAFF_95.86	11	61	56	4	4	11	0.75484	3.97109	4.72302	0.296503	0.343586	0.788978	0.000557822	0.0643897	-2.73853
evm.TU.ORIGINAL_1920.20	192	9	13	9	1	1	4.37389	0.194503	0.363981	0.221471	0.285155	0.238109	0.00470837	0.241862	-2.73489
evm.TU.FRAGSCAFF_190.459	136	1265	814	97	129	88	7.88748	69.5996	58.022	6.07684	9.36489	5.33447	7.65262e-06	0.00357479	-2.72144
evm.TU.ORIGINAL_4797.131	636	699	435	65	86	13	59.8032	62.3536	50.272	6.60219	10.1223	10.1231	2.35354e-25	1.40725e-20	-2.70202
evm.TU.ORIGINAL_4213.82	33	51	14	1	0	4	2.06963	3.03436	1.07914	0.677464	0	0.26221	0.00248076	0.170115	-2.69458
evm.TU.ORIGINAL_3008.42	55	9	3	3	5	6	2.60593	0.404539	1.74699	0.153543	0.296541	0.29714	0.00119147	0.104854	-2.68626
evm.TU.FRAGSCAFF_230.576	9	91	3	7	9	2	0.457115	4.38472	1.87272	0.38405	0.572189	0.106175	0.00254199	0.171744	-2.68422
evm.TU.FRAGSCAFF_322.553	22	2	1	0	7	0	3.34458	2.88447	1.86848	0	1.33208	0	0.028602	0.541544	-2.67438
evm.TU.FRAGSCAFF_129.705	1	4	28	3	6	1	0.0463648	1.75941	1.59557	0.150251	0.34822	0.0484617	0.0216418	0.489703	-2.66743
evm.TU.FRAGSCAFF_152.24	3	19	73	7	9	12	0.163388	5.63174	4.88642	0.411817	0.613557	0.683109	0.00367012	0.210177	-2.66669
evm.TU.ORIGINAL_3172.65	2	69	37	7	0	1	0.0975889	3.19401	2.21892	0.368957	0	0.510011	0.0213766	0.488658	-2.65226
evm.TU.ORIGINAL_2257.24	78	128	1	2	4	5	2.56973	4.00055	0.0404913	0.711753	0.164955	0.172176	0.0129294	0.39343	-2.64301
evm.TU.FRAGSCAFF_77.100	9	42	22	2	4	5	0.368146	1.62984	1.10604	0.0883721	0.20481	0.213775	0.00192268	0.145663	-2.64197
evm.TU.FRAGSCAFF_255.118	24	32	0	4	1	3	1.0894	1.37798	0	0.19613	0.0568185	0.142334	0.0375166	0.594955	-2.64188
evm.TU.FRAGSCAFF_266.68	63	826	438	56	39	112	3.65692	45.4854	31.2477	3.51132	2.8337	6.79521	0.0001035	0.0209783	-2.63731
evm.TU.FRAGSCAFF_335.246	3	42	27	4	4	3	0.115327	1.53171	1.27568	0.166103	0.192479	0.120543	0.00727282	0.29826	-2.62673
evm.TU.ORIGINAL_5718.401	9	29	2	1	3	5	0.297971	0.910851	0.813825	0.0357634	0.124327	0.173026	0.00346092	0.20368	-2.62589
evm.TU.ORIGINAL_2475.43	66	74	22	9	0	16	1.59168	1.69302	0.652085	0.234456	0	0.403313	0.00122441	0.106721	-2.62585
evm.TU.FRAGSCAFF_459.889	61	122	66	9	19	9	2.9808	5.65562	3.96384	0.475064	1.16217	0.459679	5.38955e-07	0.000622513	-2.62107
evm.TU.FRAGSCAFF_284.439	19	156	152	1	25	17	1.04756	8.15953	10.3	0.595567	1.72535	0.979675	0.000391205	0.0507403	-2.58964
evm.TU.FRAGSCAFF_158.849	88	683	37	47	73	58	4.32856	31.8712	22.3682	2.49727	4.49467	2.98194	1.22925e-05	0.00486371	-2.57465
evm.TU.ORIGINAL_5603.56	125	922	47	83	73	83	3.64367	25.4963	16.8382	2.61345	2.66358	2.52881	3.45304e-06	0.00215071	-2.57338
evm.TU.FRAGSCAFF_57.502	85	514	289	27	53	62	3.08538	17.6999	12.8931	1.05867	2.40813	2.35229	8.68491e-06	0.00384664	-2.56007
evm.TU.FRAGSCAFF_402.118	21	78	3	12	3	0	0.871234	3.06992	0.15297	0.537779	0.155794	0	0.0335476	0.573937	-2.547
evm.TU.ORIGINAL_2475.364	27	32	1	7	0	4	1.30041	1.46213	0.591952	0.364186	0	0.201367	0.0054002	0.260993	-2.54603
evm.TU.FRAGSCAFF_366.58	33	63	13	7	5	5	1.81199	3.2817	0.877311	0.415189	0.343657	0.28696	0.00040945	0.05265	-2.53044
evm.TU.FRAGSCAFF_46.201	878	584	91	75	83	85	80.0874	50.5359	10.2019	7.38989	9.47679	8.10398	1.10607e-05	0.00456104	-2.50724
evm.TU.ORIGINAL_2475.37	92	55	23	15	2	11	10.3664	5.87922	3.1852	1.82574	0.282087	1.29551	0.000336401	0.0456349	-2.50188
evm.TU.FRAGSCAFF_129.402	168	1118	788	78	153	114	7.15586	45.1764	41.2522	3.58884	8.1575	5.07536	1.36913e-05	0.00511651	-2.49802
evm.TU.ORIGINAL_5233.1	16	7	15	17	4	3	0.098857	0.0410301	0.797344	0.11346	0.0309358	0.0193739	0.0173084	0.447172	-2.49458
evm.TU.ORIGINAL_1573.101	135	126	51	11	25	14	17.643	15.6217	8.19179	1.55288	4.08972	1.91239	9.83848e-07	0.000878018	-2.48668
evm.TU.FRAGSCAFF_171.114	161	1487	759	113	149	139	9.15523	80.2179	53.0462	6.9411	10.6058	8.26167	2.30796e-05	0.00730157	-2.48372
evm.TU.FRAGSCAFF_278.51	3	43	3	4	5	4	0.177834	2.41813	2.18567	0.25613	0.371003	0.247836	0.00967844	0.344637	-2.47097
evm.TU.FRAGSCAFF_289.51	214	9	19	2	8	12	11.3687	0.453584	1.24057	1.14772	0.531987	0.666329	0.00922132	0.335587	-2.46877
evm.TU.ORIGINAL_2335.164	119	75	482	97	52	89	6.16076	36.8354	30.6693	5.42458	3.3698	4.816	9.20283e-06	0.00401653	-2.44671
evm.TU.FRAGSCAFF_239.234	34	456	34	35	5	54	1.6578	21.0929	18.2178	1.84344	3.05167	2.75206	0.000359626	0.0479107	-2.44381
evm.TU.ORIGINAL_5587.70	47	265	86	22	19	27	2.98961	15.9911	6.72332	1.51163	1.51281	1.7951	3.42745e-05	0.0096144	-2.43302
evm.TU.FRAGSCAFF_77.47	5	26	23	0	3	7	0.339633	1.67545	1.92016	0	0.255079	0.49699	0.0250863	0.518126	-2.41687
evm.TU.FRAGSCAFF_323.820	9	41	25	7	5	1	0.83921	3.62685	2.86508	0.705071	0.583595	0.0974625	0.00650769	0.284375	-2.41397
evm.TU.FRAGSCAFF_196.589	27	4	41	5	8	0	2.37556	0.333871	4.43358	0.475203	0.88106	0	0.032252	0.564544	-2.40895
evm.TU.FRAGSCAFF_323.706	5	34	32	4	4	5	0.198471	1.28033	1.56116	0.171512	0.198747	0.207447	0.00662846	0.286163	-2.40838
evm.TU.FRAGSCAFF_171.313	23	65	49	3	15	6	1.51623	4.06506	3.9701	0.213631	1.23777	0.413425	0.000883462	0.0864563	-2.39798
evm.TU.FRAGSCAFF_133.769	7	182	4	16	11	4	0.37365	9.21629	0.26242	0.922559	0.734977	0.223171	0.0324359	0.565938	-2.39691
evm.TU.FRAGSCAFF_228.16	124	47	2	5	2	24	6.14897	2.21103	0.121893	0.267829	0.124143	1.24394	0.0263186	0.526101	-2.39651
evm.TU.FRAGSCAFF_293.956	18	16	7	2	4	1	1.42477	1.20146	0.68099	0.171006	0.396321	0.0827338	0.0132674	0.396847	-2.39628
evm.TU.FRAGSCAFF_456.160	119	83	467	72	8	98	6.57181	42.0699	31.6974	4.29514	5.53021	5.65684	1.17144e-05	0.00466959	-2.39503
evm.TU.ORIGINAL_3498.37	28	88	8	4	8	9	2.00344	5.97334	0.70352	0.309161	0.716508	0.673084	0.00404189	0.221082	-2.38691
evm.TU.FRAGSCAFF_129.1520	15	72	49	14	4	7	0.697402	3.17571	2.79999	0.703116	0.232791	0.340173	0.00119421	0.104854	-2.38046
evm.TU.ORIGINAL_2475.190	145	195	61	2	2	53	4.20109	5.35976	2.17216	0.625937	0.0725333	1.60502	0.00120706	0.105476	-2.36758
evm.TU.FRAGSCAFF_218.939	42	3	16	5	3	8	2.40875	1.63223	1.1278	0.309756	0.215366	0.479559	0.000540968	0.063176	-2.36677
evm.TU.FRAGSCAFF_340.211	1	121	81	15	14	1	0.686219	7.87708	6.83151	1.11189	1.20255	0.717252	0.00212509	0.153633	-2.35728
evm.TU.FRAGSCAFF_38.275	268	1817	673	156	144	2	22.0462	141.798	68.043	13.8622	14.8278	17.1965	8.39077e-06	0.00377225	-2.35611
evm.TU.FRAGSCAFF_190.61	146	179	781	1	14	133	8.23243	57.7183	54.1247	6.09091	9.88136	7.83856	3.79147e-05	0.0103047	-2.35411
evm.TU.ORIGINAL_4580.3	19	178	145	21	3	12	0.76004	6.75492	7.12886	0.907422	1.50217	0.501734	0.00131216	0.111923	-2.34617
evm.TU.FRAGSCAFF_293.22	57	186	138	18	28	25	2.63006	8.14182	7.82599	0.897162	1.6172	1.2057	4.32038e-06	0.00239492	-2.34362
evm.TU.FRAGSCAFF_340.517	115	725	351	5	14	62	5.62364	33.6337	21.0958	2.64117	6.366	3.16899	5.28166e-05	0.013104	-2.33158
evm.TU.FRAGSCAFF_132.826	13	79	68	1	14	6	1.0603	6.11265	6.81653	0.881033	1.42931	0.5115	0.00174849	0.13613	-2.32878
evm.TU.FRAGSCAFF_218.477	16	1711	986	23	286	278	96.206	97.5999	72.8665	14.9388	21.5259	17.4718	5.40314e-22	1.61535e-17	-2.32117
evm.TU.ORIGINAL_3934.197	11	35	26	3	3	8	0.585766	1.76814	1.70166	0.172568	0.199971	0.445278	0.00338467	0.202785	-2.31931
evm.TU.FRAGSCAFF_87.338	14	1	72	14	14	7	0.376046	2.54818	2.37692	0.406207	0.470711	0.196526	0.00147438	0.121597	-2.31721
evm.TU.FRAGSCAFF_313.313	2	37	163	1	12	25	1.25198	2.19729	12.5408	0.676199	0.940291	1.63575	0.00388429	0.216654	-2.31547
evm.TU.ORIGINAL_1663.94	5	54	28	4	9	3	0.246484	2.52539	1.69647	0.213003	0.555359	0.154578	0.0124098	0.387567	-2.30889
evm.TU.FRAGSCAFF_324.94	66	7	4	16	5	4	1.69147	1.7019	0.125994	0.442941	0.160399	0.107149	0.0116953	0.379141	-2.30047
evm.TU.ORIGINAL_4089.89	14	19	13	3	1	5	0.565428	0.72798	0.645299	0.130881	0.0505548	0.211071	0.0076352	0.305312	-2.29399
evm.TU.ORIGINAL_1804.581	92	17	17	8	6	1	3.64971	0.639789	0.828874	0.342821	0.297944	0.414648	0.00338145	0.202785	-2.28448
evm.TU.ORIGINAL_3472.299	14	87	94	14	13	12	1.36426	8.04276	11.2581	1.47368	1.58572	1.22225	0.00125107	0.107825	-2.28256
evm.TU.ORIGINAL_2475.201	22	32	9	1	4	7	0.937076	1.29306	0.471155	0.0460107	0.213268	0.311645	0.00765412	0.305312	-2.27506
evm.TU.FRAGSCAFF_263.247	37	335	238	27	57	34	1.18803	10.2044	9.39231	0.936477	2.29095	1.14108	0.000680459	0.0734416	-2.27293
evm.TU.ORIGINAL_2955.55	17	12	33	1	4	8	0.534838	0.358156	1.27602	0.0339845	0.157524	0.263071	0.0105733	0.359006	-2.26994
evm.TU.FRAGSCAFF_84.408	29	186	11	18	29	13	1.07004	6.51077	4.58028	0.717433	1.33941	0.501366	0.000535571	0.0629143	-2.26987
evm.TU.ORIGINAL_2666.95	335	1587	964	138	24	225	10.0043	44.9609	35.3824	4.45171	7.62578	7.02316	2.75607e-06	0.00189418	-2.26397
evm.TU.ORIGINAL_4433.78	12	22	37	6	8	0	0.610875	1.06246	2.31495	0.329936	0.509771	0	0.0202432	0.478115	-2.26321
evm.TU.FRAGSCAFF_156.128	17	16	77	14	7	2	0.626231	3.70432	3.48614	0.557084	0.322773	0.770061	0.00113397	0.102377	-2.25418
evm.TU.FRAGSCAFF_68.461	7	21	16	1	2	6	0.317527	0.903689	0.892014	0.0489993	0.11356	0.284475	0.0193719	0.471139	-2.25358
evm.TU.FRAGSCAFF_146.400	23	1	13	3	4	2	0.945433	0.38996	0.656773	0.133208	0.205815	0.0859296	0.0100643	0.35132	-2.25333
evm.TU.ORIGINAL_2084.86	65	49	177	42	45	39	3.69308	22.0453	12.36	2.57769	3.20038	2.31606	6.17067e-05	0.0144277	-2.25137
evm.TU.FRAGSCAFF_218.275	6	74	45	6	9	1	0.297311	3.47863	2.74057	0.321157	0.558233	0.517927	0.00668143	0.286244	-2.24516
evm.TU.FRAGSCAFF_249.618	21	82	34	4	17	5	1.1762	4.35706	2.34051	0.242008	1.19186	0.292713	0.00350588	0.204358	-2.23039
evm.TU.FRAGSCAFF_19.635	19	757	682	47	175	15	9.72387	36.7535	42.8982	2.59831	11.2108	5.61674	0.000134199	0.0244639	-2.22812
evm.TU.FRAGSCAFF_212.295	28	97	39	6	15	11	1.52993	5.02807	2.61906	0.354136	1.02593	0.628224	0.000474557	0.058568	-2.22625
evm.TU.FRAGSCAFF_153.123	25	45	35	3	11	7	0.972209	1.66016	1.67285	0.126022	0.535459	0.28453	0.000686549	0.0738324	-2.22434
evm.TU.ORIGINAL_1592.55	8	26	19	3	2	6	0.317554	0.979079	0.926937	0.128634	0.0993736	0.248936	0.0100649	0.35132	-2.22363
evm.TU.FRAGSCAFF_56.606	7	3	37	2	1	3	0.381549	1.55128	2.47869	0.117758	0.682284	0.170916	0.0169202	0.443149	-2.22234
evm.TU.ORIGINAL_6220.99	9	21	19	5	3	2	0.467022	1.03379	1.21176	0.280267	0.194863	0.108476	0.0100429	0.35096	-2.22038
evm.TU.FRAGSCAFF_287.168	8	28	19	4	5	2	0.772836	2.5661	2.2559	0.417412	0.604618	0.201947	0.0103578	0.355857	-2.21853
evm.TU.FRAGSCAFF_173.958	13	6	27	1	9	1	0.414637	1.81549	1.05842	0.0344533	0.359319	0.333376	0.00833868	0.318591	-2.21756
evm.TU.FRAGSCAFF_20.326	1	48	39	4	2	15	0.446065	2.03122	2.13812	0.192737	0.111671	0.699357	0.00982445	0.346978	-2.21329
evm.TU.ORIGINAL_3362.131	51	338	87	24	24	47	1.71475	10.7812	3.59518	0.871666	1.01008	1.65173	0.00039926	0.0514504	-2.21152
evm.TU.FRAGSCAFF_218.826	27	41	1	5	7	3	1.11533	1.60672	0.5077	0.223108	0.361951	0.12953	0.00393432	0.217819	-2.21082
evm.TU.ORIGINAL_1994.1	628	476	621	43	453	547	53.3869	3.99931	6.75961	3.85543	5.02196	5.06358	0.041162	0.615916	-2.20992
evm.TU.FRAGSCAFF_190.989	6	56	19	3	1	13	0.195652	1.73236	0.761477	0.105673	0.0408176	0.443085	0.0283568	0.538951	-2.20912
evm.TU.ORIGINAL_6401.46	2	19	11	5	3	2	0.773282	0.696913	0.522721	0.208826	0.145192	0.0808253	0.00683799	0.289974	-2.20727
evm.TU.ORIGINAL_2666.153	5	57	4	5	9	7	0.255891	2.76744	2.51602	0.276416	0.576556	0.37445	0.0105059	0.357734	-2.19958
evm.TU.FRAGSCAFF_218.461	16	96	15	11	5	9	0.818228	4.65739	0.942789	0.607651	0.320065	0.481068	0.00627206	0.279452	-2.19885
evm.TU.FRAGSCAFF_402.149	23	17	17	4	2	6	1.43709	1.00768	1.3055	0.269975	0.156423	0.391848	0.00373672	0.211599	-2.18996
evm.TU.ORIGINAL_1673.689	3	27	14	2	4	3	0.314758	2.68743	1.80532	0.226669	0.525327	0.328993	0.0332411	0.572253	-2.18561
evm.TU.FRAGSCAFF_22.124	2	1	112	13	1	1	0.721674	0.342317	4.96705	0.506712	0.451674	0.377156	0.0140746	0.408804	-2.1768
evm.TU.FRAGSCAFF_190.462	168	749	554	75	115	12	10.5166	44.4802	42.6232	5.07149	9.01112	7.8516	1.24419e-05	0.00486371	-2.17569
evm.TU.FRAGSCAFF_190.171	51	191	134	16	32	31	1.85726	6.59863	5.99759	0.629405	1.4587	1.17998	6.67121e-05	0.0152249	-2.17039
evm.TU.ORIGINAL_6736.203	29	16	87	1	5	16	1.56669	0.820016	5.77662	0.583569	0.338118	0.903472	0.00587293	0.270278	-2.16242
evm.TU.ORIGINAL_4433.73	26	26	21	3	9	3	0.793054	0.75235	0.787259	0.0988456	0.343626	0.0956445	0.00289793	0.184729	-2.16028
evm.TU.ORIGINAL_5387.139	3	18	15	2	1	5	0.30567	1.73989	1.87841	0.220124	0.127539	0.532489	0.0466907	0.641965	-2.1556
evm.TU.ORIGINAL_951.261	144	81	693	114	164	68	5.32796	28.4316	31.5138	4.55628	7.5955	2.62977	0.00025852	0.0381672	-2.15469
evm.TU.FRAGSCAFF_308.122	9	25	14	4	4	2	0.544087	1.43378	1.04021	0.261212	0.302691	0.126376	0.0127962	0.391764	-2.15178
evm.TU.FRAGSCAFF_426.417	14	191	14	27	25	22	0.950972	12.3081	11.6879	1.98112	2.12566	1.56197	0.00323057	0.197128	-2.1508
evm.TU.FRAGSCAFF_432.853	19	18	71	14	1	19	0.732506	3.95001	3.36422	0.583032	0.482582	0.765633	0.000945158	0.0908356	-2.14857
evm.TU.ORIGINAL_2591.10	11	12	17	13	1	7	0.727297	7.52692	1.38146	0.928473	0.827623	0.483756	0.0133701	0.398436	-2.12044
evm.TU.ORIGINAL_5387.161	37	93	43	8	2	8	2.16647	5.16597	3.09449	0.505998	1.46587	0.489611	0.000522	0.0621752	-2.11729
evm.TU.FRAGSCAFF_171.39	62	111	23	26	0	16	2.84316	4.82892	1.2963	1.28792	0	0.766901	0.0175758	0.450068	-2.11678
evm.TU.FRAGSCAFF_411.267	8	212	16	28	38	16	0.537423	13.5108	13.2104	2.03185	3.19539	1.12346	0.0115342	0.377114	-2.11541
evm.TU.FRAGSCAFF_177.61	39	265	189	32	35	42	1.14579	7.38592	6.82452	1.01554	1.28713	1.28973	0.000398993	0.0514504	-2.11412
evm.TU.FRAGSCAFF_84.34	46	159	138	17	31	28	1.59298	5.22355	5.87354	0.635927	1.34378	1.01349	0.000114152	0.0225617	-2.10695
evm.TU.FRAGSCAFF_171.35	68	96	32	18	0	26	3.30599	4.42773	1.91211	0.945305	0	1.32122	0.0114876	0.376372	-2.09453
evm.TU.FRAGSCAFF_218.227	75	249	19	24	37	55	4.02261	12.6696	12.5248	1.39048	2.48406	3.08332	3.17287e-05	0.0092095	-2.09378
evm.TU.FRAGSCAFF_364.186	116	525	31	67	59	84	3.64777	15.662	11.6334	2.27589	2.32239	2.76095	1.52208e-05	0.00548252	-2.08872
evm.TU.ORIGINAL_1699.35	3	47	19	8	4	3	0.215343	3.20055	1.67623	0.620307	0.359405	0.225082	0.0337815	0.575141	-2.08465
evm.TU.FRAGSCAFF_326.246	12	28	21	2	3	9	0.711337	1.5746	1.52997	0.128065	0.222602	0.557631	0.0101719	0.352812	-2.08324
evm.TU.FRAGSCAFF_46.210	25	34	3	1	6	6	0.837626	1.0807	0.123538	0.0361924	0.251637	0.210122	0.0362904	0.590895	-2.07923
evm.TU.ORIGINAL_4847.240	82	851	376	77	16	14	3.63837	35.8211	20.5045	3.69054	5.88724	4.8232	0.000718219	0.0757398	-2.07914
evm.TU.FRAGSCAFF_95.235	17	54	61	8	14	8	0.874705	2.63587	3.85755	0.444641	0.901684	0.430241	0.00227938	0.16091	-2.07396
evm.TU.ORIGINAL_2201.19	186	3	283	32	76	66	21.4263	32.7848	40.0672	3.98191	10.9588	7.94671	5.6489e-07	0.000636089	-2.06693
evm.TU.FRAGSCAFF_57.732	526	2751	1624	361	366	375	20.9412	103.902	79.4639	15.5249	18.2394	15.6047	1.61226e-05	0.00560476	-2.06444
evm.TU.ORIGINAL_4390.49	6	22	13	3	5	1	0.243647	0.84752	0.648817	0.131595	0.254152	0.0424443	0.0361028	0.590553	-2.05888
evm.TU.FRAGSCAFF_432.783	15	25	14	4	5	3	0.785667	1.24224	0.901248	0.226315	0.327816	0.16424	0.00713084	0.295069	-2.05621
evm.TU.ORIGINAL_2989.197	28	44	21	5	6	1	1.37525	2.05019	1.26769	0.265278	0.368883	0.513374	0.000834228	0.0838336	-2.05102
evm.TU.ORIGINAL_4749.45	57	75	29	15	8	13	2.04576	2.55363	1.27923	0.581538	0.359405	0.487678	7.54926e-05	0.0163548	-2.04841
evm.TU.FRAGSCAFF_424.284	41	142	11	21	21	26	2.62039	8.60968	8.64059	1.4498	1.68002	1.73686	8.8741e-05	0.0186179	-2.04488
evm.TU.ORIGINAL_3933.83	24	138	82	28	18	9	0.641821	3.50106	2.69517	0.808849	0.602544	0.251568	0.00248841	0.170115	-2.04311
evm.TU.ORIGINAL_549.11	21	3	32	6	9	4	0.942379	1.27716	1.76492	0.290847	0.505548	0.187619	0.00211555	0.153328	-2.0419
evm.TU.FRAGSCAFF_235.27	18	15	15	0	6	5	0.273399	0.216139	0.280017	0	0.114075	0.0793788	0.0290026	0.544605	-2.03554
evm.TU.FRAGSCAFF_425.264	59	3	13	7	5	5	2.40899	0.116204	0.652373	0.308737	0.255545	0.213385	0.0409843	0.614858	-2.03214
evm.TU.ORIGINAL_996.90	17	3	14	7	2	5	0.650908	1.08971	0.658822	0.289518	0.0958549	0.200102	0.0072891	0.298723	-2.03045
evm.TU.FRAGSCAFF_81.52	6	63	36	7	4	14	0.33466	3.33358	2.46788	0.421752	0.279271	0.816188	0.0168361	0.441837	-2.03035
evm.TU.FRAGSCAFF_19.381	88	187	136	19	38	38	6.70436	13.5155	12.7345	1.56363	3.62386	3.02599	4.24149e-06	0.00239492	-2.02939
evm.TU.ORIGINAL_6721.40	55	99	11	12	24	24	5.40674	9.23262	12.2029	1.27427	2.95323	2.466	3.33364e-05	0.00949182	-2.02673
evm.TU.FRAGSCAFF_190.781	264	135	823	221	13	211	16.6662	78.1556	63.8559	15.0706	10.2728	13.9227	3.42779e-05	0.0096144	-2.02636
evm.TU.FRAGSCAFF_171.209	11	199	11	25	26	15	8.72603	16.3104	1.16804	2.33315	2.81179	1.35455	0.00686921	0.290269	-2.02484
evm.TU.FRAGSCAFF_188.14	12	52	12	2	13	13	0.401659	1.65119	4.93658	0.723124	0.544669	0.454809	0.00907165	0.332366	-2.02256
evm.TU.FRAGSCAFF_250.533	7	5	25	3	7	9	0.303364	2.05567	1.33161	0.140441	0.379733	0.407679	0.0160405	0.432421	-2.02202
evm.TU.ORIGINAL_1592.158	1674	3256	1661	167	731	588	128.264	236.674	156.418	13.822	70.11	47.0908	3.44101e-05	0.0096144	-2.02069
evm.TU.ORIGINAL_1573.51	45	61	2	8	13	7	3.5959	4.62426	1.96424	0.690545	1.30033	0.584659	0.000849128	0.0848424	-2.01566
evm.TU.FRAGSCAFF_187.86	22	63	6	7	6	7	1.08214	2.93981	0.362728	0.371934	0.369425	0.359889	0.0151416	0.422079	-2.01554
evm.TU.FRAGSCAFF_379.318	6	161	92	16	25	19	0.421658	10.7338	7.94631	1.21461	2.19919	1.39563	0.0155392	0.426669	-2.01145
evm.TU.FRAGSCAFF_245.238	37	59	81	5	23	14	3.18027	4.81096	8.5569	0.464237	2.47459	1.25777	0.00175757	0.136659	-2.01048
evm.TU.FRAGSCAFF_212.126	274	138	618	134	132	189	17.2164	61.8739	47.7255	9.09503	10.382	12.4126	3.34083e-06	0.0021161	-2.01022
evm.TU.FRAGSCAFF_327.138	13	97	53	2	13	24	0.362247	2.56419	1.81512	0.0602002	0.453438	0.699008	0.0176893	0.451236	-2.00478
evm.TU.ORIGINAL_2475.234	16	16	1	6	0	4	0.799327	0.758301	0.614007	0.323789	0	0.208869	0.0372823	0.593403	-2.0031
evm.TU.FRAGSCAFF_76.170	184	875	615	145	118	135	8.74895	39.4696	35.9403	7.44754	7.02318	6.70936	3.7072e-05	0.0101701	-2.00297
evm.TU.ORIGINAL_6696.4	241	67	152	4	53	13	6.29186	1.65941	4.87725	1.12805	1.73201	0.354744	0.00113328	0.102377	-2.00089
evm.TU.ORIGINAL_4797.91	51	328	115	27	39	48	2.54406	15.522	7.05058	1.45488	2.43521	2.5027	0.000705505	0.0751947	-1.9991
evm.TU.ORIGINAL_6123.360	55	52	11	6	43	1	3.80144	3.40962	9.3443	0.447964	3.72021	0.0722429	0.0358941	0.588898	-1.9885
evm.TU.ORIGINAL_1301.31	17	16	17	6	3	3	0.980844	0.875766	1.2055	0.373946	0.216663	0.180918	0.01013	0.352152	-1.98601
evm.TU.FRAGSCAFF_196.783	32	56	13	8	8	7	1.36824	2.27152	0.683161	0.369494	0.428168	0.312837	0.00293415	0.185652	-1.98474
evm.TU.FRAGSCAFF_218.561	13	42	17	2	6	9	0.998358	3.05991	1.60458	0.165913	0.576777	0.722429	0.0122845	0.385673	-1.98293
evm.TU.FRAGSCAFF_46.281	58	15	34	12	13	21	2.42578	4.1661	1.74772	0.54214	0.680582	0.918021	0.000116559	0.0227001	-1.98291
evm.TU.FRAGSCAFF_74.165	15	66	47	1	9	12	1.36824	5.71125	5.2691	0.985318	1.0276	1.14409	0.00256622	0.17299	-1.98122
evm.TU.ORIGINAL_5718.358	24	18	1	3	6	3	1.54123	1.09659	0.78927	0.208106	0.482305	0.201367	0.0133793	0.398436	-1.98055
evm.TU.ORIGINAL_5897.10	19	27	55	4	13	8	2.35458	3.17425	8.37706	0.53546	2.01659	1.03624	0.00731868	0.2995	-1.98031
evm.TU.FRAGSCAFF_202.77	16	17	13	2	4	5	1.67087	1.68418	1.66853	0.22561	0.522872	0.54576	0.0128736	0.392345	-1.9803
evm.TU.FRAGSCAFF_261.815	161	21	13	23	1	12	5.80323	0.718093	0.575912	0.895527	0.451188	0.4521	0.020599	0.480139	-1.97307
evm.TU.FRAGSCAFF_37.418	29	29	52	15	9	3	1.50252	1.4254	3.31127	0.8395	0.583685	0.162463	0.00510015	0.253289	-1.97193
evm.TU.FRAGSCAFF_259.531	4	42	19	7	1	8	0.217674	2.16827	1.27078	0.411482	0.0681177	0.455036	0.0456673	0.635167	-1.96821
evm.TU.FRAGSCAFF_125.353	32	17	26	7	1	11	2.04129	1.02878	2.03843	0.482347	0.0798487	0.733426	0.0107568	0.362942	-1.96692
evm.TU.FRAGSCAFF_127.475	146	628	426	82	17	11	7.52951	30.7249	27.0018	4.56809	6.90734	5.44433	4.2442e-05	0.0111779	-1.96582
evm.TU.ORIGINAL_1301.30	15	42	8	12	12	11	0.753863	2.00248	4.94152	0.651462	0.754911	0.577835	0.00551206	0.263877	-1.9643
evm.TU.ORIGINAL_3244.95	16	19	11	1	5	5	0.907527	1.02238	0.766834	0.0612698	0.354996	0.296428	0.0205589	0.480139	-1.95881
evm.TU.FRAGSCAFF_223.997	28	12	91	4	19	11	1.78104	0.724127	7.11421	0.274842	1.51281	0.731339	0.025012	0.517846	-1.95774
evm.TU.FRAGSCAFF_445.733	17	12	16	0	6	5	0.581204	0.389205	0.672308	0	0.25677	0.178673	0.0417327	0.618887	-1.95626
evm.TU.ORIGINAL_519.217	22	15	26	6	3	7	2.29387	1.48373	3.33187	0.675778	0.391544	0.762876	0.00688864	0.290884	-1.94863
evm.TU.ORIGINAL_1663.625	211	874	639	128	145	153	5.35841	21.0563	19.9445	3.51132	4.6093	4.0612	2.70052e-05	0.00811419	-1.94518
evm.TU.ORIGINAL_3277.162	55	296	172	59	28	42	2.78715	14.23	10.7126	3.22965	1.77611	2.22462	0.00053972	0.0631535	-1.945
evm.TU.FRAGSCAFF_261.1122	3	432	436	117	85	89	18.3681	25.0925	32.8094	7.73812	6.51441	5.69564	7.24566e-10	4.81377e-06	-1.94139
evm.TU.ORIGINAL_2012.209	514	3488	1682	525	415	442	23.4424	150.915	94.2833	25.8646	23.692	21.0703	0.000191765	0.0315767	-1.93945
evm.TU.ORIGINAL_5142.94	18	12	49	11	4	6	0.542863	0.343333	1.81628	0.358358	0.151005	0.189138	0.0182042	0.457614	-1.9374
evm.TU.ORIGINAL_549.127	22	11	15	6	3	3	1.48685	0.70527	1.24596	0.43803	0.253793	0.211922	0.0175239	0.449317	-1.92397
evm.TU.FRAGSCAFF_356.287	23	28	43	28	28	7	1.24355	10.6688	2.85741	1.63531	1.89499	0.395588	0.0152402	0.423447	-1.92198
evm.TU.ORIGINAL_2467.14	39	19	24	5	4	12	1.75719	0.812129	1.32903	0.24335	0.225594	0.565126	0.00475127	0.242669	-1.9181
evm.TU.ORIGINAL_1883.58	15	92	5	11	14	14	0.389034	2.26361	1.59381	0.308174	0.454504	0.37952	0.00433176	0.229078	-1.91562
evm.TU.FRAGSCAFF_335.122	43	7	55	11	17	14	5.09341	7.86603	8.00705	1.40747	2.5206	1.73332	6.50454e-05	0.0150164	-1.91183
evm.TU.FRAGSCAFF_323.627	179	316	2293	22	848	719	194.818	320.697	306.725	25.8646	115.528	81.7927	3.20851e-05	0.00926793	-1.90867
evm.TU.FRAGSCAFF_323.983	44	28	23	3	8	13	2.75436	1.66281	1.76956	0.20286	0.626861	0.85059	0.00346649	0.203807	-1.90432
evm.TU.FRAGSCAFF_218.428	19	115	15	4	12	2	0.94218	5.40998	0.914199	0.214263	0.744861	1.03662	0.023436	0.507214	-1.90211
evm.TU.ORIGINAL_2475.352	37	55	24	1	1	19	1.34087	1.89089	1.06897	0.391464	0.0453627	0.719695	0.010155	0.352612	-1.8985
evm.TU.FRAGSCAFF_250.113	28	49	23	2	1	13	1.29732	2.15378	1.30974	0.100098	0.579965	0.629566	0.00588003	0.270278	-1.89754
evm.TU.FRAGSCAFF_69.107	13	31	29	0	8	11	0.454414	1.02799	1.24588	0	0.350035	0.401893	0.0396221	0.608206	-1.89618
evm.TU.FRAGSCAFF_218.228	68	355	224	46	59	59	4.90211	24.2784	19.8468	3.58211	5.32402	4.44565	0.000359773	0.0479107	-1.89587
evm.TU.ORIGINAL_5007.33	17	14	22	2	4	8	0.693273	0.541627	1.10267	0.0881033	0.204187	0.341	0.0170011	0.443714	-1.89462
evm.TU.FRAGSCAFF_218.728	49	64	24	4	13	17	1.69862	2.10474	1.02254	0.149785	0.564102	0.615969	0.00203212	0.149936	-1.89266
evm.TU.FRAGSCAFF_120.426	344	197	1261	262	334	311	13.7198	74.5371	61.8121	11.2875	16.6744	12.9646	0.000192228	0.0315767	-1.89245
evm.TU.FRAGSCAFF_175.681	271	15	6	36	56	23	10.6126	5.57265	2.88784	1.52287	2.74508	0.941436	0.000624649	0.069166	-1.88522
evm.TU.FRAGSCAFF_313.122	1	96	56	8	24	8	0.333218	3.03471	2.29343	0.287956	1.00105	0.27863	0.0208265	0.483042	-1.88145
evm.TU.FRAGSCAFF_432.422	52	175	64	5	3	38	3.90399	12.4641	5.90547	0.405492	2.81929	2.98194	0.00529872	0.259481	-1.88075
evm.TU.ORIGINAL_1573.200	33	3	12	3	6	1	1.18884	1.0253	0.531326	0.116745	0.270567	0.376548	0.00847898	0.321282	-1.87211
evm.TU.ORIGINAL_4390.144	2	36	17	3	11	4	1.07614	1.83763	1.12423	0.174368	0.740876	0.224962	0.0127958	0.391764	-1.87029
evm.TU.ORIGINAL_3628.40	14	382	211	43	78	55	4.0397	14.0766	10.0732	1.80423	3.79249	2.233	0.000132564	0.0242397	-1.87002
evm.TU.FRAGSCAFF_294.335	31	53	11	8	4	12	1.88598	3.05892	0.822502	0.525742	0.304613	0.763073	0.00870468	0.3253	-1.86822
evm.TU.FRAGSCAFF_136.136	68	349	212	33	66	63	5.34462	26.0226	20.4792	2.80175	6.4933	5.17557	0.000772773	0.0793924	-1.86637
evm.TU.FRAGSCAFF_171.24	24	92	28	26	0	11	1.04687	3.80705	1.5011	1.22508	0	0.501517	0.0498238	0.652427	-1.86604
evm.TU.ORIGINAL_4742.20	37	35	5	4	7	8	2.95311	2.6501	0.490475	0.344861	0.699342	0.667386	0.022546	0.497919	-1.86193
evm.TU.FRAGSCAFF_419.85	7	91	36	11	12	11	0.159899	1.972	1.0107	0.271424	0.343118	0.262634	0.0196981	0.474347	-1.86111
evm.TU.FRAGSCAFF_136.94	23	8	17	2	3	8	1.43176	0.472442	1.30065	0.134486	0.233763	0.520524	0.0335575	0.573943	-1.85775
evm.TU.FRAGSCAFF_76.83	256	933	842	132	217	187	10.9042	37.7008	44.0792	6.07342	11.5698	8.32537	0.000104859	0.0211819	-1.85544
evm.TU.ORIGINAL_4749.68	35	38	28	2	13	11	1.60063	1.64863	1.5738	0.0988007	0.744183	0.525806	0.00527713	0.258636	-1.8549
evm.TU.ORIGINAL_2475.303	92	123	38	16	15	34	4.0929	5.19118	2.07776	0.768901	0.835312	1.581	0.000236585	0.0362721	-1.85405
evm.TU.ORIGINAL_1673.858	7	97	7	23	1	3	2.04401	2.68704	2.51219	0.725471	0.36551	0.915622	2.50238e-05	0.00775258	-1.85381
evm.TU.ORIGINAL_1573.293	28	21	9	3	4	8	2.84427	2.02372	1.12363	0.329186	0.508612	0.849401	0.0171261	0.444841	-1.84815
evm.TU.FRAGSCAFF_432.700	119	7	14	16	7	13	3.1735	0.177095	0.458869	0.460913	0.23367	0.362364	0.0460796	0.637197	-1.84652
evm.TU.ORIGINAL_1573.234	17	39	15	6	1	12	1.16896	2.5441	1.26769	0.445667	0.0860728	0.862469	0.0241771	0.510958	-1.84027
evm.TU.FRAGSCAFF_156.598	13	23	17	6	4	4	0.489644	0.82183	0.786964	0.244115	0.188586	0.157473	0.0131199	0.395641	-1.83715
evm.TU.ORIGINAL_4213.3	455	435	261	98	3	185	18.7146	16.9737	13.1941	4.35414	1.54456	7.95336	0.000157977	0.0276502	-1.83559
evm.TU.FRAGSCAFF_218.1118	73	115	16	1	26	14	2.38276	3.561	0.641868	0.352585	1.06229	0.477633	0.00737399	0.300145	-1.82955
evm.TU.ORIGINAL_3368.71	32	125	11	1	14	18	0.452328	1.67622	0.191102	0.15269	0.247711	0.265941	0.0167945	0.441837	-1.82811
evm.TU.ORIGINAL_633.12	16	29	22	6	5	7	0.760778	1.30814	1.28567	0.308174	0.297592	0.347893	0.0060536	0.274479	-1.82368
evm.TU.FRAGSCAFF_74.121	42	24	13	6	4	11	1.65442	0.896863	0.629376	0.255303	0.197229	0.452897	0.00933295	0.337187	-1.8211
evm.TU.ORIGINAL_1998.117	39	165	175	36	45	21	2.76981	11.117	15.2754	2.76181	4.00047	1.55888	0.00283555	0.183063	-1.82094
evm.TU.ORIGINAL_951.199	91	45	111	19	32	16	2.96451	1.39073	4.4443	0.668609	1.30489	0.544805	0.000982589	0.0934053	-1.81952
evm.TU.FRAGSCAFF_400.868	4	24	171	45	33	45	1.35784	7.72891	7.13436	1.6501	1.40222	1.59666	0.00160305	0.129179	-1.81527
evm.TU.FRAGSCAFF_171.73	12	33	18	5	4	8	0.326643	0.852165	0.602191	0.147018	0.136291	0.22761	0.0133661	0.398436	-1.81308
evm.TU.FRAGSCAFF_387.1042	9	2	28	2	6	8	0.718324	1.51435	2.74666	0.172431	0.599436	0.667386	0.03024	0.551255	-1.81158
evm.TU.FRAGSCAFF_340.1281	115	47	31	26	15	9	6.38775	2.47665	2.11632	1.56002	1.04293	0.522519	0.0035177	0.204435	-1.81126
evm.TU.ORIGINAL_3281.14	2	174	12	29	14	45	0.710207	5.86167	5.23727	1.1124	0.622295	1.67023	0.00900131	0.331096	-1.81007
evm.TU.FRAGSCAFF_245.467	126	56	87	18	28	27	8.82705	3.72178	7.49089	1.36215	2.45537	1.97705	0.00010266	0.0208787	-1.80681
evm.TU.FRAGSCAFF_364.142	19	44	18	4	11	6	0.765062	1.68079	0.890808	0.173984	0.554433	0.252525	0.0107095	0.3621	-1.80642
evm.TU.FRAGSCAFF_52.192	23	26	24	6	5	9	0.766784	0.82231	0.983389	0.216074	0.208655	0.313615	0.00361884	0.208259	-1.80585
evm.TU.ORIGINAL_5587.229	28	16	12	3	5	7	0.685617	0.371673	0.361139	0.0793509	0.153252	0.179156	0.0163098	0.435313	-1.80585
evm.TU.ORIGINAL_4907.31	1	2	15	7	4	1	0.605633	1.1491	1.11653	0.457946	0.303238	0.0633022	0.0423868	0.621033	-1.80378
evm.TU.ORIGINAL_2475.174	19	22	14	2	4	9	0.627811	0.689628	0.568554	0.0713858	0.165443	0.310833	0.018159	0.457556	-1.80282
evm.TU.FRAGSCAFF_19.1326	145	68	422	83	147	84	7.14803	28.4341	25.5682	4.4198	9.07087	4.3282	0.000466251	0.0583234	-1.79708
evm.TU.ORIGINAL_4753.102	18	438	296	37	125	62	5.71936	22.0047	19.2657	2.11657	8.28604	3.43182	0.00199742	0.149289	-1.78922
evm.TU.ORIGINAL_6184.39	95	5	33	24	9	15	6.06585	3.02869	2.58971	1.65533	0.719323	1.00108	0.00129011	0.110515	-1.78809
evm.TU.FRAGSCAFF_387.1565	556	352	837	11	198	198	24.3317	14.6136	45.0187	4.77448	10.8462	9.05676	5.81742e-05	0.0139603	-1.78641
evm.TU.FRAGSCAFF_313.48	21	63	37	2	1	22	1.05147	2.9925	2.27692	0.108172	0.626744	1.15135	0.0187941	0.465323	-1.77765
evm.TU.ORIGINAL_2475.277	375	268	146	14	9	18	23.6736	16.0503	11.328	7.09207	0.711195	7.12633	0.00542069	0.261176	-1.77665
evm.TU.FRAGSCAFF_171.38	37	4	35	8	4	2	0.94284	0.966971	1.09616	0.220208	0.127588	0.532692	0.00344487	0.203336	-1.77477
evm.TU.FRAGSCAFF_424.69	19	137	24	42	66	39	24.8309	16.9855	32.7672	5.9292	10.7969	5.32738	1.16847e-05	0.00466959	-1.7729
evm.TU.ORIGINAL_2475.375	45	136	41	31	0	31	1.7429	4.99708	1.9517	1.29697	0	1.25496	0.0484243	0.647314	-1.77173
evm.TU.FRAGSCAFF_229.158	7	34	21	9	5	3	0.425095	1.95877	1.56739	0.590388	0.380077	0.190423	0.0356891	0.588022	-1.77078
evm.TU.FRAGSCAFF_417.271	25	28	2	5	8	7	1.25268	1.33099	1.23169	0.270631	0.50177	0.366614	0.00436571	0.229788	-1.76998
evm.TU.FRAGSCAFF_161.27	15	27	23	8	6	4	0.670436	1.14485	1.26346	0.386245	0.335684	0.186868	0.0109086	0.365002	-1.76889
evm.TU.ORIGINAL_2475.38	142	183	74	53	4	55	5.23663	6.40223	3.35401	2.11128	0.184645	2.12	0.00757671	0.30405	-1.76637
evm.TU.FRAGSCAFF_425.138	11	24	25	1	8	8	0.488074	1.01023	1.36333	0.0479291	0.44432	0.371016	0.0368423	0.591544	-1.76256
evm.TU.ORIGINAL_4213.2	4	3	35	2	11	17	1.10496	0.786187	1.1883	0.0596794	0.380359	0.490847	0.0100057	0.350072	-1.75381
evm.TU.FRAGSCAFF_22.30	38	247	124	42	28	45	2.41027	14.8626	9.66658	2.87765	2.22307	2.98335	0.00269834	0.177697	-1.75029
evm.TU.FRAGSCAFF_158.878	12	17	13	2	3	7	0.341044	0.458348	0.454089	0.0613997	0.106724	0.207939	0.0349274	0.582867	-1.74954
evm.TU.ORIGINAL_2314.162	56	295	227	56	5	59	3.53859	17.684	17.6294	3.8224	3.95481	3.89676	0.0012515	0.107825	-1.74886
evm.TU.ORIGINAL_2475.57	92	124	52	38	0	39	5.8687	7.50401	4.07687	2.61845	0	2.60033	0.040846	0.614627	-1.74338
evm.TU.ORIGINAL_4797.430	66	173	72	12	34	4	2.09809	5.21728	2.81308	0.412068	1.35292	1.32908	0.00123354	0.107337	-1.74233
evm.TU.FRAGSCAFF_419.206	74	72	43	19	14	2	2.57994	2.38137	1.84253	0.715547	0.610969	0.728815	3.27137e-05	0.00940407	-1.73759
evm.TU.FRAGSCAFF_84.380	1	36	14	5	3	9	0.339118	1.15816	0.583509	0.183159	0.127346	0.319009	0.0301556	0.55025	-1.7369
evm.TU.ORIGINAL_1804.143	27	12	13	3	3	9	1.76603	0.744615	1.04507	0.211964	0.245622	0.615298	0.0314715	0.559883	-1.73626
evm.TU.FRAGSCAFF_208.162	13	56	51	8	17	9	0.797407	3.25868	3.84482	0.530071	1.30527	0.577017	0.0147921	0.416612	-1.73625
evm.TU.FRAGSCAFF_127.121	18	12	58	29	7	15	0.74631	4.01203	2.95559	1.29883	0.363294	0.650052	0.0142045	0.410305	-1.73383
evm.TU.ORIGINAL_4749.129	54	64	22	9	11	19	1.87389	2.10692	0.9383	0.337364	0.477811	0.689149	0.0017168	0.134011	-1.73145
evm.TU.FRAGSCAFF_21.363	17	12	16	2	5	6	0.821139	0.549878	0.949853	0.104353	0.302309	0.30292	0.0307549	0.55446	-1.73026
evm.TU.ORIGINAL_3781.48	79	71	3	18	3	31	3.03	2.5834	1.41418	0.745753	0.144029	1.24276	0.00906667	0.332366	-1.72738
evm.TU.ORIGINAL_4665.84	29	86	51	23	13	11	1.58457	4.45788	3.42493	1.35752	0.889138	0.628224	0.00259634	0.174431	-1.72363
evm.TU.ORIGINAL_2475.214	169	134	62	55	5	45	6.08178	4.57474	2.74224	2.13803	0.225231	1.69265	0.00764791	0.305312	-1.72053
evm.TU.FRAGSCAFF_182.94	127	28	8	18	1	17	11.5373	2.4131	0.893223	1.76636	1.13714	1.61421	0.0369147	0.59223	-1.71937
evm.TU.FRAGSCAFF_218.854	6	74	35	15	19	13	2.09293	2.4488	1.50052	0.5652	0.829604	0.473976	0.000275002	0.0396221	-1.7175
evm.TU.FRAGSCAFF_391.230	34	97	58	16	19	19	1.18047	3.19495	2.47498	0.60007	0.825737	0.689506	0.000821625	0.0832668	-1.7145
evm.TU.FRAGSCAFF_68.480	67	147	13	25	28	39	2.15958	4.49498	4.08037	0.870443	1.12971	1.31392	4.4059e-05	0.011454	-1.71281
evm.TU.FRAGSCAFF_250.239	477	133	391	88	171	22	45.882	12.1365	46.2243	9.14353	20.5889	2.21185	0.0118779	0.381238	-1.71047
evm.TU.FRAGSCAFF_261.1145	3	49	6	1	2	12	1.37103	2.12442	0.337013	0.493667	0.114412	0.573215	0.0442981	0.629325	-1.70438
evm.TU.ORIGINAL_3362.121	52	228	119	22	53	38	2.43284	10.1196	6.84269	1.11184	3.10385	1.85825	0.00264523	0.176328	-1.70166
evm.TU.ORIGINAL_4096.104	992	4273	2457	856	571	825	23.9838	98.007	73.0098	22.3557	17.2805	20.8483	0.000118186	0.0227001	-1.70129
evm.TU.FRAGSCAFF_218.1172	17	29	11	4	7	5	0.81005	1.31093	0.644206	0.205887	0.417517	0.249025	0.021434	0.488997	-1.69969
evm.TU.ORIGINAL_2475.24	56	84	32	22	5	23	3.0229	4.30162	2.12302	1.28282	0.337846	1.2977	0.0034385	0.203336	-1.69617
evm.TU.ORIGINAL_4797.475	18	8	51	12	18	13	0.705309	2.97382	2.4561	0.50792	0.882863	0.532427	0.00739287	0.300422	-1.69558
evm.TU.FRAGSCAFF_303.125	11	284	89	26	64	41	3.59035	9.57747	3.88843	0.998379	2.8478	1.52338	0.00120312	0.105476	-1.69461
evm.TU.FRAGSCAFF_72.69	83	22	6	13	18	18	3.28102	0.825033	2.91509	0.555113	0.890671	0.743727	0.0046884	0.241043	-1.69377
evm.TU.FRAGSCAFF_258.31	27	17	2	1	7	11	1.02618	0.612949	0.934238	0.0410549	0.33302	0.436979	0.0326134	0.568127	-1.69353
evm.TU.FRAGSCAFF_367.239	55	17	183	22	39	45	3.86519	7.13361	15.8062	1.67008	3.43073	3.30545	0.00212748	0.153633	-1.69314
evm.TU.ORIGINAL_3829.8	92	63	224	81	17	78	3.76557	24.4625	11.2683	3.58125	5.48202	3.33693	0.00287197	0.183661	-1.68916
evm.TU.ORIGINAL_2475.106	41	28	12	8	1	15	1.55562	1.00785	0.559591	0.327882	0.0474935	0.594869	0.0380121	0.598542	-1.689
evm.TU.ORIGINAL_5780.241	7	31	18	5	8	3	0.236188	0.992289	0.74645	0.182237	0.33788	0.105801	0.0465655	0.641246	-1.68606
evm.TU.ORIGINAL_6724.4	238	44	78	14	37	55	5.1522	0.90362	2.07529	0.327379	1.00261	1.24448	0.010123	0.352152	-1.68263
evm.TU.ORIGINAL_6123.94	22	36	14	3	6	12	0.708093	1.09923	0.553815	0.104303	0.241731	0.4037	0.018395	0.460012	-1.68165
evm.TU.FRAGSCAFF_387.683	21	23	51	7	7	16	1.05938	1.10072	3.16207	0.381449	0.442022	0.843649	0.0143855	0.413232	-1.68063
evm.TU.ORIGINAL_1671.24	15	19	14	1	7	6	0.341478	0.410339	0.391714	0.0245911	0.199473	0.142769	0.0420714	0.619451	-1.67985
evm.TU.ORIGINAL_2094.57	16	28	8	8	2	5	0.974293	1.6175	0.598727	0.526219	0.152445	0.318236	0.0421187	0.619451	-1.67738
evm.TU.FRAGSCAFF_46.203	32	84	19	11	8	2	1.75564	4.37202	1.28117	0.651907	0.549401	1.1469	0.00928436	0.336652	-1.67733
evm.TU.ORIGINAL_3396.23	77	368	199	45	92	47	3.20842	14.5468	10.1911	2.02544	4.79847	2.04696	0.00274056	0.17945	-1.67642
evm.TU.ORIGINAL_4749.161	3	39	24	2	7	19	1.07384	1.32434	1.05584	0.0773314	0.31364	0.710857	0.0197711	0.474768	-1.67503
evm.TU.FRAGSCAFF_190.58	135	431	363	57	124	94	5.28982	16.0214	17.4817	2.41262	6.08194	3.84986	0.000651879	0.0711113	-1.67458
evm.TU.FRAGSCAFF_340.1150	49	63	52	5	25	18	2.13044	2.59855	2.77872	0.234828	1.36059	0.818003	0.00414467	0.224273	-1.67128
evm.TU.ORIGINAL_3507.137	136	212	182	29	83	42	9.23802	13.6613	15.1943	2.12787	7.05719	2.98194	0.000336578	0.0456349	-1.67077
evm.TU.FRAGSCAFF_218.212	61	8	24	4	9	15	3.14589	0.3914	1.52123	0.222834	0.580991	0.808564	0.0441349	0.629078	-1.6695
evm.TU.FRAGSCAFF_250.1167	13	52	29	9	8	11	0.487453	1.84974	1.33646	0.364535	0.375485	0.431114	0.0128363	0.392008	-1.66447
evm.TU.ORIGINAL_2475.276	4	27	17	12	3	1	1.78426	1.14256	0.932	0.578211	0.167507	0.466238	0.0123723	0.387519	-1.66441
evm.TU.FRAGSCAFF_119.319	18	48	12	4	11	7	1.28109	3.24089	1.04968	0.30752	0.979969	0.520731	0.0280343	0.537751	-1.66408
evm.TU.FRAGSCAFF_259.780	65	75	74	12	28	24	3.75028	4.10515	5.24749	0.747892	2.02219	1.44734	0.000272805	0.0394005	-1.66071
evm.TU.FRAGSCAFF_218.226	115	93	139	16	54	34	6.90243	5.29546	10.2539	1.03736	4.05706	2.13301	0.00108457	0.0993101	-1.66021
evm.TU.ORIGINAL_4847.64	17	72	16	6	12	12	0.626575	2.51753	0.724792	0.238881	0.553629	0.462291	0.0241624	0.510958	-1.65809
evm.TU.FRAGSCAFF_129.1136	95	29	12	13	13	13	5.91378	1.7126	0.918103	0.874161	1.01297	0.845852	0.0219553	0.49211	-1.65662
evm.TU.FRAGSCAFF_230.1013	28	41	26	8	12	8	1.11739	1.5522	1.27523	0.344861	0.599436	0.333693	0.00341787	0.203007	-1.65315
evm.TU.ORIGINAL_1883.3	11	41	19	7	7	7	0.408802	1.44551	0.867847	0.281012	0.325636	0.271912	0.0219343	0.491943	-1.65132
evm.TU.ORIGINAL_6662.50	1643	1666	1966	56	454	69	91.1105	87.6441	133.993	33.5448	31.5138	35.2986	1.27642e-11	1.0903e-07	-1.65075
evm.TU.FRAGSCAFF_218.596	222	263	113	32	57	88	4.68629	5.26683	2.93173	0.729682	1.50614	1.94164	6.05779e-05	0.0143167	-1.65052
evm.TU.FRAGSCAFF_190.952	17	9	34	8	13	21	0.929641	4.66903	2.28515	0.472567	0.889864	1.20032	0.0159575	0.432131	-1.64922
evm.TU.ORIGINAL_5504.93	17	2	31	2	1	9	1.67363	1.86791	3.75094	0.21269	1.23232	0.926109	0.030503	0.552673	-1.64906
evm.TU.ORIGINAL_1804.466	5	56	34	11	7	11	0.559629	5.94614	4.67712	1.32993	0.980713	1.28686	0.044113	0.629061	-1.64673
evm.TU.FRAGSCAFF_230.301	73	15	12	5	13	11	4.38547	0.854872	0.886019	0.324466	0.977574	0.690709	0.0434335	0.625088	-1.64485
evm.TU.ORIGINAL_1054.146	43	53	63	7	26	15	5.75424	6.72841	10.3616	1.01187	4.35518	2.09807	0.0047763	0.242715	-1.64319
evm.TU.ORIGINAL_3472.207	119	176	19	18	55	47	4.21903	5.91964	4.74964	0.689358	2.44085	1.7417	0.000267972	0.0389664	-1.64064
evm.TU.FRAGSCAFF_218.1163	267	864	231	84	145	168	6.49515	19.9392	6.90651	2.20731	4.41529	4.27166	0.000609732	0.068209	-1.63916
evm.TU.FRAGSCAFF_72.56	31	41	23	7	6	16	2.53767	3.18401	2.31404	0.618982	0.614806	1.369	0.00521077	0.257281	-1.63824
evm.TU.ORIGINAL_3613.103	9	31	33	9	5	9	0.217047	0.709237	0.978127	0.234456	0.150937	0.226863	0.0275618	0.535237	-1.63746
evm.TU.FRAGSCAFF_173.473	62	85	75	11	26	31	3.23227	4.2039	4.80559	0.619463	1.69669	1.68922	0.000475063	0.058568	-1.63677
evm.TU.FRAGSCAFF_158.618	37	9	2	4	9	7	1.29401	0.298603	0.859674	0.151113	0.393995	0.255884	0.0367257	0.591114	-1.63629
evm.TU.ORIGINAL_4424.431	272	555	241	42	145	127	9.06805	17.5532	9.87486	1.51252	6.05099	4.42546	0.000624633	0.069166	-1.63491
evm.TU.FRAGSCAFF_163.25	16	86	63	7	14	31	0.795179	4.05472	3.84817	0.375794	0.870937	1.61034	0.0227443	0.499248	-1.63461
evm.TU.ORIGINAL_5587.147	18	26	9	2	4	1	0.54804	0.750983	0.336784	0.0657774	0.152445	0.318236	0.0457147	0.635679	-1.63424
evm.TU.FRAGSCAFF_340.627	24	49	21	1	9	9	0.49327	0.955402	0.530471	0.222014	0.231542	0.193342	0.00573244	0.267994	-1.63231
evm.TU.FRAGSCAFF_93.196	25	39	24	3	15	8	1.05547	1.56203	1.24534	0.136815	0.792705	0.353026	0.0176865	0.451236	-1.6316
evm.TU.FRAGSCAFF_38.3	151	553	23	88	85	17	3.99352	13.8746	7.47611	2.51402	2.81392	2.95782	0.000202337	0.0328759	-1.63046
evm.TU.ORIGINAL_2475.109	3	3	18	14	1	9	2.22736	2.11304	1.64252	1.1228	0.0929358	0.698428	0.0314716	0.559883	-1.62921
evm.TU.FRAGSCAFF_459.918	65	32	41	15	15	12	6.88441	3.21529	5.33711	1.71614	1.98865	1.32845	0.00168847	0.132666	-1.62778
evm.TU.FRAGSCAFF_196.812	46	62	32	8	17	17	2.70053	3.45303	2.30893	0.507327	1.24926	1.04316	0.00146951	0.121362	-1.62571
evm.TU.ORIGINAL_4749.209	11	24	15	2	8	5	0.476716	0.986723	0.798964	0.0936275	0.433981	0.226489	0.0455899	0.634743	-1.62547
evm.TU.FRAGSCAFF_418.163	13	2	16	1	7	7	1.02297	1.49302	1.54741	0.0850011	0.689492	0.575738	0.0497942	0.652212	-1.6253
evm.TU.FRAGSCAFF_456.68	275	94	831	186	232	27	11.8034	36.8096	43.8375	8.62374	12.4646	9.28658	0.000268496	0.0389664	-1.62169
evm.TU.ORIGINAL_2475.360	137	91	34	41	1	39	7.37748	4.64886	2.25028	2.38495	0.0674064	2.19514	0.0479396	0.646179	-1.61762
evm.TU.FRAGSCAFF_458.156	21	42	11	7	7	8	0.884368	1.67796	0.569345	0.318434	0.368999	0.352139	0.0193931	0.471139	-1.61538
evm.TU.ORIGINAL_6063.38	28	14	22	1	5	5	1.8085	0.857837	1.74643	0.697697	0.404244	0.337551	0.0219241	0.491943	-1.61057
evm.TU.FRAGSCAFF_218.495	136	73	28	25	25	2	4.3773	2.22899	1.10763	0.86919	1.00721	0.672833	0.00367217	0.210177	-1.60978
evm.TU.ORIGINAL_2449.224	137	721	41	127	96	175	11.1468	55.6522	40.9999	11.162	9.7772	14.8826	0.00143079	0.119485	-1.60746
evm.TU.FRAGSCAFF_62.446	34	134	61	16	36	16	1.72557	6.45173	3.80499	0.877165	2.28702	0.848758	0.00869394	0.3253	-1.60465
evm.TU.ORIGINAL_2475.5	31	38	18	17	1	9	1.40524	1.63414	1.00284	0.832424	0.0567417	0.426423	0.0388176	0.604051	-1.60454
evm.TU.FRAGSCAFF_434.54	18	18	2	3	4	11	0.573294	0.543869	0.782896	0.103213	0.15947	0.366191	0.0299791	0.548687	-1.60367
evm.TU.FRAGSCAFF_19.748	12	42	4	13	7	1	0.775817	2.57599	3.17839	0.90788	0.566487	0.675753	0.0192152	0.470105	-1.6036
evm.TU.ORIGINAL_4797.177	63	286	242	43	83	58	2.89893	12.4848	13.6862	2.13734	4.78067	2.78956	0.00405611	0.221082	-1.60335
evm.TU.FRAGSCAFF_46.99	883	1491	463	276	135	468	27.2557	43.6608	17.565	9.20266	5.21608	15.0992	0.000247219	0.0372044	-1.60272
evm.TU.FRAGSCAFF_218.1140	81	77	33	13	14	32	6.14313	5.54004	3.07601	1.06501	1.32907	2.53667	0.00162186	0.129473	-1.60106
evm.TU.ORIGINAL_4847.270	19	74	46	11	23	8	1.32415	4.8925	3.94011	0.828098	2.00643	0.582749	0.0188264	0.465396	-1.59729
evm.TU.FRAGSCAFF_119.314	38	49	32	1	12	15	2.05954	2.51942	2.1316	0.585456	0.814108	0.849744	0.00107982	0.0990272	-1.59551
evm.TU.ORIGINAL_2703.6	7	34	25	6	6	9	0.235241	1.08395	1.03258	0.217807	0.252394	0.31613	0.0397537	0.608862	-1.5946
evm.TU.ORIGINAL_2788.141	226	687	43	123	19	194	6.1819	17.8274	14.4561	3.63434	3.7321	5.54658	8.92505e-05	0.0186593	-1.59376
evm.TU.ORIGINAL_6560.22	3	49	43	16	14	8	1.03943	1.61061	1.83111	0.598829	0.60718	0.289718	0.00349494	0.204358	-1.59341
evm.TU.FRAGSCAFF_302.331	26	27	6	5	4	9	0.506283	0.498771	0.143595	0.105171	0.0974975	0.183177	0.0434493	0.625088	-1.5924
evm.TU.ORIGINAL_4907.21	2	22	25	3	4	15	1.32497	1.38266	2.03557	0.214686	0.331704	1.03867	0.0322468	0.564544	-1.59216
evm.TU.FRAGSCAFF_19.747	11	36	18	3	9	8	0.650334	2.01913	1.30793	0.19159	0.66604	0.49436	0.0377689	0.596964	-1.59194
evm.TU.FRAGSCAFF_136.144	27	24	3	9	6	11	2.04309	1.72287	2.79006	0.735652	0.568314	0.870013	0.00676283	0.287808	-1.59153
evm.TU.ORIGINAL_3781.26	2	144	79	57	8	7	9.9619	6.80443	4.83624	3.06686	0.498787	3.64435	0.00812088	0.314083	-1.58809
evm.TU.ORIGINAL_3508.15	31	125	9	9	27	43	2.32218	8.88303	8.28601	0.728255	2.53169	3.36676	0.0139292	0.406536	-1.58784
evm.TU.ORIGINAL_2475.254	763	815	342	298	24	288	21.5659	21.8533	11.8806	9.09841	0.849116	8.50833	0.0123009	0.385892	-1.58743
evm.TU.ORIGINAL_4749.77	21	485	114	41	91	11	7.28813	16.6832	5.08035	1.60587	4.13024	4.16891	0.00192453	0.145663	-1.58113
evm.TU.FRAGSCAFF_439.65	17	41	291	61	97	98	4.22228	15.3485	14.1132	2.60016	4.79125	4.04203	0.00104379	0.097366	-1.5805
evm.TU.ORIGINAL_5103.41	26	9	47	8	15	29	1.73619	5.70142	3.85736	0.577059	1.2538	2.0241	0.0113192	0.373307	-1.57843
evm.TU.ORIGINAL_6072.91	313	88	61	33	54	54	18.2793	4.87545	4.37839	2.08179	3.9475	3.29624	0.00586559	0.270242	-1.57799
evm.TU.FRAGSCAFF_56.550	16	22	3	7	8	7	1.23725	1.6139	2.8512	0.584713	0.774357	0.565777	0.0176091	0.450149	-1.57658
evm.TU.ORIGINAL_1573.41	14	2444	834	389	519	387	41.8866	96.7296	42.7638	17.5306	27.1033	16.8757	4.35482e-05	0.0113706	-1.57535
evm.TU.ORIGINAL_821.259	62	176	212	14	57	78	2.01391	5.42347	8.46354	0.491227	2.31759	2.6482	0.0128083	0.391764	-1.57489
evm.TU.FRAGSCAFF_164.69	1	28	32	1	5	8	0.459832	1.22145	1.8085	0.496714	0.287795	0.384502	0.031212	0.557592	-1.57453
evm.TU.FRAGSCAFF_461.102	22	57	34	14	8	14	0.629248	1.54665	1.19522	0.432548	0.28642	0.41854	0.00617653	0.277262	-1.57394
evm.TU.FRAGSCAFF_198.193	14	24	15	2	5	1	0.726478	1.18147	0.956654	0.112107	0.324772	0.542381	0.0426205	0.621934	-1.57207
evm.TU.ORIGINAL_2475.284	55	6	26	17	5	23	1.92956	1.99694	1.12109	0.644247	0.219573	0.8434	0.00673599	0.287211	-1.56785
evm.TU.FRAGSCAFF_292.241	21	48	18	7	1	1	1.44847	3.14086	1.52592	0.52155	0.863385	0.720942	0.0130077	0.394423	-1.56606
evm.TU.ORIGINAL_5567.51	11	3892	2344	86	566	99	26.6486	97.4187	76.0114	24.5108	18.6931	25.0684	0.000226214	0.035224	-1.56479
evm.TU.FRAGSCAFF_355.244	24	22	26	3	5	16	2.44536	2.12653	3.25592	0.330186	0.637697	1.70397	0.0297477	0.547788	-1.56421
evm.TU.FRAGSCAFF_340.739	43	82	35	15	17	18	1.76647	3.19571	1.76715	0.665633	0.874177	0.772892	0.00123506	0.107337	-1.56283
evm.TU.FRAGSCAFF_216.236	25	192	375	78	141	27	15.46	13.7364	34.7581	6.35414	13.3103	2.12828	0.00870397	0.3253	-1.5611
evm.TU.ORIGINAL_3781.39	133	129	54	49	4	49	3.97716	3.65956	1.98465	1.58279	0.149725	1.53154	0.0193046	0.470752	-1.56073
evm.TU.FRAGSCAFF_216.237	35	38	69	3	23	21	4.45261	4.58614	10.7886	0.412263	3.66259	2.79239	0.0291086	0.544605	-1.56011
evm.TU.FRAGSCAFF_173.437	4	112	6	19	14	36	2.16444	5.74938	3.9903	1.11057	0.94826	2.03609	0.00297918	0.186602	-1.55554
evm.TU.ORIGINAL_2989.74	18	18	21	2	5	12	1.32033	1.25257	1.89321	0.15847	0.459086	0.920029	0.042687	0.622338	-1.55455
evm.TU.FRAGSCAFF_132.82	19	17	8	5	3	6	2.09167	1.77544	1.08243	0.594589	0.413404	0.6904	0.0475798	0.644239	-1.55229
evm.TU.FRAGSCAFF_393.258	86	72	83	21	36	2	2.54334	2.02002	3.01684	0.67086	1.33267	0.618223	0.000411618	0.0527021	-1.5516
evm.TU.FRAGSCAFF_218.1168	89	222	71	32	37	51	3.95681	9.36323	3.87957	1.53678	2.05907	2.36993	0.000691957	0.0741473	-1.54975
evm.TU.FRAGSCAFF_387.1419	63	18	146	13	38	56	3.98466	6.48026	11.3494	0.888181	3.00849	3.70211	0.00624501	0.279288	-1.54889
evm.TU.ORIGINAL_4213.106	134	13	53	43	3	58	7.74469	7.12787	3.76482	2.68457	0.217037	3.50378	0.0283403	0.538808	-1.54826
evm.TU.ORIGINAL_4188.49	15	35	3	5	11	1	1.16395	2.57649	2.8611	0.419102	1.06844	0.81106	0.0199453	0.475987	-1.54737
evm.TU.FRAGSCAFF_402.166	3	68	43	8	14	24	1.21236	2.60697	2.13574	0.349227	0.708194	1.01375	0.00591113	0.270817	-1.54716
evm.TU.FRAGSCAFF_249.223	53	44	131	5	32	42	2.60125	2.04869	7.90217	0.265084	1.96594	2.15459	0.0346094	0.581058	-1.5471
evm.TU.FRAGSCAFF_208.85	26	26	12	7	8	5	1.87434	1.77813	1.06322	0.545104	0.721901	0.37675	0.0218081	0.490684	-1.54624
evm.TU.FRAGSCAFF_230.373	28	54	22	1	1	13	0.782501	1.43165	0.755646	0.30188	0.349817	0.379734	0.00591973	0.270817	-1.54617
evm.TU.ORIGINAL_4749.117	41	37	13	1	12	6	1.94398	1.66428	0.757565	0.51217	0.712201	0.29735	0.0174825	0.448837	-1.54496
evm.TU.FRAGSCAFF_37.329	51	45	57	1	15	26	1.08101	0.904873	1.48492	0.228963	0.397981	0.576024	0.00199607	0.149289	-1.5433
evm.TU.FRAGSCAFF_218.904	46	46	24	16	9	12	2.09939	1.99164	1.34622	0.788791	0.514152	0.572435	0.00292495	0.185491	-1.54294
evm.TU.ORIGINAL_5587.21	71	77	23	14	15	25	1.99668	2.05428	0.794964	0.425291	0.528026	0.734853	0.00368246	0.210177	-1.54232
evm.TU.FRAGSCAFF_93.121	483	1356	863	27	226	392	14.3984	38.3482	31.6189	8.69437	8.43315	12.2141	3.92098e-05	0.0105133	-1.54174
evm.TU.FRAGSCAFF_459.153	36	6	27	6	22	1	1.45308	2.2975	1.33943	0.261605	1.11154	0.421888	0.0145305	0.415201	-1.54155
evm.TU.FRAGSCAFF_371.320	23	25	17	9	5	7	0.940245	0.96955	0.854144	0.397432	0.255857	0.299103	0.0146032	0.415201	-1.54125
evm.TU.FRAGSCAFF_173.591	29	89	58	21	18	18	1.05152	3.06145	2.58474	0.82252	0.81697	0.682185	0.003499	0.204358	-1.54085
evm.TU.ORIGINAL_5587.83	944	786	581	137	35	296	30.7527	24.2913	23.2625	4.82102	12.4373	10.0789	8.79989e-06	0.00386891	-1.54021
evm.TU.ORIGINAL_4797.528	16	35	22	4	7	13	0.675077	1.40094	1.14084	0.182306	0.369696	0.573305	0.0241203	0.510958	-1.53689
evm.TU.FRAGSCAFF_459.388	16	26	15	3	1	5	0.63851	0.984324	0.735712	0.129323	0.49953	0.208558	0.0401581	0.61192	-1.53515
evm.TU.FRAGSCAFF_287.12	56	2	46	15	1	16	1.57816	0.5347	1.59327	0.456626	0.352757	0.471294	0.00914533	0.334655	-1.53339
evm.TU.FRAGSCAFF_38.324	78	19	3	16	26	26	5.57505	7.39091	2.63539	1.23532	2.32617	1.94239	0.00273786	0.17945	-1.5299
evm.TU.FRAGSCAFF_218.1042	26	4	13	13	6	6	1.71737	2.5065	1.05537	0.927558	0.496085	0.41424	0.0234327	0.507214	-1.52878
evm.TU.ORIGINAL_1699.24	32	35	12	7	9	9	0.823884	0.854872	0.379722	0.19468	0.29005	0.242197	0.0163764	0.435778	-1.52859
evm.TU.ORIGINAL_4424.454	81	15	141	28	19	38	4.60214	0.808506	9.84608	1.71846	1.35127	2.25667	0.0339131	0.576326	-1.52523
evm.TU.ORIGINAL_1642.62	12	29	17	7	5	7	0.691171	1.5846	1.20343	0.435521	0.360485	0.421417	0.0301293	0.550117	-1.52511
evm.TU.ORIGINAL_1804.554	92	123	127	29	34	52	2.93156	3.71821	4.97375	0.998197	1.35614	1.73191	5.42577e-05	0.0134059	-1.52296
evm.TU.ORIGINAL_1573.140	117	147	7	12	42	54	2.0454	2.43796	1.50404	0.22661	0.919083	0.986722	0.00308784	0.190698	-1.52082
evm.TU.ORIGINAL_5902.59	28	56	47	15	17	11	2.04268	3.87567	4.21413	1.18206	1.5524	0.838772	0.00449845	0.234299	-1.51926
evm.TU.FRAGSCAFF_46.114	184	217	85	29	61	65	4.96219	5.55179	2.81737	0.844813	2.0592	1.83223	0.000364916	0.0484117	-1.51916
evm.TU.FRAGSCAFF_402.210	33	56	16	4	16	13	1.34006	2.15732	0.798544	0.175459	0.813286	0.551776	0.0263455	0.526101	-1.51879
evm.TU.FRAGSCAFF_445.590	36	69	37	18	15	13	2.3593	4.28991	2.98025	1.27427	1.23051	0.890501	0.00213819	0.154002	-1.51843
evm.TU.ORIGINAL_5587.145	14	269	57	22	61	63	4.81833	8.78289	2.41108	0.817895	2.62792	2.2663	0.00610207	0.275575	-1.51726
evm.TU.FRAGSCAFF_340.1186	48	136	115	19	39	42	1.59865	4.29704	4.70739	0.683555	1.62589	1.46208	0.0035106	0.204391	-1.51569
evm.TU.FRAGSCAFF_226.308	29	235	127	69	22	39	1.19868	9.21491	6.45177	3.08079	1.13826	1.68492	0.0227248	0.499185	-1.51513
evm.TU.FRAGSCAFF_19.1447	26	44	24	11	7	13	2.24341	3.60169	2.54517	1.02526	0.756045	1.17244	0.00667601	0.286244	-1.51491
evm.TU.ORIGINAL_3362.227	22	4	2	7	8	12	1.07976	1.86245	1.20644	0.371117	0.491485	0.615598	0.0118015	0.380467	-1.50868
evm.TU.FRAGSCAFF_190.162	151	259	193	34	66	13	5.52899	8.99675	8.6855	1.34479	3.02501	3.94199	0.000299901	0.0417995	-1.50757
evm.TU.ORIGINAL_691.29	2	24	21	4	6	12	0.924101	1.05201	1.19255	0.199644	0.34702	0.579536	0.0228712	0.500628	-1.50673
evm.TU.ORIGINAL_4749.56	3	26	2	1	12	12	2.37182	1.95008	1.94339	0.085402	1.18756	0.991635	0.0496094	0.651023	-1.50542
evm.TU.ORIGINAL_3781.36	249	149	86	65	6	94	4.06671	2.30859	1.72628	1.14674	0.122662	1.60465	0.0270466	0.532691	-1.50385
evm.TU.FRAGSCAFF_330.44	3	2	16	2	8	12	1.63388	1.03335	1.071	0.117662	0.545384	0.683109	0.0407606	0.614213	-1.50207
evm.TU.FRAGSCAFF_46.188	83	71	32	1	2	31	3.69251	2.99653	1.7497	0.480563	1.11375	1.4415	0.00439816	0.230482	-1.5014
evm.TU.FRAGSCAFF_218.1044	35	35	17	7	6	16	1.21961	1.15701	0.728065	0.263486	0.261708	0.582749	0.0144669	0.414082	-1.50078
evm.TU.FRAGSCAFF_218.458	532	378	245	45	153	181	21.7218	14.6417	12.2947	1.98474	7.81968	7.72453	0.00146618	0.121255	-1.50043
evm.TU.FRAGSCAFF_459.672	22	23	24	4	11	8	0.897723	0.890358	1.20365	0.176314	0.561857	0.341208	0.0222517	0.4955	-1.49974
evm.TU.FRAGSCAFF_325.72	25	13	23	9	4	8	1.33873	0.660409	1.51373	0.520598	0.268118	0.447767	0.0319423	0.56243	-1.49752
evm.TU.ORIGINAL_1573.198	92	125	41	34	2	3	4.04991	5.22017	2.21825	1.61675	1.10205	1.38035	0.000917055	0.0889977	-1.49707
evm.TU.FRAGSCAFF_419.125	288	1353	773	291	239	278	11.6597	51.9651	38.4632	12.7261	12.1118	11.7639	0.00123774	0.107414	-1.49309
evm.TU.FRAGSCAFF_156.456	28	152	47	27	16	32	1.51756	7.81534	3.13079	1.58073	1.08548	1.81279	0.0156501	0.427682	-1.49201
evm.TU.ORIGINAL_4390.97	39	87	31	19	17	15	1.51929	3.21523	1.48425	0.799533	0.82897	0.610769	0.00426949	0.228137	-1.49175
evm.TU.FRAGSCAFF_218.475	19	216	16	38	46	59	6.97304	13.1089	8.33433	2.62595	3.68355	3.94509	6.79011e-05	0.0153833	-1.49092
evm.TU.FRAGSCAFF_387.807	78	219	155	5	46	57	2.26185	6.02463	5.52421	1.5662	1.66971	1.72764	0.000443968	0.0563613	-1.49053
evm.TU.FRAGSCAFF_65.47	92	11	249	3	54	78	9.15135	10.3802	30.4415	3.22348	6.72364	8.10964	0.00570128	0.26758	-1.49028
evm.TU.ORIGINAL_4797.635	113	458	64	57	78	64	3.99363	15.3558	2.77996	2.17606	3.45063	2.36417	0.0119259	0.381549	-1.49014
evm.TU.ORIGINAL_2475.231	181	17	74	6	4	82	5.86793	5.22845	2.94854	2.10119	0.162323	2.77863	0.0344424	0.579886	-1.48678
evm.TU.FRAGSCAFF_21.354	34	3	78	7	24	19	1.85173	1.55002	5.22111	0.411817	1.63615	1.08159	0.0270867	0.532761	-1.48509
evm.TU.ORIGINAL_4749.149	93	117	45	28	35	19	5.06915	6.04999	3.01463	1.64861	2.388	1.08247	0.00137988	0.115881	-1.48487
evm.TU.FRAGSCAFF_303.58	19	64	17	8	9	16	2.13729	6.8298	2.35033	0.972093	1.26726	1.88122	0.0292071	0.544605	-1.483
evm.TU.FRAGSCAFF_456.490	64	15	38	8	21	1	4.01383	0.892458	2.92908	0.541971	1.64859	0.655524	0.0364746	0.590895	-1.48218
evm.TU.ORIGINAL_1531.47	187	184	169	15	7	1	8.45391	7.89134	9.39013	0.732511	3.96121	4.72526	0.0057992	0.269426	-1.48178
evm.TU.ORIGINAL_4213.72	78	75	32	27	4	32	4.10149	3.74132	2.06807	1.53362	0.263282	1.75876	0.0191246	0.469439	-1.48133
evm.TU.ORIGINAL_5587.180	13	26	15	3	8	7	0.46434	0.881015	0.658496	0.11575	0.357681	0.261337	0.0454433	0.633821	-1.48114
evm.TU.FRAGSCAFF_218.1019	22	32	13	12	6	4	1.08294	1.49433	0.786488	0.63807	0.369696	0.205802	0.0363607	0.590895	-1.47698
evm.TU.FRAGSCAFF_455.299	43	54	22	13	15	11	2.22788	2.6542	1.40092	0.727567	0.972809	0.595696	0.00530464	0.259558	-1.47632
evm.TU.ORIGINAL_2475.27	16	136	56	55	3	63	7.68958	6.20067	3.3078	2.8553	0.180475	3.1647	0.0421856	0.619451	-1.47613
evm.TU.ORIGINAL_5387.44	64	149	119	11	38	67	2.70031	5.96399	6.17091	0.50134	2.00692	2.95473	0.0121512	0.384247	-1.47357
evm.TU.FRAGSCAFF_163.42	18	51	39	5	21	1	3.59162	9.65395	9.56426	1.07769	5.24506	2.08558	0.036654	0.590895	-1.4735
evm.TU.FRAGSCAFF_173.844	23	27	11	9	7	4	1.62658	1.81146	0.956116	0.68754	0.61967	0.295677	0.0364221	0.590895	-1.47246
evm.TU.FRAGSCAFF_121.148	35	98	4	17	23	17	1.59628	4.24017	2.24217	0.837521	1.31305	0.810398	0.00582	0.269721	-1.4717
evm.TU.FRAGSCAFF_132.890	44	84	3	14	14	25	2.86122	5.18197	2.39767	0.983407	1.13957	1.69921	0.00429253	0.228348	-1.47046
evm.TU.ORIGINAL_5603.315	87	145	114	7	64	45	2.77752	4.3916	4.47313	0.241403	2.55759	1.50162	0.0209305	0.484139	-1.4699
evm.TU.ORIGINAL_2475.272	136	257	73	37	7	119	1.09433	1.96182	0.721938	0.3216	0.0705049	1.00084	0.0409638	0.614797	-1.46793
evm.TU.FRAGSCAFF_156.156	29	9	45	19	14	23	4.05055	11.9255	7.72498	2.86666	2.4477	3.35779	0.00608948	0.275422	-1.46412
evm.TU.FRAGSCAFF_340.1239	8	438	323	86	136	61	2.84083	14.7552	14.097	3.29883	6.04516	2.26409	0.0118475	0.381238	-1.4635
evm.TU.FRAGSCAFF_38.258	47	29	21	6	11	16	1.65583	0.969245	0.909299	0.228337	0.485092	0.58918	0.0141857	0.40996	-1.46292
evm.TU.FRAGSCAFF_68.812	4	41	124	24	25	26	1.60969	1.56525	6.133	1.04328	1.25932	1.09362	0.0153708	0.425433	-1.46223
evm.TU.FRAGSCAFF_190.1115	23	362	244	54	87	139	9.51072	16.0895	14.05	2.73286	5.10211	6.80678	0.000122235	0.0230562	-1.46183
evm.TU.FRAGSCAFF_340.1354	26	18	17	4	7	1	1.46113	0.959635	1.17418	0.242819	0.492412	0.58739	0.0290896	0.544605	-1.46182
evm.TU.ORIGINAL_3688.10	75	18	99	29	47	19	3.47016	4.74056	5.6298	1.44942	2.72207	0.918865	0.00192765	0.145714	-1.46066
evm.TU.ORIGINAL_2475.169	65	52	279	249	26	28	29.6718	23.3566	16.8175	13.1915	1.59616	10.6626	0.0130529	0.394976	-1.45667
evm.TU.ORIGINAL_6123.539	25	4	18	7	1	11	1.46896	2.22971	1.29991	0.4443	0.735504	0.675575	0.0139313	0.406536	-1.45627
evm.TU.ORIGINAL_821.567	263	41	626	96	192	174	10.1162	14.961	29.594	3.98876	9.24431	6.9955	0.00111765	0.101562	-1.45518
evm.TU.ORIGINAL_4213.102	746	489	247	23	2	269	25.4916	15.852	10.3735	8.48971	0.855464	9.60771	0.0260063	0.524274	-1.45486
evm.TU.FRAGSCAFF_35.167	54	84	26	16	27	1	2.02481	2.98804	1.19821	0.648062	1.26726	0.391922	0.0132044	0.395756	-1.45442
evm.TU.FRAGSCAFF_102.44	22	38	34	12	8	13	0.811755	1.33016	1.54188	0.478289	0.369493	0.501366	0.00943085	0.338945	-1.45256
evm.TU.ORIGINAL_593.325	39	21	32	7	13	12	0.735499	0.375711	0.741714	0.142601	0.306884	0.236542	0.0143821	0.413232	-1.45238
evm.TU.ORIGINAL_3976.75	23	125	112	18	24	52	0.602109	3.10438	3.60358	0.509011	0.786452	1.42285	0.0258391	0.522843	-1.45217
evm.TU.ORIGINAL_2712.141	52	16	44	8	19	12	1.78966	0.522403	1.86119	0.297416	0.818531	0.431677	0.0298661	0.547788	-1.45068
evm.TU.FRAGSCAFF_230.796	28	115	63	28	19	24	1.25735	4.89905	3.47702	1.3582	1.06798	1.12647	0.00883353	0.327974	-1.44964
evm.TU.FRAGSCAFF_372.80	234	41	25	46	13	129	15.3205	25.4658	20.1171	3.25328	10.654	8.82788	0.000689937	0.0740636	-1.44902
evm.TU.FRAGSCAFF_50.365	232	1138	65	266	198	215	13.7041	63.7706	43.9223	16.9727	14.64	13.2742	0.00239198	0.166307	-1.44611
evm.TU.ORIGINAL_4291.181	48	12	56	11	32	27	1.3034	2.62756	1.86893	0.322653	1.08768	0.766318	0.00599066	0.27281	-1.44478
evm.TU.FRAGSCAFF_295.111	447	495	599	143	245	146	41.2221	43.3057	67.892	14.2451	28.2815	14.0729	7.23121e-05	0.0160322	-1.44398
evm.TU.ORIGINAL_4612.27	36	328	55	38	46	54	1.56319	13.5114	2.93523	1.78238	2.50024	2.45083	0.0346484	0.581058	-1.4432
evm.TU.FRAGSCAFF_133.785	29	28	28	8	8	14	1.15592	1.05878	1.3717	0.344451	0.399149	0.583269	0.00948111	0.340074	-1.44286
evm.TU.FRAGSCAFF_50.519	15	33	16	4	8	1	0.920928	1.92205	1.20732	0.265278	0.614806	0.641718	0.0380518	0.598542	-1.44121
evm.TU.FRAGSCAFF_218.922	125	83	51	31	29	28	4.14873	2.61337	2.08039	1.11141	1.20481	0.971344	0.000511336	0.0612711	-1.44083
evm.TU.FRAGSCAFF_45.311	18	55	19	6	7	19	1.20799	3.50164	1.56716	0.43496	0.588035	1.33277	0.0402206	0.612547	-1.43833
evm.TU.ORIGINAL_4772.159	16	23	3	7	6	12	1.12442	1.53339	2.59119	0.53139	0.527805	0.881454	0.0286983	0.542652	-1.43827
evm.TU.FRAGSCAFF_69.51	27	27	23	4	1	13	3.01696	2.86211	3.15866	0.482806	1.39868	1.5183	0.020747	0.482131	-1.43524
evm.TU.ORIGINAL_2114.388	1	46	27	7	1	12	0.173958	0.759137	0.577269	0.131538	0.21775	0.218191	0.0427176	0.622371	-1.43467
evm.TU.FRAGSCAFF_445.42	78	69	29	21	17	22	4.08228	3.4259	1.86541	1.18723	1.11371	1.20348	0.00221903	0.157956	-1.43412
evm.TU.FRAGSCAFF_46.145	152	19	54	36	29	43	5.84995	3.97972	2.5543	1.49664	1.39708	1.72976	0.000500954	0.060506	-1.43412
evm.TU.ORIGINAL_5587.156	18	63	33	7	7	27	0.713229	2.36818	1.60709	0.299614	0.347191	1.11823	0.0420965	0.619451	-1.43251
evm.TU.FRAGSCAFF_218.855	63	82	34	15	16	31	2.71449	3.3518	1.80051	0.698145	0.862941	1.39611	0.00262677	0.175685	-1.43162
evm.TU.ORIGINAL_2114.508	36	16	6	1	17	14	2.05585	0.866814	4.21123	0.616873	1.21521	0.835654	0.033211	0.572253	-1.43142
evm.TU.ORIGINAL_6248.90	61	82	76	14	32	31	2.98733	3.80965	4.57442	0.740608	1.96163	1.58681	0.0016312	0.129873	-1.43116
evm.TU.FRAGSCAFF_50.1013	48	86	48	11	25	27	3.50173	5.95192	4.3038	0.866844	2.28294	2.0588	0.00368731	0.210177	-1.42977
evm.TU.ORIGINAL_2475.86	138	13	57	5	3	63	4.81124	4.2997	2.44243	1.88302	0.130922	2.29577	0.0455518	0.634743	-1.42906
evm.TU.ORIGINAL_2475.136	189	184	11	66	16	91	4.80882	4.44131	3.43984	1.81396	0.509577	2.42007	0.00405108	0.221082	-1.42818
evm.TU.ORIGINAL_979.41	25	9	93	29	22	24	0.874329	2.98603	3.99749	1.09557	0.9631	0.877315	0.0129767	0.394066	-1.42772
evm.TU.FRAGSCAFF_46.196	228	189	8	59	48	63	6.78169	5.33313	2.92457	1.89567	1.78714	1.95863	0.000168385	0.0286815	-1.42697
evm.TU.FRAGSCAFF_216.214	136	176	555	77	141	17	6.79428	8.34131	34.0774	4.1553	8.81733	5.58725	0.0145881	0.415201	-1.42387
evm.TU.FRAGSCAFF_293.194	63	184	141	32	54	51	2.09303	5.79924	5.75737	1.1484	2.24566	1.77099	0.00273941	0.17945	-1.42366
evm.TU.FRAGSCAFF_293.158	1244	74	1667	453	518	333	62.7084	33.6663	103.279	24.6667	32.685	17.5452	0.000612474	0.068209	-1.42141
evm.TU.FRAGSCAFF_218.1012	92	71	49	15	21	39	3.14373	2.30162	2.05789	0.553677	0.898237	1.39294	0.00176389	0.136972	-1.41899
evm.TU.ORIGINAL_1891.82	15	61	41	12	11	19	1.05414	4.06683	3.54129	0.910955	0.967642	1.39563	0.0246348	0.514671	-1.41874
evm.TU.FRAGSCAFF_294.37	43	5	29	6	14	23	0.875987	0.96631	0.7261	0.132034	0.357002	0.489741	0.011211	0.371148	-1.41854
evm.TU.FRAGSCAFF_173.438	2	72	31	14	12	17	1.99832	6.82471	3.80685	1.51102	1.50082	1.77539	0.0174902	0.448837	-1.41677
evm.TU.FRAGSCAFF_218.1180	114	171	44	36	44	3	9.12048	12.9786	4.32648	3.11116	4.40635	2.50867	0.0032663	0.198276	-1.41677
evm.TU.ORIGINAL_2475.148	37	315	155	18	18	178	10.6785	8.62453	5.49805	3.36696	0.65027	5.36954	0.0159732	0.432141	-1.41574
evm.TU.FRAGSCAFF_223.1018	39	83	141	29	32	37	2.15202	4.34486	9.56244	1.72856	2.21026	2.13399	0.0100927	0.351673	-1.41517
evm.TU.ORIGINAL_2441.40	133	81	124	1	52	6	18.1236	10.4711	20.7674	1.47197	8.8697	8.5458	0.0151124	0.421462	-1.4151
evm.TU.ORIGINAL_5122.69	14	36	15	6	5	12	0.696815	1.69984	0.917592	0.322588	0.311511	0.624281	0.0455181	0.634569	-1.41383
evm.TU.FRAGSCAFF_191.354	19	16	15	5	4	9	0.658649	0.526184	0.639088	0.187231	0.17357	0.326101	0.04455	0.629325	-1.41354
evm.TU.FRAGSCAFF_257.498	24	44	16	9	3	18	0.947054	1.64715	0.775984	0.38363	0.148183	0.742413	0.0452645	0.632282	-1.41351
evm.TU.ORIGINAL_2475.50	413	334	21	176	13	154	24.7887	19.0181	14.8275	11.411	0.976699	9.66127	0.0273912	0.534706	-1.41146
evm.TU.ORIGINAL_831.162	3	45	28	9	15	12	0.910918	1.29625	1.04492	0.295194	0.570115	0.380845	0.00796636	0.310315	-1.41073
evm.TU.FRAGSCAFF_341.25	295	362	229	61	134	113	12.7681	14.8639	12.1818	2.85195	7.25979	5.11203	6.55053e-05	0.0150645	-1.41029
evm.TU.FRAGSCAFF_37.528	31	42	97	19	16	3	1.28293	1.64895	4.93381	0.849381	0.828849	1.2977	0.0193916	0.471139	-1.4102
evm.TU.FRAGSCAFF_19.1597	15	24	24	14	19	2	3.13567	0.679938	0.880888	0.451623	0.710244	0.624281	0.0329409	0.570677	-1.41006
evm.TU.ORIGINAL_4749.93	312	36	99	81	88	74	5.55875	5.17203	2.16784	1.55889	1.96254	1.37805	0.000473499	0.058568	-1.40996
evm.TU.FRAGSCAFF_218.734	452	648	279	123	161	195	11.6867	15.8945	8.866	3.43531	5.21067	5.26986	6.05303e-06	0.00304142	-1.40902
evm.TU.FRAGSCAFF_387.1455	196	193	657	61	167	172	9.24088	8.63241	38.0708	3.10666	9.8557	8.47609	0.0185108	0.460519	-1.40833
evm.TU.ORIGINAL_979.92	2	14	21	4	7	9	1.05166	0.69838	1.35717	0.227203	0.460743	0.494651	0.0445722	0.629325	-1.40781
evm.TU.FRAGSCAFF_45.239	27	57	25	7	15	16	0.796382	1.59496	0.906289	0.22303	0.553812	0.493273	0.0162566	0.435206	-1.40734
evm.TU.ORIGINAL_2749.37	2	38	33	8	4	22	1.01967	1.83794	2.06783	0.440583	0.255273	1.17237	0.0398858	0.609946	-1.40733
evm.TU.FRAGSCAFF_218.983	598	985	233	127	199	298	36.6137	57.2132	17.5335	8.3995	15.2514	19.0708	0.00164678	0.130705	-1.40727
evm.TU.FRAGSCAFF_269.53	18	26	29	8	5	14	1.12051	1.53544	2.21875	0.537945	0.389605	0.910917	0.0284488	0.540185	-1.40711
evm.TU.FRAGSCAFF_457.136	47	84	5	12	24	28	1.98304	3.36225	2.59282	0.546917	1.26753	1.23481	0.00329095	0.199166	-1.40673
evm.TU.ORIGINAL_2314.89	22	39	13	7	6	13	0.666196	1.12037	0.483829	0.228973	0.227428	0.411464	0.0331061	0.572014	-1.40643
evm.TU.FRAGSCAFF_127.277	25	33	15	9	4	13	0.783952	0.981704	0.578109	0.304859	0.157008	0.426091	0.0291596	0.544605	-1.40636
evm.TU.FRAGSCAFF_218.829	97	69	43	9	25	4	4.29256	2.89675	2.33874	0.430223	1.38483	1.85018	0.00995791	0.349216	-1.40625
evm.TU.FRAGSCAFF_218.437	36	3	12	8	9	1	1.90344	1.50479	0.779809	0.456914	0.595654	0.552646	0.0251212	0.518126	-1.40618
evm.TU.ORIGINAL_4390.29	2182	3558	188	538	937	848	62.5702	96.7912	38.3451	16.6649	33.633	25.4166	0.000229352	0.0354587	-1.40446
evm.TU.FRAGSCAFF_196.438	3	7	42	13	2	17	1.05414	2.33343	1.81383	0.493434	0.879675	0.624363	0.00681078	0.289231	-1.40444
evm.TU.FRAGSCAFF_188.151	23	75	79	1	36	17	0.857621	2.65305	3.62046	0.402786	1.68029	0.662561	0.0382516	0.599522	-1.40387
evm.TU.ORIGINAL_2475.446	325	256	124	119	11	125	10.0689	7.52414	4.72161	3.98248	0.426585	4.0478	0.0276886	0.536233	-1.40377
evm.TU.FRAGSCAFF_349.215	47	84	1	21	34	29	4.85523	8.23207	12.6964	2.34336	4.39648	3.13127	0.00378693	0.213213	-1.40291
evm.TU.FRAGSCAFF_175.395	35	95	625	249	186	257	11.7034	30.1359	25.6857	8.99392	7.78519	8.98225	0.000115086	0.0225617	-1.40278
evm.TU.ORIGINAL_5587.197	62	89	38	8	32	25	1.97281	2.68658	1.48609	0.274973	1.27455	0.831461	0.0129069	0.392944	-1.40228
evm.TU.ORIGINAL_5551.134	2	47	51	8	18	17	0.957765	2.13523	3.00171	0.413834	1.07898	0.850918	0.0231763	0.504286	-1.40153
evm.TU.FRAGSCAFF_218.451	57	46	22	17	1	17	2.11599	1.62	1.00376	0.681703	0.464679	0.659626	0.00736903	0.300145	-1.40085
evm.TU.ORIGINAL_4797.706	284	64	227	126	111	166	9.68976	20.7153	9.51896	4.64378	4.74058	5.91987	0.000145579	0.0262187	-1.40061
evm.TU.FRAGSCAFF_52.134	55	128	66	19	27	43	4.42134	9.76154	6.52085	1.64988	2.71687	3.61301	0.0028393	0.183063	-1.39897
evm.TU.ORIGINAL_5229.156	7	66	81	26	25	28	2.17775	1.94792	3.09716	0.873756	0.973561	0.910495	0.000358034	0.0478924	-1.3974
evm.TU.FRAGSCAFF_223.401	11	95	52	17	16	24	0.69771	5.7164	4.05373	1.16476	1.27033	1.59112	0.0452372	0.632282	-1.39691
evm.TU.ORIGINAL_4683.49	86	257	23	71	65	61	3.68418	10.4446	10.6883	3.28555	3.48554	2.73138	0.00153894	0.125365	-1.39639
evm.TU.FRAGSCAFF_355.170	153	389	226	79	85	111	11.9973	28.9373	21.7805	6.69152	8.34302	9.09753	0.000182877	0.0305168	-1.39601
evm.TU.FRAGSCAFF_216.56	96	79	52	14	34	32	2.93087	2.28807	1.95118	0.4617	1.29932	1.02114	0.00233941	0.163794	-1.39312
evm.TU.FRAGSCAFF_424.94	21	26	16	4	5	14	1.00279	1.17782	0.939029	0.206327	0.298864	0.698759	0.0444117	0.629325	-1.3897
evm.TU.FRAGSCAFF_257.265	15	327	284	55	134	66	2.51593	7.43317	8.36367	1.42357	4.01909	1.65296	0.00874784	0.326301	-1.38836
evm.TU.FRAGSCAFF_46.3	111	128	45	27	35	37	6.60322	7.22371	3.29014	1.73502	2.60624	2.30062	0.00120649	0.105476	-1.38788
evm.TU.FRAGSCAFF_294.171	21	38	14	6	7	13	1.2627	2.16762	1.03462	0.389709	0.526858	0.817025	0.0340356	0.577166	-1.38768
evm.TU.FRAGSCAFF_239.565	52	55	66	9	29	25	2.9125	2.92242	4.54335	0.544518	2.03317	1.46357	0.00896596	0.331042	-1.38703
evm.TU.FRAGSCAFF_268.993	267	392	241	116	91	116	11.1115	15.4762	12.3267	5.21466	4.74042	5.04579	9.96642e-08	0.000192233	-1.3866
evm.TU.FRAGSCAFF_46.299	67	32	25	1	17	17	2.92824	1.32678	1.34289	0.472105	0.930024	0.776587	0.0143925	0.413232	-1.38379
evm.TU.FRAGSCAFF_294.66	433	64	675	73	197	377	19.431	25.7135	37.2288	3.53864	11.0659	17.6831	0.00492763	0.248012	-1.38335
evm.TU.ORIGINAL_3556.128	561	214	1291	499	511	418	16.0527	58.0919	45.4025	15.4238	18.3029	12.5017	0.00130479	0.111453	-1.38297
evm.TU.ORIGINAL_2475.495	162	29	63	68	7	83	9.6286	11.7845	4.60212	4.3658	0.520786	5.15627	0.0373027	0.593403	-1.38151
evm.TU.FRAGSCAFF_216.50	33	3	31	5	16	13	1.80902	1.56016	2.08863	0.296079	1.0979	0.744875	0.0205779	0.480139	-1.38048
evm.TU.ORIGINAL_2666.128	56	38	77	1	27	27	3.39768	2.18724	5.74188	0.655393	2.05056	1.71225	0.0147127	0.415942	-1.3796
evm.TU.ORIGINAL_5902.64	38	53	9	1	15	9	1.25997	1.66713	0.366765	0.358165	0.622559	0.311909	0.0472404	0.642841	-1.37775
evm.TU.FRAGSCAFF_177.75	86	35	15	16	13	19	4.25516	1.64287	0.912175	0.855155	0.805146	0.982609	0.0317805	0.562204	-1.3776
evm.TU.ORIGINAL_2592.392	24	45	34	7	18	12	0.693554	1.23367	1.20758	0.218511	0.651111	0.36246	0.0201762	0.477847	-1.37708
evm.TU.ORIGINAL_3508.80	172	37	39	4	23	25	13.3931	2.73321	3.73239	3.3645	2.24179	2.03471	0.0286114	0.541552	-1.3767
evm.TU.FRAGSCAFF_153.488	21	18	29	8	11	6	0.918405	0.7468	1.55877	0.37793	0.602173	0.274268	0.0373576	0.593403	-1.37548
evm.TU.FRAGSCAFF_301.554	131	43	5	23	26	32	6.75073	2.10216	3.16679	1.28031	1.67713	1.72361	0.00774272	0.307089	-1.37367
evm.TU.FRAGSCAFF_218.680	116	222	67	56	43	43	4.07816	7.40417	2.89501	2.12668	1.89229	1.5801	0.00144487	0.119824	-1.37304
evm.TU.FRAGSCAFF_46.160	74	152	46	11	33	53	2.13938	4.16886	1.63449	0.343523	1.19422	1.60155	0.018767	0.464846	-1.37287
evm.TU.FRAGSCAFF_230.27	1256	212	928	386	593	541	100.967	161.675	91.687	33.5185	59.6704	45.4567	1.56685e-05	0.00557347	-1.37224
evm.TU.FRAGSCAFF_418.327	29	2211	1815	566	743	928	98.6073	98.9621	105.247	28.846	43.8799	45.7636	1.98965e-09	1.12096e-05	-1.37194
evm.TU.ORIGINAL_5025.113	38	58	13	14	33	41	2.0529	2.97256	8.63173	0.816996	2.23158	2.31515	0.0287474	0.542923	-1.37057
evm.TU.FRAGSCAFF_19.1777	28	118	36	28	14	23	1.13359	4.53206	1.7913	1.22451	0.709477	0.973272	0.023485	0.507214	-1.36923
evm.TU.ORIGINAL_3507.110	15	23	14	6	5	8	1.09429	1.59179	1.25527	0.472824	0.456589	0.610016	0.0449548	0.630814	-1.36841
evm.TU.FRAGSCAFF_153.393	1	124	58	21	37	43	2.93922	3.45757	2.09522	0.666742	1.36128	1.32102	0.000922529	0.0891127	-1.36808
evm.TU.ORIGINAL_5103.265	25	71	37	12	18	18	1.3921	3.75065	2.53222	0.721803	1.25463	1.04764	0.0134346	0.398605	-1.36788
evm.TU.FRAGSCAFF_188.19	21	5	57	114	177	188	5.18697	12.2407	18.0785	3.17782	5.71748	5.0709	0.00210657	0.153156	-1.36629
evm.TU.ORIGINAL_4213.10	23	162	95	79	12	8	14.0019	10.6004	8.05348	5.88606	1.03606	5.76754	0.0145625	0.415201	-1.36598
evm.TU.ORIGINAL_4213.31	21	169	18	83	1	86	15.296	12.2007	10.1012	6.82285	0.952565	6.84052	0.0197677	0.474768	-1.36586
evm.TU.FRAGSCAFF_190.549	1247	29	1219	99	77	85	134.627	214.057	161.748	11.5454	95.5429	95.9166	0.0181846	0.457614	-1.36467
evm.TU.FRAGSCAFF_127.428	59	54	95	13	43	21	5.27409	4.57938	10.4373	1.2553	4.81147	1.96212	0.0193125	0.470752	-1.36075
evm.TU.FRAGSCAFF_387.1371	18	176	24	5	68	65	3.94374	6.09697	9.15553	1.97225	3.10818	2.48089	0.000567742	0.0650325	-1.35994
evm.TU.FRAGSCAFF_153.253	121	253	136	24	82	78	4.31274	8.55472	5.95767	0.924031	3.65844	2.90584	0.00581541	0.269721	-1.35992
evm.TU.FRAGSCAFF_37.472	24	46	66	14	7	33	1.23868	2.25228	4.18659	0.780518	0.45223	1.78021	0.0396374	0.608206	-1.35962
evm.TU.ORIGINAL_2012.230	19	69	53	8	18	27	0.633115	2.1812	2.17057	0.287956	0.750784	0.940378	0.0352692	0.585675	-1.35928
evm.TU.FRAGSCAFF_290.665	294	258	543	91	18	146	37.3311	31.0785	84.7407	12.4816	28.6094	19.377	0.00248423	0.170115	-1.35892
evm.TU.FRAGSCAFF_82.1	46	34	28	11	1	19	2.36503	1.65835	1.76932	0.610912	0.643566	1.02104	0.00801226	0.311899	-1.35878
evm.TU.ORIGINAL_2028.35	34	19	34	14	7	12	3.48544	1.84778	4.28378	1.55029	0.898237	1.28579	0.0236641	0.507561	-1.35851
evm.TU.FRAGSCAFF_218.549	227	182	114	67	73	47	11.2151	8.53033	6.92231	3.57568	4.51454	2.42708	0.000158152	0.0276502	-1.35453
evm.TU.FRAGSCAFF_161.104	21	53	19	8	15	1	1.30969	3.13575	1.45637	0.538946	1.17099	0.651866	0.0341226	0.577493	-1.35366
evm.TU.ORIGINAL_593.98	41	46	33	6	19	19	1.24605	1.32625	1.23263	0.196974	0.722801	0.603552	0.014355	0.413056	-1.35118
evm.TU.FRAGSCAFF_230.24	516	5927	5988	1892	169	2991	279.677	307.984	403.113	111.945	110.318	171.239	2.39089e-07	0.000346575	-1.34973
evm.TU.ORIGINAL_3277.174	17	2	34	6	12	9	0.825899	0.921775	2.03014	0.314873	0.729748	0.457015	0.0470337	0.641965	-1.3482
evm.TU.FRAGSCAFF_48.16	21	65	2	1	14	14	2.14949	6.3117	2.51602	1.10566	1.79373	1.4978	0.0319835	0.562738	-1.34753
evm.TU.FRAGSCAFF_377.6	289	719	754	176	278	29	13.7027	32.341	43.9388	9.0142	16.4993	10.3577	0.00185577	0.142259	-1.34377
evm.TU.FRAGSCAFF_218.824	246	682	14	92	113	161	6.52918	17.1722	3.39255	2.63766	3.75419	4.46642	0.0108649	0.364561	-1.34249
evm.TU.FRAGSCAFF_67.31	34	4	4	6	23	13	0.970405	1.08306	1.40315	0.184983	0.821704	0.387817	0.0263528	0.526101	-1.34087
evm.TU.ORIGINAL_1867.25	6	14	676	111	256	499	15.3946	24.4382	21.3174	3.07643	8.22188	13.3822	0.00294692	0.185979	-1.34087
evm.TU.FRAGSCAFF_46.106	91	196	31	21	49	41	7.14399	14.5973	2.99109	1.78084	4.81514	3.36428	0.0249073	0.517172	-1.34083
evm.TU.FRAGSCAFF_377.41	162	164	127	63	24	86	5.50205	5.2841	5.3013	2.31131	1.02032	3.05294	0.000938131	0.0904737	-1.34069
evm.TU.FRAGSCAFF_387.254	31	144	59	16	21	51	2.27142	10.0096	5.31321	1.26638	1.92606	3.90585	0.0313824	0.559233	-1.33807
evm.TU.FRAGSCAFF_218.768	66	73	31	7	25	3	1.86782	1.95989	1.07826	0.213992	0.885616	0.887407	0.0199337	0.475987	-1.33668
evm.TU.FRAGSCAFF_219.411	14	423	277	65	129	118	3.33669	9.56412	8.11402	1.67343	3.84849	2.93954	0.00312087	0.192179	-1.33597
evm.TU.ORIGINAL_2475.323	88	88	34	36	4	39	2.76598	2.62401	1.31345	1.22229	0.157376	1.28127	0.0437203	0.625902	-1.33549
evm.TU.FRAGSCAFF_340.67	54	99	36	12	36	19	5.33975	9.28709	4.37521	1.28179	4.45598	1.96377	0.0185462	0.460519	-1.33526
evm.TU.FRAGSCAFF_218.1039	47	53	19	9	11	24	1.55224	1.66056	0.771229	0.321078	0.454744	0.82848	0.0211535	0.486287	-1.33521
evm.TU.ORIGINAL_2475.142	163	154	8	69	8	74	7.45945	6.68586	4.49965	3.41095	0.458272	3.53965	0.0275245	0.534922	-1.33508
evm.TU.ORIGINAL_5587.182	65	162	57	38	27	39	1.34792	3.18701	1.45276	0.85122	0.700856	0.845329	0.0035022	0.204358	-1.33494
evm.TU.FRAGSCAFF_246.198	1542	499	213	291	225	297	24.4863	7.51721	4.15707	4.99159	4.47234	4.92952	0.0125465	0.388918	-1.33493
evm.TU.ORIGINAL_3748.83	16	24	29	7	12	7	1.09571	1.5592	2.44085	0.517821	1.02865	0.501051	0.0436779	0.625902	-1.3348
evm.TU.FRAGSCAFF_52.49	37	41	17	13	8	14	0.85864	0.902632	0.484872	0.325882	0.232388	0.339584	0.0170819	0.444078	-1.33449
evm.TU.ORIGINAL_1573.159	96	133	44	34	3	35	2.71913	3.57378	1.53172	1.04027	1.06364	1.03618	0.00167572	0.132011	-1.33411
evm.TU.FRAGSCAFF_418.142	23	51	5	7	21	19	1.0349	2.177	2.76509	0.340232	1.18278	0.893581	0.0303719	0.551649	-1.33334
evm.TU.FRAGSCAFF_37.470	24	14	3	7	11	8	1.78982	0.990473	2.74971	0.5639	1.02684	0.623587	0.0476465	0.64462	-1.33333
evm.TU.FRAGSCAFF_171.200	97	21	114	14	67	75	3.24189	6.65829	4.68274	0.50543	2.80294	2.61997	0.0182225	0.457614	-1.3319
evm.TU.FRAGSCAFF_153.273	37	27	27	5	15	14	2.35352	1.62929	2.11081	0.343553	1.19432	0.930795	0.0262381	0.525933	-1.33155
evm.TU.ORIGINAL_2308.74	56	53	34	9	9	37	2.55057	2.29004	1.90326	0.442791	0.513104	1.76141	0.0257368	0.522394	-1.33153
evm.TU.FRAGSCAFF_441.128	31	66	42	9	15	29	1.33228	2.69088	2.21846	0.417813	0.806933	1.30269	0.0172672	0.446951	-1.32757
evm.TU.ORIGINAL_821.357	37	19	28	4	13	15	1.75805	0.856448	1.63515	0.205304	0.773191	0.744956	0.0449074	0.630814	-1.32643
evm.TU.ORIGINAL_4847.134	57	116	81	17	46	31	2.80991	5.42492	4.90763	0.905261	2.8385	1.59731	0.00777449	0.307244	-1.32638
evm.TU.FRAGSCAFF_74.125	17	171	66	45	41	64	6.75202	6.44314	3.22179	1.93065	2.03837	2.65689	0.000647216	0.070792	-1.32572
evm.TU.FRAGSCAFF_50.367	657	1621	1388	461	396	555	32.9451	77.1127	85.5429	24.9709	24.8562	29.089	0.000221778	0.0349604	-1.32451
evm.TU.FRAGSCAFF_37.81	15	26	368	61	13	73	4.95396	9.22035	21.3393	3.10885	7.6775	3.59994	0.0159477	0.432131	-1.3211
evm.TU.ORIGINAL_4390.24	61	19	33	18	27	29	1.46951	2.49108	0.977072	0.468407	0.814181	0.730216	0.00751552	0.302605	-1.32108
evm.TU.FRAGSCAFF_112.213	3	26	38	17	5	15	0.693315	0.570033	1.07935	0.42439	0.144641	0.362335	0.0292053	0.544605	-1.32008
evm.TU.FRAGSCAFF_218.1162	33	18	37	2	24	21	1.27961	3.97286	1.76333	0.83772	1.1649	0.85112	0.0161098	0.433359	-1.32003
evm.TU.FRAGSCAFF_218.514	41	55	16	18	1	13	3.66505	4.66418	1.75786	1.7381	1.11895	1.21464	0.0226446	0.498203	-1.31971
evm.TU.FRAGSCAFF_218.432	163	132	53	45	31	53	5.28183	4.05777	2.11077	1.57513	1.2574	1.79507	0.00187176	0.143118	-1.3189
evm.TU.ORIGINAL_2989.136	45	73	82	2	29	28	4.78883	7.36981	10.7251	2.29908	3.86303	3.11447	0.00431519	0.22874	-1.31887
evm.TU.FRAGSCAFF_306.49	257	668	34	158	146	17	15.793	38.9427	25.6791	10.4881	11.2305	10.9192	0.000207814	0.0333132	-1.31568
evm.TU.FRAGSCAFF_268.649	34	563	357	196	83	26	14.1407	22.2135	18.2486	8.80552	4.32099	8.95507	0.000184082	0.0305168	-1.31474
evm.TU.FRAGSCAFF_279.38	73	95	83	19	35	42	2.68763	3.31809	3.75573	0.755627	1.61298	1.61624	0.00135576	0.114176	-1.31444
evm.TU.FRAGSCAFF_340.1111	162	539	353	124	144	13	10.4938	33.1225	28.1035	8.67651	11.676	8.80176	0.00193658	0.146168	-1.3143
evm.TU.ORIGINAL_1573.202	169	196	77	58	44	62	3.55295	3.90909	1.98958	1.31716	1.15789	1.3624	0.000281955	0.0403324	-1.3137
evm.TU.FRAGSCAFF_46.157	87	6	34	22	17	29	2.75782	1.80433	1.32463	0.753314	0.674542	0.960847	0.00420772	0.226456	-1.31361
evm.TU.FRAGSCAFF_299.4	4	12	72	15	29	38	1.45826	3.52771	3.22609	0.590709	1.32339	1.448	0.0107425	0.362693	-1.31332
evm.TU.FRAGSCAFF_300.137	18	198	216	56	94	48	9.16545	15.9409	22.5296	5.13363	9.98554	4.25776	0.00405124	0.221082	-1.31307
evm.TU.FRAGSCAFF_46.24	32	234	134	4	99	11	8.59387	6.31706	4.68657	1.22956	3.52639	3.27178	0.00206399	0.151055	-1.31281
evm.TU.FRAGSCAFF_15.28	186	19	138	21	73	71	7.32673	4.07325	6.68106	0.89356	3.59943	2.92325	0.00767808	0.30573	-1.31142
evm.TU.ORIGINAL_6662.75	4	123	86	12	4	43	1.95462	5.70197	5.165	0.633419	2.44668	2.19625	0.0251339	0.518126	-1.31132
evm.TU.FRAGSCAFF_387.1037	29	618	78	179	229	257	27.0789	54.7442	89.5151	18.0548	26.7659	25.0828	0.00158729	0.128082	-1.31105
evm.TU.FRAGSCAFF_218.839	374	646	156	172	125	13	13.2318	21.6819	6.78331	6.5733	5.53569	4.80729	0.00177238	0.137452	-1.3105
evm.TU.FRAGSCAFF_57.673	134	25	144	23	92	65	3.30288	4.79357	4.36234	0.612383	2.8385	1.6746	0.00769457	0.305905	-1.30982
evm.TU.FRAGSCAFF_402.67	588	68	452	18	24	321	39.7796	39.0215	37.5829	7.89249	17.2754	22.6985	0.000256808	0.0380082	-1.30737
evm.TU.FRAGSCAFF_100.569	435	1847	1721	789	321	466	23.5573	94.89	114.548	46.1552	21.7598	26.3774	0.0120325	0.383508	-1.3073
evm.TU.ORIGINAL_6662.54	519	916	428	167	269	256	42.382	70.9621	42.9563	14.7312	27.4966	21.8506	7.42534e-05	0.0162631	-1.30689
evm.TU.FRAGSCAFF_301.777	1634	448	329	9	295	525	50.9768	13.2592	12.6149	3.03298	11.5201	17.1194	0.0365138	0.590895	-1.30685
evm.TU.ORIGINAL_2475.612	384	267	164	119	17	184	12.651	8.3449	6.64057	4.23493	0.70106	6.33607	0.0302488	0.551255	-1.30598
evm.TU.FRAGSCAFF_156.458	326	366	18	26	12	184	9.7922	10.4294	6.64514	0.843613	4.51188	5.77684	0.0171569	0.445252	-1.30452
evm.TU.FRAGSCAFF_218.792	45	42	22	1	2	1	0.921209	0.815666	0.553525	0.221133	0.512495	0.213971	0.0219582	0.49211	-1.30388
evm.TU.FRAGSCAFF_45.247	23	48	5	23	13	11	1.54664	3.06211	4.13239	1.67069	1.09426	0.773151	0.0255879	0.521642	-1.3034
evm.TU.ORIGINAL_5041.30	59	1568	796	175	418	528	18.5446	46.7551	30.7502	5.94171	16.4458	17.3464	0.00348177	0.204358	-1.30208
evm.TU.FRAGSCAFF_284.541	18	29	41	7	12	16	0.727417	1.1118	2.0364	0.305573	0.607023	0.675834	0.0402768	0.612834	-1.30186
evm.TU.FRAGSCAFF_335.348	536	1516	827	373	39	417	28.4524	76.3432	53.9546	21.388	20.5317	23.1366	0.000269872	0.0390714	-1.3016
evm.TU.FRAGSCAFF_230.366	44	162	19	39	5	3	1.73117	6.04672	5.27088	1.65752	2.46247	1.23372	0.0134453	0.398605	-1.30065
evm.TU.ORIGINAL_5587.17	458	614	24	135	171	164	10.9274	13.8975	5.98205	3.4793	5.10694	4.08982	0.000251043	0.0375534	-1.29822
evm.TU.ORIGINAL_5551.129	381	115	743	218	294	313	21.3219	53.8869	51.1044	13.1784	20.595	18.3086	0.000605464	0.0679222	-1.2972
evm.TU.ORIGINAL_4433.50	36	81	54	1	3	25	2.89397	6.17722	5.33524	0.868356	3.01874	2.10059	0.0189796	0.4674	-1.29646
evm.TU.ORIGINAL_549.31	48	52	33	15	21	14	3.95343	4.06306	3.34053	1.33454	2.16504	1.20523	0.0058236	0.269721	-1.29537
evm.TU.FRAGSCAFF_226.150	7	68	43	15	3	23	3.36661	3.10256	2.54174	0.779278	1.80605	1.1562	0.0037944	0.213432	-1.29533
evm.TU.ORIGINAL_5308.102	21	74	18	18	1	14	1.05383	3.52289	1.11018	0.975731	0.628151	0.734325	0.0489495	0.648802	-1.29524
evm.TU.ORIGINAL_2335.42	36	32	56	13	13	24	1.948	1.64268	3.72428	0.759864	0.880527	1.3574	0.0169421	0.443406	-1.29364
evm.TU.FRAGSCAFF_119.310	56	58	44	9	28	23	2.0858	2.04941	2.01422	0.362104	1.30544	0.89541	0.0111806	0.370371	-1.29267
evm.TU.FRAGSCAFF_218.1176	79	182	59	24	42	54	3.08471	6.74179	2.83144	1.01229	2.05281	2.20389	0.00768686	0.305802	-1.29201
evm.TU.ORIGINAL_1673.670	256	561	577	92	263	185	12.8949	26.8077	35.721	5.0058	16.5824	9.74003	0.00690404	0.291329	-1.29106
evm.TU.ORIGINAL_2114.362	264	499	418	144	16	219	19.8871	35.6603	38.7001	11.7175	9.99508	17.2433	0.000211248	0.0335194	-1.29041
evm.TU.FRAGSCAFF_218.1094_evm.TU.FRAGSCAFF_218.1095	23	66	16	9	14	16	0.935681	2.54719	0.799998	0.395502	0.712921	0.680345	0.0475026	0.644239	-1.28982
evm.TU.FRAGSCAFF_459.699	83	115	54	32	2	45	5.0313	6.61328	4.02314	2.09536	1.51756	2.85118	0.00162258	0.129473	-1.28943
evm.TU.ORIGINAL_2788.147	34	49	34	14	15	16	0.81381	1.11265	1.00021	0.361975	0.449416	0.400289	0.00625906	0.27929	-1.28878
evm.TU.FRAGSCAFF_173.399	72	13	26	36	28	19	6.23661	10.6826	2.76795	3.36841	3.0359	1.7202	0.0226402	0.498203	-1.28831
evm.TU.ORIGINAL_3781.47	295	318	151	139	11	151	10.0293	10.2564	6.30952	5.10472	0.468119	5.36583	0.0465885	0.641415	-1.28776
evm.TU.FRAGSCAFF_68.345	374	714	929	195	351	248	18.8528	34.1445	57.5559	10.6181	22.1476	13.0667	0.00301399	0.187672	-1.2877
evm.TU.ORIGINAL_2475.618	24	197	86	96	8	86	5.54393	5.07892	2.87247	2.81816	0.272139	2.44285	0.0470986	0.641965	-1.28713
evm.TU.ORIGINAL_4749.182	346	418	185	56	143	159	11.0515	12.666	7.26249	1.93214	5.71734	5.30825	0.00217474	0.155742	-1.28426
evm.TU.FRAGSCAFF_68.405	13	173	129	26	73	56	4.98951	7.95031	7.68033	1.36051	4.42647	2.83543	0.00426831	0.228137	-1.28424
evm.TU.FRAGSCAFF_259.526	65	816	286	53	23	366	18.1564	23.2317	10.5489	1.71813	8.64003	11.4806	0.0205761	0.480139	-1.28406
evm.TU.ORIGINAL_5389.75	3	73	36	1	27	15	1.49762	3.45717	2.20878	0.539247	1.68717	0.782676	0.029484	0.545801	-1.28312
evm.TU.FRAGSCAFF_37.237	35	181	129	3	6	43	1.11846	5.48716	5.06653	1.03557	2.40003	1.43625	0.0295904	0.546475	-1.28305
evm.TU.FRAGSCAFF_190.705	44	2	47	13	17	14	2.53647	1.09377	3.33	0.80952	1.2267	0.843558	0.0276937	0.536233	-1.28302
evm.TU.FRAGSCAFF_242.44	24	62	18	2	9	1	1.15759	2.83695	1.06705	1.04203	0.543373	0.504141	0.0474816	0.644217	-1.2827
evm.TU.FRAGSCAFF_218.500	29	177	59	54	39	76	4.43	3.55917	1.53702	1.2364	1.03475	1.68376	0.00381974	0.214089	-1.28256
evm.TU.FRAGSCAFF_45.428	22	35	149	64	76	137	7.58333	11.4452	6.31237	2.383	3.27917	4.93591	0.000534178	0.0629143	-1.28036
evm.TU.FRAGSCAFF_20.131	32	4	32	4	2	16	1.09459	1.29801	1.3453	0.147798	0.856337	0.572045	0.0420551	0.619451	-1.27959
evm.TU.ORIGINAL_3630.26	111	62	54	1	18	63	3.81828	2.02327	2.28301	0.37158	0.775053	2.26514	0.038655	0.603	-1.27937
evm.TU.FRAGSCAFF_72.17	189	112	22	22	65	127	6.87533	3.86515	9.83611	0.864493	2.95977	4.82886	0.0225401	0.497919	-1.27885
evm.TU.FRAGSCAFF_19.831	65	13	48	25	3	27	2.72364	4.09441	2.47199	1.13158	1.57352	1.18253	0.00187931	0.143424	-1.27841
evm.TU.FRAGSCAFF_37.192	231	632	746	242	152	263	11.5145	29.8861	45.7028	13.0304	9.48401	13.7025	0.00464201	0.23941	-1.27789
evm.TU.FRAGSCAFF_387.1497	27	38	97	17	2	31	0.889959	1.18825	3.92959	0.605288	0.825182	1.06802	0.0431776	0.624294	-1.27788
evm.TU.FRAGSCAFF_223.112	68	89	57	2	34	28	3.5954	4.46421	3.70409	1.14229	2.25025	1.54741	0.00160689	0.129181	-1.27648
evm.TU.FRAGSCAFF_218.932	53	152	35	23	24	44	1.20984	3.29165	0.981952	0.567137	0.685769	1.04982	0.0218226	0.490684	-1.2763
evm.TU.ORIGINAL_6123.395	54	58	93	15	3	38	1.27164	1.29573	2.69167	0.381564	0.88431	0.935325	0.0122487	0.385467	-1.27582
evm.TU.FRAGSCAFF_344.34	5	144	99	23	36	57	2.52043	6.88629	6.13352	1.25239	2.27155	3.00324	0.0106518	0.360768	-1.27551
evm.TU.FRAGSCAFF_7.354	25	236	148	8	65	11	5.17152	4.63135	3.76278	1.78762	1.68308	2.18378	3.96739e-06	0.00232697	-1.27504
evm.TU.FRAGSCAFF_392.70	17	26	19	1	8	6	1.25384	1.81921	1.72233	0.79671	0.738579	0.462545	0.0453562	0.633197	-1.27432
evm.TU.ORIGINAL_5587.223	121	8	36	33	26	31	3.38011	2.12008	1.236	0.995787	0.909144	0.905143	0.00609561	0.275491	-1.27291
evm.TU.FRAGSCAFF_74.67	215	433	14	75	13	12	5.3033	10.1324	3.1529	1.99837	3.18023	2.62977	0.00399405	0.219299	-1.27201
evm.TU.ORIGINAL_2475.124	85	38	37	3	9	24	6.94964	2.94743	3.71804	2.64955	0.921084	2.05099	0.0239328	0.510303	-1.272
evm.TU.FRAGSCAFF_403.204	41	9	142	29	49	32	2.57377	5.35976	10.9558	1.96649	3.85031	2.09964	0.0242303	0.511368	-1.2703
evm.TU.FRAGSCAFF_426.179	36	23	19	9	12	9	1.30463	0.790734	0.846268	0.352318	0.544352	0.340908	0.0309734	0.55602	-1.27023
evm.TU.ORIGINAL_2475.112	753	519	244	247	33	323	36.1891	23.6629	14.4126	12.8229	1.98523	16.2254	0.0360517	0.590262	-1.26841
evm.TU.FRAGSCAFF_74.80	41	2	18	7	9	15	2.22214	1.02833	1.19903	0.409819	0.610581	0.849744	0.0435136	0.625284	-1.26711
evm.TU.FRAGSCAFF_218.571	2	33	15	8	1	8	0.64496	1.00956	0.594515	0.278676	0.40366	0.269651	0.0424406	0.621138	-1.26645
evm.TU.FRAGSCAFF_56.244	697	14	26	162	96	135	25.5911	3.62249	9.29592	6.42507	4.41206	5.18083	0.0273133	0.534498	-1.2664
evm.TU.FRAGSCAFF_175.524	114	317	152	15	54	67	2.21664	5.84745	3.63247	2.20539	1.31431	1.36168	0.00357681	0.206836	-1.26563
evm.TU.FRAGSCAFF_68.213	55	67	74	9	34	35	2.67396	3.09019	4.42174	0.472653	2.06912	1.77857	0.0204755	0.479737	-1.26527
evm.TU.ORIGINAL_1804.257	146	624	357	14	17	125	7.88113	31.9549	23.685	8.16339	11.4868	7.05269	0.00767994	0.30573	-1.26498
evm.TU.FRAGSCAFF_393.395	46	8	57	19	18	36	1.44247	2.37989	2.19681	0.643591	0.706538	1.17994	0.00477775	0.242715	-1.26466
evm.TU.FRAGSCAFF_46.194	5	73	35	9	18	35	2.13243	2.95355	1.8346	0.414623	0.960927	1.56021	0.0196564	0.473977	-1.26464
evm.TU.ORIGINAL_6424.16	438	1293	236	181	283	264	11.0229	30.8701	7.29968	4.92049	8.91503	6.94443	0.0108766	0.364747	-1.2645
evm.TU.FRAGSCAFF_351.98	32	36	19	9	9	16	0.795474	0.848977	0.580495	0.241672	0.280048	0.415725	0.0223326	0.496405	-1.26408
evm.TU.ORIGINAL_2167.89	2	31	2	5	9	14	0.465904	0.685086	0.572618	0.125818	0.262435	0.340882	0.0436018	0.625687	-1.26398
evm.TU.ORIGINAL_3781.43	185	161	89	57	15	13	14.0306	11.5837	8.29591	4.66967	1.424	8.16491	0.0192074	0.470105	-1.26384
evm.TU.FRAGSCAFF_84.237	211	428	298	158	87	126	4.50946	8.67768	7.82758	3.64759	2.32742	2.81464	0.000287889	0.0407908	-1.26372
evm.TU.ORIGINAL_5587.160	38	72	21	23	12	15	3.81957	6.86564	2.5943	2.49727	1.50982	1.57591	0.0257515	0.522394	-1.25959
evm.TU.ORIGINAL_1639.13	2	12	13	22	35	34	1.77364	8.58129	11.2264	2.10749	3.88523	3.15155	0.0454419	0.633821	-1.25868
evm.TU.FRAGSCAFF_232.200	354	1421	586	276	346	28	19.109	72.7691	38.8778	16.0935	23.379	15.798	0.0047593	0.242669	-1.25852
evm.TU.ORIGINAL_1673.532	29	41	4	7	17	2	1.26662	1.69883	2.14723	0.330258	0.929418	0.913037	0.0246678	0.515	-1.25815
evm.TU.ORIGINAL_2475.9	148	17	58	73	1	65	4.09849	4.4661	1.97405	2.18369	0.346638	1.88142	0.0372162	0.593403	-1.25796
evm.TU.FRAGSCAFF_218.1043	178	134	36	38	37	58	6.49987	4.64201	1.61568	1.49891	1.69122	2.21372	0.0133298	0.398316	-1.25646
evm.TU.FRAGSCAFF_19.1855	222	222	253	47	127	12	16.6857	15.8293	23.3712	3.8159	11.9484	8.01313	0.00233588	0.163739	-1.256
evm.TU.FRAGSCAFF_191.142	72	178	148	58	44	58	3.64863	8.55725	9.21781	3.17491	2.79102	3.0721	0.00271321	0.178276	-1.25516
evm.TU.FRAGSCAFF_82.43	47	546	194	13	147	191	11.0832	14.1052	6.49292	3.02979	5.01072	5.43641	0.000553659	0.0641569	-1.255
evm.TU.FRAGSCAFF_218.411	64	216	171	63	136	22	22.9086	7.33483	7.52288	2.43594	6.09357	7.55754	0.0172114	0.44628	-1.25426
evm.TU.FRAGSCAFF_35.115	31	32	18	8	15	8	1.05393	1.03209	0.752128	0.293797	0.638344	0.284282	0.0367963	0.591282	-1.25369
evm.TU.FRAGSCAFF_95.51	236	29	215	95	91	75	4.89551	4.11291	5.48142	2.12871	2.36287	1.62613	1.38455e-05	0.00514201	-1.25314
evm.TU.FRAGSCAFF_131.155	43	93	75	19	38	26	1.18247	2.42618	2.53486	0.564396	1.30804	0.747319	0.0114536	0.375828	-1.2527
evm.TU.FRAGSCAFF_279.103	6	61	27	8	24	25	4.06325	3.91894	2.24727	0.585219	2.03445	1.76959	0.0242997	0.512143	-1.25267
evm.TU.FRAGSCAFF_46.95	95	147	65	26	44	49	2.75482	4.04393	2.3166	0.814422	1.59711	1.48517	0.00213657	0.154002	-1.25155
evm.TU.FRAGSCAFF_8.67	83	66	34	22	23	26	1.8966	1.43073	0.954871	0.543033	0.657867	0.620983	0.00428813	0.228317	-1.25095
evm.TU.FRAGSCAFF_196.793	156	17	11	61	53	57	5.86255	6.06078	5.0807	2.47628	2.49317	2.23896	1.10599e-05	0.00456104	-1.2509
evm.TU.FRAGSCAFF_459.895_evm.TU.FRAGSCAFF_459.896	52	18	28	21	17	35	0.981217	1.93332	0.649365	0.428044	0.401536	0.690303	0.0194778	0.472465	-1.25002
evm.TU.ORIGINAL_5025.57	25	596	628	132	243	22	7.68676	21.2008	28.9413	5.34651	11.4054	7.91681	0.0080425	0.312466	-1.24938
evm.TU.ORIGINAL_2475.488	25	31	15	1	6	12	1.43255	1.68519	1.05641	0.618982	0.430364	0.718724	0.0383633	0.600486	-1.24922
evm.TU.FRAGSCAFF_218.402	81	18	43	38	17	36	6.5428	8.27599	4.2689	3.31566	1.71886	3.03942	0.00531285	0.259748	-1.24839
evm.TU.FRAGSCAFF_294.176	29	86	61	28	16	27	2.05525	5.78205	5.3133	2.14354	1.41938	2.00004	0.0168176	0.441837	-1.24793
evm.TU.FRAGSCAFF_250.864	3	66	81	14	31	27	1.1546	2.40974	3.83145	0.582028	1.49343	1.08613	0.0283136	0.538643	-1.24769
evm.TU.FRAGSCAFF_132.410	78	23	167	55	71	63	2.51413	7.03297	6.61575	1.91498	2.86461	2.12248	0.00476874	0.24267	-1.24476
evm.TU.FRAGSCAFF_313.26	148	65	43	69	22	167	7.43254	28.8236	24.8742	3.7431	13.8297	8.76601	0.0233626	0.50655	-1.2416
evm.TU.ORIGINAL_2167.69	1164	1279	853	73	563	671	74.9651	78.1437	67.5187	5.07851	45.3867	45.1688	0.0327351	0.568499	-1.23943
evm.TU.ORIGINAL_2475.256	2	198	66	75	14	97	8.22116	7.72121	3.33439	3.33021	0.720352	4.16758	0.0347877	0.581294	-1.23923
evm.TU.FRAGSCAFF_299.53	58	53	122	23	46	27	2.28066	1.97709	5.89605	0.976939	2.26414	1.1097	0.0265561	0.527577	-1.23827
evm.TU.ORIGINAL_1573.285	5	44	16	17	16	9	1.57898	1.31819	0.621006	0.579913	0.632471	0.29707	0.0370011	0.592784	-1.23757
evm.TU.ORIGINAL_2475.180	117	14	43	46	11	63	2.88811	3.27848	1.30456	1.22657	0.339886	1.62546	0.032277	0.56464	-1.23724
evm.TU.FRAGSCAFF_322.37	43	94	57	8	29	41	2.3419	4.85673	3.81542	0.470648	1.97702	2.33395	0.0351372	0.584949	-1.23584
evm.TU.FRAGSCAFF_46.245	2535	1445	468	485	53	735	80.3952	43.4747	18.2418	16.615	19.968	24.364	0.00640163	0.281912	-1.23571
evm.TU.FRAGSCAFF_46.287	41	35	16	6	14	16	1.3127	1.06308	0.629607	0.20751	0.561076	0.535439	0.0429963	0.62387	-1.23515
evm.TU.ORIGINAL_5587.63	39	51	14	17	6	18	2.05397	2.5481	0.906203	0.967129	0.395543	0.990856	0.0499278	0.653246	-1.23445
evm.TU.ORIGINAL_4797.463	16	282	136	34	16	62	3.7983	9.58627	5.98951	1.31604	4.75448	2.32212	0.0163371	0.435313	-1.23346
evm.TU.ORIGINAL_1998.139	39	291	34	96	93	184	12.0515	10.7669	14.5722	4.04445	4.54023	7.50082	6.82604e-05	0.0154019	-1.2334
evm.TU.ORIGINAL_5025.35	98	152	183	73	28	82	2.10114	3.09165	4.82224	1.69067	0.751451	1.83761	0.00686473	0.290269	-1.23185
evm.TU.FRAGSCAFF_289.121	148	388	241	74	119	117	5.93093	14.7506	11.8699	3.20332	5.96928	4.90068	0.00229052	0.161506	-1.23123
evm.TU.FRAGSCAFF_190.937	46	2	39	12	21	9	5.09753	2.10256	5.31172	1.43645	2.91296	1.04245	0.0494354	0.650361	-1.23053
evm.TU.FRAGSCAFF_152.92	52	115	61	11	41	38	2.82517	5.9273	4.07325	0.645567	2.7883	2.15792	0.0265672	0.527577	-1.22978
evm.TU.FRAGSCAFF_175.559	52	12	58	21	34	36	1.52572	3.34018	2.09155	0.665575	1.24871	1.10404	0.00751542	0.302605	-1.22974
evm.TU.FRAGSCAFF_46.37	149	437	67	1	63	87	3.30668	9.20036	1.82747	2.39725	1.75009	2.01806	0.0228742	0.500628	-1.22934
evm.TU.FRAGSCAFF_371.188	1	155	37	22	42	49	2.61378	3.84343	1.18861	0.621154	1.37414	1.33868	0.0179355	0.454708	-1.22534
evm.TU.ORIGINAL_2067.76	41	87	47	14	27	29	1.83008	3.68403	2.57842	0.675028	1.50857	1.35299	0.0130142	0.394423	-1.22103
evm.TU.ORIGINAL_2563.32	61	98	9	28	35	39	6.72641	10.2517	12.1973	3.33517	4.83098	4.49498	0.00202796	0.149936	-1.21995
evm.TU.ORIGINAL_4058.19	8	15	77	57	24	43	5.73635	10.2036	6.78586	4.41496	2.15412	3.22273	0.00402889	0.220604	-1.21839
evm.TU.FRAGSCAFF_251.211	23	255	178	69	81	18	5.48342	6.5345	5.90941	2.01331	2.73876	3.04922	8.39003e-06	0.00377225	-1.2179
evm.TU.ORIGINAL_1883.89	212	1124	761	26	23	379	16.2252	81.6087	71.5825	21.4948	22.034	30.3181	0.0148093	0.416701	-1.21737
evm.TU.FRAGSCAFF_190.387	47	26	5	18	11	23	1.53635	0.806273	2.00877	0.635581	0.450088	0.78583	0.0238973	0.509772	-1.21684
evm.TU.FRAGSCAFF_218.677	65	42	27	11	23	19	5.54431	3.39861	2.83053	1.01352	2.4557	1.69394	0.0219323	0.491943	-1.21604
evm.TU.FRAGSCAFF_35.61	31	41	13	11	7	16	1.56385	1.96215	0.806017	0.599421	0.442022	0.843649	0.0482268	0.646656	-1.21572
evm.TU.ORIGINAL_4749.44	122	47	41	24	28	32	8.66453	3.16665	3.5788	1.84121	2.48918	2.37544	0.0162603	0.435206	-1.21503
evm.TU.FRAGSCAFF_196.564	55	132	124	25	53	5	2.49993	5.69189	6.92717	1.22747	3.01547	2.37544	0.014101	0.408805	-1.21502
evm.TU.FRAGSCAFF_173.601	488	1664	119	352	526	439	23.1381	74.8476	64.6261	18.0284	31.2181	21.7561	0.00430089	0.228386	-1.21368
evm.TU.FRAGSCAFF_360.20	14	344	123	46	83	113	6.48659	15.1204	7.00427	2.30225	4.81371	5.47238	0.00749625	0.302605	-1.21181
evm.TU.ORIGINAL_4868.45	91	195	27	21	49	5	3.30317	6.71494	1.20454	0.82341	2.22638	1.89701	0.04973	0.651711	-1.2116
evm.TU.FRAGSCAFF_218.1132	241	231	135	67	63	117	10.1683	9.24618	7.00061	3.05362	3.32726	5.15975	0.000144005	0.0260135	-1.21147
evm.TU.FRAGSCAFF_156.106	1	82	97	33	33	5	2.44506	1.90204	2.91494	0.871586	1.00999	1.27782	0.000704355	0.0751947	-1.21101
evm.TU.FRAGSCAFF_457.184	88	127	12	28	35	69	3.28865	4.50252	4.68494	1.13032	1.63725	2.69521	0.00267168	0.177119	-1.21085
evm.TU.ORIGINAL_3362.233	98	352	115	43	82	99	3.28185	11.1829	4.73325	1.55549	3.43732	3.46528	0.0176175	0.450172	-1.21036
evm.TU.FRAGSCAFF_223.1379	6	129	67	48	21	35	2.89397	5.90268	3.97179	2.50087	1.26787	1.76449	0.00734172	0.299852	-1.21025
evm.TU.ORIGINAL_974.73	46	1944	159	477	391	524	16.3383	74.2156	52.3778	20.7352	19.6957	22.0406	0.00837659	0.319543	-1.20937
evm.TU.FRAGSCAFF_393.130	42	5	36	1	2	22	1.52785	1.72552	1.60955	0.392951	0.9107	0.836496	0.0126414	0.390024	-1.20928
evm.TU.FRAGSCAFF_230.656	33	27	17	1	1	11	0.69727	0.541213	0.441474	0.228241	0.264485	0.242935	0.0323601	0.565267	-1.20885
evm.TU.ORIGINAL_3362.29	64	259	67	24	76	5	2.75227	10.5664	3.54123	1.11488	4.09108	2.24745	0.0476344	0.64462	-1.20737
evm.TU.FRAGSCAFF_127.574	37	533	322	87	194	187	7.48178	12.3228	9.64476	2.2903	5.91809	4.76341	0.00134704	0.114057	-1.20732
evm.TU.FRAGSCAFF_371.230	6	114	35	2	38	23	3.51013	6.32695	2.51657	1.26389	2.78272	1.4064	0.0209677	0.484432	-1.20714
evm.TU.FRAGSCAFF_154.334	91	63	249	124	14	165	6.41531	42.1342	21.5747	9.44289	9.17748	12.1582	0.0275182	0.534922	-1.20709
evm.TU.FRAGSCAFF_66.181	19	284	163	68	111	74	10.9907	15.5851	11.5886	4.24903	8.0373	4.47419	0.000552114	0.0641569	-1.20672
evm.TU.ORIGINAL_1673.337	46	33	19	1	16	13	2.23641	1.52203	1.13531	0.52517	0.973703	0.660611	0.0304894	0.552673	-1.20619
evm.TU.FRAGSCAFF_190.765	37	59	33	5	23	24	1.42728	2.15912	1.56455	0.208346	1.11058	0.967672	0.0483427	0.646656	-1.20592
evm.TU.FRAGSCAFF_400.840	31	31	39	22	1	1	1.84251	1.74794	2.84893	1.41246	0.74398	0.621237	0.0337217	0.575096	-1.20573
evm.TU.FRAGSCAFF_46.149	151	149	66	6	4	46	7.60028	7.11469	4.08287	3.2622	2.52015	2.42003	0.00138207	0.115902	-1.2054
evm.TU.FRAGSCAFF_67.340	42	33	4	18	18	11	1.46658	1.09317	1.71666	0.678946	0.786759	0.401475	0.017982	0.454778	-1.20522
evm.TU.FRAGSCAFF_419.178	11	162	142	65	44	63	5.53248	7.72964	8.77777	3.5314	2.77009	3.3119	0.000247643	0.0372044	-1.20362
evm.TU.FRAGSCAFF_218.513	133	13	25	33	29	41	5.83178	4.28454	1.34728	1.56304	1.5917	1.87907	0.02444	0.51367	-1.20271
evm.TU.ORIGINAL_5229.98	82	73	82	21	32	46	2.99922	2.533	3.68619	0.829699	1.46507	1.75858	0.00301036	0.187672	-1.20264
evm.TU.FRAGSCAFF_301.631	12	225	125	53	7	59	3.23025	6.75983	4.86536	1.81309	2.7749	1.95298	0.0017118	0.133971	-1.20225
evm.TU.FRAGSCAFF_387.1483	61	85	18	54	29	61	3.34395	4.42045	12.1275	3.19765	1.98995	3.49518	0.0242172	0.511306	-1.20145
evm.TU.FRAGSCAFF_50.447	24	23	17	9	9	8	1.16093	1.05545	1.01068	0.470266	0.544941	0.404477	0.0442195	0.629078	-1.20103
evm.TU.FRAGSCAFF_243.135	33	6	28	21	12	16	1.26281	2.17817	1.31689	0.868059	0.574801	0.63996	0.0184569	0.460406	-1.20068
evm.TU.FRAGSCAFF_218.1126	39	12	25	22	2	31	1.86365	5.43999	1.46828	1.13561	1.19631	1.54836	0.0403678	0.612834	-1.1989
evm.TU.ORIGINAL_1642.211	438	1111	257	145	286	274	13.6455	32.8357	9.84049	4.87966	11.1531	8.92226	0.0111118	0.368707	-1.19854
evm.TU.FRAGSCAFF_371.123	244	528	79	129	81	124	8.5827	17.6192	3.41531	4.90152	3.56642	4.55896	0.020219	0.477847	-1.19718
evm.TU.FRAGSCAFF_456.460	42	258	598	117	158	275	31.3754	19.103	57.3633	9.86408	15.436	22.434	0.00654264	0.284408	-1.19676
evm.TU.FRAGSCAFF_218.671	96	133	4	17	41	49	6.54749	8.60543	3.35299	1.25245	3.50027	3.49309	0.0208895	0.484127	-1.19624
evm.TU.FRAGSCAFF_218.683	73	93	4	24	33	25	2.8176	3.40532	1.89752	1.00063	1.59435	1.00857	0.00562694	0.26582	-1.19581
evm.TU.ORIGINAL_1573.298	216	227	115	9	65	7	21.1407	21.077	13.8335	9.51515	7.96331	7.16101	0.000160826	0.0280294	-1.19503
evm.TU.FRAGSCAFF_218.703	239	248	118	65	78	12	10.0334	9.87691	6.0884	2.94763	4.09883	4.47571	0.000244434	0.0371163	-1.19332
evm.TU.FRAGSCAFF_387.923	417	64	19	28	377	278	13.5649	18.6395	40.3403	7.30885	15.3509	9.45221	0.00671435	0.286765	-1.19293
evm.TU.FRAGSCAFF_278.57	335	375	364	116	158	173	11.5177	12.2313	15.3813	4.30811	6.79975	6.21696	1.16247e-05	0.00466959	-1.1925
evm.TU.FRAGSCAFF_173.451	379	513	414	18	28	145	21.9047	28.1277	29.4082	11.2377	15.0479	8.75945	4.46493e-05	0.0114639	-1.19223
evm.TU.FRAGSCAFF_38.218	696	1983	122	283	629	59	40.896	110.538	73.8059	17.9624	46.2632	36.2354	0.00538201	0.260993	-1.18942
evm.TU.FRAGSCAFF_457.430	38	32	23	9	15	14	1.5649	1.25017	1.16412	0.400361	0.773228	0.602615	0.0252098	0.518126	-1.18838
evm.TU.FRAGSCAFF_72.58	65	46	35	18	19	23	1.97544	1.32625	1.30734	0.590923	0.722801	0.730616	0.00700956	0.293709	-1.18838
evm.TU.ORIGINAL_519.134	44	136	5	19	34	4	1.21146	3.55234	1.69199	0.565091	1.17179	1.15114	0.0247573	0.516066	-1.18836
evm.TU.ORIGINAL_1962.36	92	156	136	15	57	91	6.86096	11.0367	12.4654	1.20836	5.32091	7.0933	0.0321419	0.564091	-1.18835
evm.TU.FRAGSCAFF_387.1019	423	535	557	173	237	223	27.3476	32.8133	44.2591	12.0818	19.1796	15.0693	4.69437e-05	0.0119443	-1.18826
evm.TU.FRAGSCAFF_437.118	242	244	242	33	14	172	10.6881	10.2233	13.1362	1.57437	5.74953	7.94005	0.0144199	0.413232	-1.18773
evm.TU.FRAGSCAFF_38.37	581	226	961	433	627	44	25.1467	90.5792	51.1208	20.2442	33.9693	19.9053	0.0073884	0.300422	-1.18704
evm.TU.FRAGSCAFF_37.585	363	579	688	187	213	3	14.0108	21.2008	32.6373	7.79661	10.2908	12.1029	0.000717995	0.0757398	-1.18607
evm.TU.FRAGSCAFF_164.93	188	295	246	361	919	919	28.3165	51.7264	65.4464	10.149	29.9392	24.9998	0.00536374	0.260839	-1.18587
evm.TU.FRAGSCAFF_46.174	216	213	134	61	83	86	9.24149	8.64539	7.04631	2.81919	4.44508	3.84588	5.61718e-05	0.0137089	-1.18561
evm.TU.FRAGSCAFF_364.20	328	173	172	33	8	172	16.3497	8.18084	10.5374	1.77687	4.99158	8.96134	0.021629	0.489687	-1.18558
evm.TU.FRAGSCAFF_156.298	773	1863	12	21	625	769	33.8281	77.3443	64.5429	9.5017	34.2367	35.175	0.0123346	0.386744	-1.18531
evm.TU.FRAGSCAFF_218.1106	71	52	17	19	23	13	1.74811	1.21459	0.514431	0.505324	0.708844	0.334551	0.0445773	0.629325	-1.18529
evm.TU.FRAGSCAFF_46.4	236	228	95	56	81	88	13.5465	12.4156	6.70204	3.47223	5.81986	5.27967	0.00145137	0.120196	-1.18522
evm.TU.FRAGSCAFF_372.116	31	75	56	21	26	2	1.52149	3.49208	3.37803	1.11335	1.59732	1.026	0.0177834	0.452478	-1.18402
evm.TU.ORIGINAL_3507.293	73	51	54	28	23	23	5.66456	3.75431	5.14999	2.34697	2.23401	1.86544	0.00371363	0.210976	-1.18373
evm.TU.FRAGSCAFF_90.235	46	67	114	14	28	59	1.30402	1.80185	3.97191	0.428707	0.993568	1.74819	0.0475542	0.644239	-1.18296
evm.TU.FRAGSCAFF_37.471	1726	3318	3728	962	998	1858	74.1302	135.191	196.788	44.6309	53.6535	83.4083	0.00188056	0.143424	-1.18241
evm.TU.FRAGSCAFF_6.96	24	28	19	9	12	8	0.749439	0.829469	0.729202	0.303581	0.469051	0.261111	0.0432578	0.624294	-1.1824
evm.TU.ORIGINAL_928.136	19	32	27	13	7	13	0.509735	0.814438	0.890274	0.376739	0.235073	0.364539	0.0421714	0.619451	-1.18204
evm.TU.ORIGINAL_4797.427	45	125	49	27	24	39	1.80981	4.76923	2.42207	1.17298	1.20822	1.63944	0.0148344	0.417017	-1.18166
evm.TU.FRAGSCAFF_46.224	257	335	85	66	99	14	8.07035	9.97978	3.28055	2.23877	3.89142	3.41352	0.00696999	0.292784	-1.18159
evm.TU.FRAGSCAFF_387.391	54	95	25	15	24	31	1.90145	3.17344	1.08193	0.570543	1.05783	1.14094	0.0282131	0.537985	-1.18089
evm.TU.FRAGSCAFF_324.120	25	4	18	12	1	12	0.957218	1.45294	0.847057	0.496317	0.479275	0.480244	0.0352389	0.585451	-1.17908
evm.TU.FRAGSCAFF_218.504	71	179	53	32	62	24	3.14613	7.52469	2.88644	1.5317	3.43893	1.11158	0.0352719	0.585675	-1.17834
evm.TU.ORIGINAL_1573.185	655	712	262	179	26	276	23.3334	24.0622	11.4712	6.88807	9.18583	10.2768	0.000504328	0.0606746	-1.17764
evm.TU.FRAGSCAFF_74.65	112	125	38	23	34	55	3.34173	3.53819	1.3935	0.741291	1.26983	1.71525	0.016156	0.433708	-1.17598
evm.TU.FRAGSCAFF_196.512	456	1413	132	198	485	538	24.302	71.4391	67.5966	11.3985	32.3543	29.9687	0.0128368	0.392008	-1.17506
evm.TU.ORIGINAL_5587.170	117	113	72	28	38	6	3.46318	3.17311	2.61933	0.895269	1.40795	1.85631	0.00161397	0.129362	-1.17441
evm.TU.FRAGSCAFF_188.138	329	3465	56	1718	1372	22	84.5023	86.5604	163.764	48.8685	45.2237	55.5981	0.000125486	0.0233743	-1.17414
evm.TU.ORIGINAL_4302.188	26	28	3	1	9	17	1.28077	1.3085	1.81631	0.532115	0.554951	0.875301	0.0323565	0.565267	-1.17279
evm.TU.ORIGINAL_979.180	41	63	4	27	9	25	2.89346	4.21785	3.46946	2.05828	0.795041	1.84409	0.0195897	0.473455	-1.17147
evm.TU.FRAGSCAFF_113.569	177	69	416	174	134	23	12.5044	40.8155	36.1205	13.2784	11.8497	14.9898	0.00566883	0.266481	-1.17132
evm.TU.FRAGSCAFF_426.382	56	99	5	3	24	31	1.66938	2.79975	1.83192	0.966041	0.895555	0.965915	0.00395074	0.217927	-1.17023
evm.TU.ORIGINAL_5587.104	218	245	92	46	77	14	4.63542	4.94215	2.40431	1.05657	2.04945	2.3114	0.0042502	0.228049	-1.16963
evm.TU.FRAGSCAFF_426.295	98	47	16	24	38	47	4.10642	1.86832	5.45899	1.08631	1.99312	2.05847	0.0170527	0.443863	-1.16951
evm.TU.ORIGINAL_5025.33	35	57	43	17	17	23	1.63978	2.53343	2.47602	0.860346	0.996965	1.1263	0.00987137	0.347271	-1.16941
evm.TU.FRAGSCAFF_459.300	142	214	15	62	75	74	3.65458	5.22493	4.74471	1.72365	2.41615	1.99063	0.000109622	0.0218487	-1.16919
evm.TU.FRAGSCAFF_299.360	5	144	16	46	48	31	1.53982	4.20706	4.01212	1.53025	1.85035	0.997861	0.0158379	0.430453	-1.16792
evm.TU.FRAGSCAFF_393.485	63	64	53	38	15	23	2.25507	2.17328	2.33165	1.4693	0.672085	0.860512	0.00865464	0.32524	-1.16766
evm.TU.FRAGSCAFF_402.392	45	36	21	1	16	16	2.09948	1.59338	1.20417	0.503973	0.934402	0.780243	0.0277028	0.536237	-1.16762
evm.TU.ORIGINAL_4213.100	467	469	216	23	38	22	14.6648	13.9717	8.33646	7.80178	1.49368	7.2209	0.0269565	0.531775	-1.16683
evm.TU.FRAGSCAFF_218.867	87	139	38	22	39	46	2.84665	4.31466	1.52816	0.777579	1.59732	1.57319	0.0185659	0.460817	-1.16565
evm.TU.ORIGINAL_4612.16	39	49	21	17	12	16	2.43454	2.90179	1.61117	1.14633	0.937665	1.04396	0.0215835	0.489583	-1.16543
evm.TU.FRAGSCAFF_400.383	84	32	39	16	23	26	4.04573	1.46213	2.30861	0.832424	1.38663	1.30888	0.0267108	0.528726	-1.16439
evm.TU.FRAGSCAFF_190.356	145	36	262	44	117	167	5.23214	12.3234	11.6193	1.71503	5.28458	6.2985	0.0185423	0.460519	-1.16362
evm.TU.FRAGSCAFF_46.85	277	165	74	67	7	73	11.0214	6.22814	3.61874	2.87964	3.48633	3.03591	0.00652733	0.284375	-1.16324
evm.TU.FRAGSCAFF_261.288	34	31	25	2	7	11	2.54406	2.20053	2.2991	1.61654	0.655633	0.860303	0.0410028	0.614858	-1.16321
evm.TU.FRAGSCAFF_371.173	86	113	45	28	5	19	5.95635	7.42467	3.83057	2.09482	4.33476	1.37545	0.0231693	0.504286	-1.16248
evm.TU.FRAGSCAFF_218.994	88	165	72	3	39	67	2.48101	4.41313	2.49486	0.913636	1.37633	1.97437	0.00615522	0.276934	-1.16241
evm.TU.FRAGSCAFF_293.893	54	217	174	57	75	56	1.47769	5.63336	5.85207	1.68489	2.56901	1.60173	0.0245444	0.51367	-1.16224
evm.TU.FRAGSCAFF_340.196	31	35	26	8	19	11	1.51594	1.6237	1.56265	0.422587	1.16302	0.56224	0.0411909	0.616014	-1.16088
evm.TU.ORIGINAL_2591.199	23	74	71	23	21	29	1.54046	4.70188	5.84454	1.66402	1.76058	2.03016	0.0361596	0.590735	-1.1597
evm.TU.FRAGSCAFF_208.190	36	61	75	18	25	32	1.52372	2.44934	3.9015	0.822965	1.32451	1.41567	0.0197297	0.474347	-1.15913
evm.TU.FRAGSCAFF_218.795	88	173	5	23	48	56	3.50763	6.54176	2.44946	0.990298	2.39489	2.33307	0.0208223	0.483042	-1.15723
evm.TU.FRAGSCAFF_400.32	169	335	24	75	69	161	4.88167	9.18003	7.24238	2.34018	2.49485	4.86091	0.00281725	0.182703	-1.15701
evm.TU.FRAGSCAFF_218.624	323	2	64	87	68	84	9.55652	5.61364	2.32727	2.7805	2.51837	2.59768	0.0146294	0.415242	-1.157
evm.TU.FRAGSCAFF_90.380	154	37	363	77	152	153	7.49797	17.09	21.7219	4.04968	9.26361	7.78617	0.00964745	0.343977	-1.15694
evm.TU.FRAGSCAFF_218.988	276	375	122	69	143	98	10.2972	13.2726	5.5942	2.78077	6.67819	3.82159	0.00720931	0.296266	-1.15651
evm.TU.FRAGSCAFF_323.31	77	113	56	24	39	39	3.25701	4.53444	2.91129	1.09659	2.06493	1.72426	0.00402131	0.220391	-1.15633
evm.TU.FRAGSCAFF_127.445	354	1239	663	121	394	431	11.0183	36.5847	25.3626	4.06821	15.3505	14.0216	0.026195	0.525542	-1.15612
evm.TU.FRAGSCAFF_371.217	18	14	44	42	28	51	2.25849	2.7774	1.13088	0.948745	0.732934	1.11474	0.00819062	0.315888	-1.1553
evm.TU.FRAGSCAFF_208.468	16	23	146	37	81	85	4.81478	9.91096	8.15066	1.81543	4.60542	4.03552	0.007594	0.304418	-1.15528
evm.TU.FRAGSCAFF_387.1122	37	45	37	1	28	11	2.93563	3.38712	3.60804	0.857052	2.78081	0.912226	0.0471222	0.641965	-1.15505
evm.TU.ORIGINAL_2671.285	286	412	238	11	146	143	6.9523	9.50117	7.11064	2.65211	4.44252	3.63336	7.40048e-05	0.0162631	-1.15489
evm.TU.ORIGINAL_4749.203	74	64	33	8	29	34	2.70809	2.22192	1.48428	0.316248	1.32844	1.30053	0.0419301	0.619451	-1.15434
evm.TU.ORIGINAL_1663.476	15	151	52	4	49	36	5.41089	7.382	3.29346	2.22662	3.16074	1.93906	0.00660051	0.285711	-1.15421
evm.TU.ORIGINAL_4116.257	1135	132	1927	592	76	597	56.66	61.6608	118.231	31.9234	44.1163	31.1505	0.000630367	0.0696701	-1.15403
evm.TU.ORIGINAL_5587.114	4	65	25	21	14	19	1.56097	2.40638	1.19907	0.885238	0.683873	0.774992	0.0201067	0.477418	-1.15381
evm.TU.FRAGSCAFF_74.62	81	86	37	19	27	39	3.85144	3.8793	2.16226	0.975884	1.607	1.93826	0.00993903	0.348998	-1.15355
evm.TU.FRAGSCAFF_459.904	95	76	56	33	26	37	3.39325	2.57527	2.45838	1.27325	1.16246	1.38135	0.00148352	0.122014	-1.15302
evm.TU.FRAGSCAFF_327.145	494	1327	1215	382	52	394	24.5876	62.6581	74.325	20.5381	32.3971	20.4972	0.00498142	0.249668	-1.15261
evm.TU.ORIGINAL_6063.58	32	129	57	39	25	27	1.1093	4.24236	2.42854	1.4604	1.08481	0.978304	0.0346069	0.581058	-1.15226
evm.TU.ORIGINAL_5229.151	3	45	25	8	16	18	1.10938	1.57866	1.13624	0.319563	0.740615	0.695731	0.033917	0.576326	-1.15092
evm.TU.ORIGINAL_5587.185	34	46	29	18	13	15	1.90274	2.44217	1.99465	1.08813	0.910662	0.877407	0.0160924	0.433235	-1.15059
evm.TU.FRAGSCAFF_387.865	47	71	68	25	2	36	4.46957	6.40536	7.94778	2.56812	2.38074	3.57833	0.00694265	0.292133	-1.15052
evm.TU.ORIGINAL_1673.228	55	11	112	23	53	39	2.49824	4.3522	6.25256	1.12851	3.01342	1.85159	0.0204671	0.479729	-1.15043
evm.TU.FRAGSCAFF_406.127	45	7	47	9	26	34	2.43696	3.59626	3.12826	0.526485	1.76248	1.92453	0.0300677	0.549797	-1.14948
evm.TU.FRAGSCAFF_24.19	234	49	155	84	56	49	12.1897	2.42154	9.92383	4.72677	3.65157	2.66799	0.0374568	0.594388	-1.14941
evm.TU.ORIGINAL_2475.98	381	118	11	9	31	138	13.0391	3.83109	4.24828	3.32715	1.328	4.93641	0.0458065	0.636013	-1.1487
evm.TU.ORIGINAL_4858.19	26	27	26	12	9	13	1.05708	1.0414	1.29921	0.527017	0.458028	0.552445	0.0326121	0.568127	-1.14866
evm.TU.FRAGSCAFF_443.212	98	71	35	46	16	23	4.98125	3.42364	2.1865	2.52567	1.018	1.22194	0.0287842	0.543346	-1.14859
evm.TU.FRAGSCAFF_387.996	223	114	335	93	87	123	8.33838	4.04388	15.3954	3.75635	4.07202	4.80719	0.0119363	0.38166	-1.1474
evm.TU.FRAGSCAFF_443.52	53	199	28	91	48	64	4.66926	16.6319	22.5219	8.66005	5.29331	5.89335	0.0328686	0.570071	-1.14683
evm.TU.FRAGSCAFF_250.745	57	28	76	13	25	34	2.50425	1.16702	4.10379	0.616954	1.37485	1.56132	0.0492023	0.649582	-1.14671
evm.TU.FRAGSCAFF_133.178	112	96	112	3	57	5	4.44312	3.61292	5.46081	1.28558	2.83047	2.07324	0.00315616	0.193754	-1.1467
evm.TU.FRAGSCAFF_190.1432	881	1641	1582	225	763	789	23.7115	41.8995	52.331	6.54143	25.7052	22.1958	0.015037	0.420454	-1.14368
evm.TU.FRAGSCAFF_218.853	154	132	34	51	32	49	5.35236	4.35227	1.45235	1.9147	1.39216	1.78004	0.0222314	0.495262	-1.14316
evm.TU.FRAGSCAFF_121.677	129	227	282	59	129	88	9.05615	15.1181	24.3317	4.47417	11.3359	6.45723	0.013008	0.394423	-1.14305
evm.TU.ORIGINAL_4797.573	32	35	18	1	1	16	2.44072	2.53252	1.68737	0.823901	0.954733	1.27555	0.0362003	0.590843	-1.14302
evm.TU.FRAGSCAFF_335.344	61	65	57	3	19	3	2.87397	2.90524	3.30062	1.52679	1.12052	1.47735	0.00299066	0.186828	-1.1423
evm.TU.FRAGSCAFF_17.16	34	163	59	24	38	45	3.48544	15.852	7.43362	2.65765	4.87614	4.82171	0.0467677	0.641965	-1.14185
evm.TU.FRAGSCAFF_313.50	47	27	19	4	35	83	1.24843	5.21621	3.55847	1.14772	1.16372	2.30439	0.0353521	0.586291	-1.14127
evm.TU.ORIGINAL_5025.38	267	242	445	112	176	131	7.86841	6.76563	16.1178	3.56534	6.49235	4.03512	0.00513395	0.254539	-1.1399
evm.TU.FRAGSCAFF_19.323	23	2615	1911	196	123	144	78.7151	96.1947	91.0734	8.20966	58.3904	56.9035	0.0351192	0.584949	-1.13943
evm.TU.FRAGSCAFF_218.597	919	1169	314	294	348	339	25.9096	31.2663	10.8804	8.95364	12.2811	9.98975	0.00298229	0.186602	-1.13882
evm.TU.FRAGSCAFF_6.109	571	838	79	62	474	46	37.9028	52.7712	64.4513	4.44564	39.3847	28.169	0.0488625	0.648711	-1.13853
evm.TU.ORIGINAL_1920.19	46	137	91	19	45	54	2.2203	6.27325	5.3984	0.990639	2.71882	2.72432	0.0322207	0.56448	-1.13822
evm.TU.FRAGSCAFF_164.199	82	113	85	19	53	47	2.37374	3.10323	3.02417	0.594127	1.92047	1.42209	0.0114498	0.375828	-1.13784
evm.TU.FRAGSCAFF_458.257	127	32	156	64	11	69	5.09547	11.4949	7.69262	2.77375	5.52442	2.89361	0.00704438	0.294115	-1.13737
evm.TU.FRAGSCAFF_156.318	32	89	42	22	16	32	1.17427	3.09832	1.89425	0.872063	0.73494	1.22738	0.0272753	0.534362	-1.13691
evm.TU.ORIGINAL_2308.156	44	71	63	1	27	41	2.51699	3.85305	4.42934	0.617926	1.93333	2.45145	0.0354127	0.586416	-1.13683
evm.TU.FRAGSCAFF_218.464	13	129	72	29	39	62	3.10778	3.69249	2.67002	0.945187	1.47296	1.9553	0.00249756	0.170281	-1.13628
evm.TU.ORIGINAL_4390.120	195	293	91	61	84	95	7.32409	10.4401	4.20077	2.47489	3.94922	3.72951	0.00433306	0.229078	-1.13498
evm.TU.FRAGSCAFF_459.892	129	215	65	51	59	59	2.25283	3.56201	1.39515	0.962091	1.28975	1.07696	0.00588081	0.270278	-1.13463
evm.TU.FRAGSCAFF_51.482	157	4	175	63	128	115	9.21702	22.2776	12.6269	3.9952	9.40621	7.05665	0.00866115	0.32524	-1.13346
evm.TU.ORIGINAL_2012.103	19	252	219	46	128	19	9.35263	11.7679	13.2493	2.44593	7.88685	5.6081	0.00614868	0.276934	-1.1333
evm.TU.FRAGSCAFF_24.174	33	33	41	15	8	25	2.33134	2.21168	3.55995	1.14469	0.707448	1.84604	0.0381818	0.599205	-1.13262
evm.TU.ORIGINAL_2998.43	21	56	36	14	14	21	0.77443	1.95915	1.63168	0.557697	0.646256	0.809454	0.0387463	0.603593	-1.13216
evm.TU.FRAGSCAFF_90.193	69	162	146	58	5	57	1.30054	2.89671	3.38217	1.18089	1.17966	1.12294	0.00667036	0.286244	-1.13212
evm.TU.FRAGSCAFF_45.305	185	312	317	75	119	166	9.20108	14.7211	19.3774	4.02935	7.40846	8.62948	0.00341177	0.203007	-1.13166
evm.TU.FRAGSCAFF_128.65	46	44	7	22	29	19	2.72438	2.47218	5.09539	1.40747	2.14992	1.17618	0.0220961	0.493718	-1.13151
evm.TU.ORIGINAL_2346.54	84	132	57	23	32	62	2.74447	4.09139	2.28888	0.811735	1.30871	2.11729	0.0121763	0.384247	-1.13149
evm.TU.FRAGSCAFF_351.178	161	194	117	63	76	6	5.20444	5.94932	4.6484	2.19986	3.07521	2.02726	0.000240487	0.0366822	-1.13106
evm.TU.FRAGSCAFF_402.105	455	713	368	11	262	277	21.6193	32.1393	21.4905	5.64585	15.5828	13.7569	0.00331912	0.200021	-1.13062
evm.TU.FRAGSCAFF_127.575	237	417	211	64	136	168	5.82026	9.71511	6.36863	1.69778	4.18068	4.31234	0.0043856	0.230463	-1.13056
evm.TU.FRAGSCAFF_68.921	221	478	3	99	197	124	10.3468	21.2304	17.2625	5.00675	11.545	6.068	0.00522281	0.257459	-1.13033
evm.TU.ORIGINAL_2671.257	246	284	217	39	11	177	12.7357	13.9483	13.8075	2.18102	7.12842	9.5779	0.0131767	0.395641	-1.13002
evm.TU.ORIGINAL_5125.162	89	67	247	55	57	76	3.38258	2.41574	11.5378	2.25802	2.71173	3.01913	0.0436246	0.625687	-1.12951
evm.TU.FRAGSCAFF_387.783	328	275	689	97	219	276	7.96173	6.33262	20.5552	2.54338	6.65413	7.00248	0.0247607	0.516066	-1.12948
evm.TU.FRAGSCAFF_218.244	21	232	229	22	128	142	8.57439	8.98647	11.4918	0.970317	6.54195	6.06013	0.0410787	0.615286	-1.12946
evm.TU.ORIGINAL_1372.25	6	36	31	16	14	25	1.87534	1.06745	1.19086	0.540203	0.547736	0.816732	0.020605	0.480139	-1.12919
evm.TU.FRAGSCAFF_46.163	186	211	19	72	63	8	8.48306	9.12934	6.10992	3.54715	3.59661	3.81364	0.000125126	0.0233743	-1.12884
evm.TU.FRAGSCAFF_35.208	324	634	191	9	165	227	10.8448	20.1318	7.85739	3.25406	6.91311	7.94166	0.00968858	0.344637	-1.12743
evm.TU.FRAGSCAFF_459.667	77	218	113	38	71	64	1.8779	5.04378	3.38711	1.00109	2.16748	1.63144	0.0137578	0.40415	-1.12703
evm.TU.ORIGINAL_3507.182	17	7	69	23	46	36	4.14902	2.575	3.28837	0.963378	2.23272	1.45906	0.00820042	0.315888	-1.12666
evm.TU.ORIGINAL_1573.194	217	222	95	71	49	19	3.55534	3.45058	1.913	1.25657	1.00492	1.86663	0.00277489	0.180543	-1.12653
evm.TU.ORIGINAL_979.50	36	43	6	14	27	2	1.79181	2.03037	3.67037	0.752704	1.68216	1.04047	0.0313974	0.559233	-1.12647
evm.TU.FRAGSCAFF_119.313	52	74	29	19	12	36	2.72364	3.67702	1.86687	1.075	0.786759	1.97088	0.0296132	0.546501	-1.12514
evm.TU.ORIGINAL_5587.108	58	952	314	281	233	257	26.1677	40.7467	17.4115	13.6947	13.1585	12.1194	0.000882962	0.0864563	-1.12502
evm.TU.FRAGSCAFF_45.346	118	238	12	39	62	95	4.32776	8.28085	4.5978	1.54508	2.84634	3.64178	0.00778273	0.307366	-1.12488
evm.TU.FRAGSCAFF_46.158	221	269	87	79	76	86	6.22809	7.19171	3.01336	2.4049	2.68096	2.53321	0.00280094	0.182039	-1.12451
evm.TU.ORIGINAL_5025.82	179	198	278	87	9	116	9.53201	10.0026	18.1947	5.00446	5.99912	6.45653	0.00105486	0.0976815	-1.124
evm.TU.FRAGSCAFF_424.8	852	2449	1577	64	813	673	39.3396	107.274	89.4934	30.1255	46.9888	32.4799	0.0032309	0.197128	-1.12346
evm.TU.ORIGINAL_2467.18	334	287	253	73	167	134	27.6451	22.5357	25.7372	6.52682	17.3022	11.5927	0.00184886	0.14209	-1.12121
evm.TU.ORIGINAL_1673.441	653	82	843	276	328	42	28.9738	34.5163	45.9716	13.2284	18.2171	19.4783	3.31448e-05	0.00948241	-1.12099
evm.TU.FRAGSCAFF_93.116	35	39	31	11	13	22	0.832396	0.879921	0.906134	0.282593	0.387007	0.546883	0.0231958	0.504528	-1.1208
evm.TU.ORIGINAL_4847.254	26	49	54	12	23	22	1.18098	2.11147	3.01463	0.588788	1.30771	1.04449	0.0412094	0.616014	-1.12053
evm.TU.FRAGSCAFF_120.370	71	121	8	31	45	41	2.1156	3.4204	2.92977	0.997799	1.67842	1.27693	0.00338201	0.202785	-1.11939
evm.TU.FRAGSCAFF_62.368	48	49	39	12	28	18	4.3963	4.25754	4.39015	1.18723	3.21009	1.72317	0.0238501	0.509195	-1.11926
evm.TU.FRAGSCAFF_418.553	46	43	39	1	2	26	4.8567	4.30694	5.06077	1.14049	2.64318	2.86924	0.0227681	0.499586	-1.11836
evm.TU.FRAGSCAFF_327.112	178	127	118	53	53	79	9.2942	6.2909	7.57257	2.98934	3.46403	4.3115	0.000368082	0.0485844	-1.11832
evm.TU.FRAGSCAFF_459.19	111	115	125	35	43	79	2.104	2.06794	2.91206	0.716633	1.02024	1.56516	0.00319476	0.195423	-1.11807
evm.TU.FRAGSCAFF_259.270	62	56	41	18	28	22	2.97758	2.55139	2.42005	0.933794	1.68323	1.10434	0.00911586	0.333781	-1.11788
evm.TU.ORIGINAL_2820.18	165	366	229	67	72	21	8.11606	17.0789	13.8441	3.55994	4.4331	10.334	0.0135528	0.400415	-1.11788
evm.TU.FRAGSCAFF_402.318	96	113	55	48	22	44	4.53891	5.06846	3.19604	2.45148	1.30202	2.17442	0.00562822	0.26582	-1.11686
evm.TU.ORIGINAL_3362.222	34	145	335	254	189	272	8.21493	26.7894	11.1261	7.41431	6.39301	7.68261	0.00918375	0.335587	-1.11684
evm.TU.FRAGSCAFF_459.802	24	44	37	9	18	19	1.28313	2.23167	2.43125	0.519767	1.20461	1.06175	0.0433422	0.624352	-1.11661
evm.TU.FRAGSCAFF_129.126	8	97	72	4	39	28	6.13671	7.05886	6.78808	3.31446	3.74476	2.24498	0.00235791	0.164603	-1.11587
evm.TU.FRAGSCAFF_261.212	91	5	48	31	23	28	6.90154	3.59743	4.4742	2.53965	2.18346	2.21959	0.009241	0.335871	-1.11586
evm.TU.FRAGSCAFF_37.405	54	91	83	2	35	46	1.90145	3.03983	3.59201	0.760724	1.54267	1.693	0.0130928	0.395641	-1.11559
evm.TU.FRAGSCAFF_50.52	31	44	24	1	19	13	0.95119	1.28078	0.905078	0.331446	0.729748	0.416926	0.0390273	0.604272	-1.11548
evm.TU.FRAGSCAFF_303.62	18	921	212	147	27	189	5.1462	24.9799	7.44936	4.53982	7.40795	5.64788	0.0366654	0.590895	-1.11538
evm.TU.FRAGSCAFF_425.410	32	25	3	11	15	12	2.29209	1.69878	2.64102	0.8511	1.34489	0.898405	0.0380553	0.598542	-1.11517
evm.TU.FRAGSCAFF_387.707	59	67	161	27	48	58	4.23962	4.56738	14.219	2.09578	4.31748	4.35625	0.0442974	0.629325	-1.1147
evm.TU.FRAGSCAFF_53.62	36	53	43	1	21	27	1.80927	2.52694	2.65606	0.542885	1.3211	1.41832	0.0280968	0.537751	-1.11466
evm.TU.FRAGSCAFF_156.153	48	92	76	13	49	31	1.79081	3.25622	3.48491	0.523913	2.28833	1.20887	0.0451384	0.631758	-1.11387
evm.TU.FRAGSCAFF_201.114	6	47	47	17	14	38	2.17204	1.6141	2.09114	0.664771	0.634392	1.43784	0.0199974	0.476314	-1.11327
evm.TU.ORIGINAL_593.138	29	44	23	14	15	12	1.56166	2.2478	1.52224	0.814372	1.0111	0.675427	0.0327472	0.568541	-1.11298
evm.TU.FRAGSCAFF_133.749	155	127	165	65	6	74	4.6873	3.64345	6.1326	2.1233	2.2712	2.33901	0.000441218	0.056251	-1.11163
evm.TU.FRAGSCAFF_218.639	133	176	36	38	48	58	2.93993	3.69075	0.978039	0.907351	1.32813	1.34005	0.0262011	0.525542	-1.11126
evm.TU.FRAGSCAFF_279.250	118	216	113	43	74	75	5.02614	8.72817	5.91561	1.97846	3.94546	3.33905	0.0034219	0.203007	-1.11022
evm.TU.FRAGSCAFF_323.1145	327	87	594	88	36	368	7.63078	17.8654	17.0364	2.21825	8.93833	8.97592	0.02789	0.537085	-1.11003
evm.TU.FRAGSCAFF_322.554	92	266	89	37	6	95	2.51755	6.90541	2.9933	1.0937	2.05521	2.71722	0.0241768	0.510958	-1.10979
evm.TU.ORIGINAL_6727.42	48	24	23	17	13	11	0.997858	0.473321	0.587657	0.381754	0.338286	0.239017	0.0495217	0.650951	-1.10961
evm.TU.ORIGINAL_2467.81	39	623	222	59	199	232	8.53935	16.3332	7.54029	1.76127	6.88387	6.70137	0.0260386	0.524394	-1.10957
evm.TU.FRAGSCAFF_19.1787	328	688	256	82	215	244	9.06069	18.0299	8.69153	2.44685	7.43429	7.04509	0.0145667	0.415201	-1.10849
evm.TU.FRAGSCAFF_218.809	113	326	12	48	95	84	3.82816	10.4772	4.24698	1.75655	4.02855	2.97441	0.0215464	0.489305	-1.10826
evm.TU.ORIGINAL_1663.482	285	236	17	53	72	148	3.96091	3.11157	1.82769	0.795669	1.25255	2.14991	0.0103042	0.354504	-1.10821
evm.TU.ORIGINAL_4006.20	111	21	127	6	48	86	4.08443	7.01652	5.74356	2.38488	2.21087	3.30763	0.00135406	0.114176	-1.10601
evm.TU.FRAGSCAFF_130.229	42	71	34	19	17	28	1.23069	1.97368	1.22447	0.601397	0.623539	0.857568	0.015556	0.426669	-1.10576
evm.TU.FRAGSCAFF_19.107	49	3	35	11	2	19	1.10573	0.642233	0.970714	0.268135	0.564934	0.448144	0.0314734	0.559883	-1.10556
evm.TU.FRAGSCAFF_173.125	74	134	122	3	64	51	3.77854	6.49104	7.65634	1.6547	4.09059	2.7219	0.0127226	0.390915	-1.10449
evm.TU.ORIGINAL_6072.126	82	241	96	48	71	59	5.37397	14.9836	7.73253	3.39805	5.82443	4.0415	0.0149306	0.418539	-1.10409
evm.TU.FRAGSCAFF_46.58	199	193	87	5	72	83	5.45003	5.01441	2.92842	1.47919	2.46826	2.37593	0.00252157	0.171138	-1.10404
evm.TU.FRAGSCAFF_261.184	89	114	62	3	38	47	2.78566	3.38501	2.38505	1.0143	1.48879	1.53761	0.00212604	0.153633	-1.10326
evm.TU.FRAGSCAFF_46.173	41	75	25	15	16	3	1.80722	3.13622	1.35437	0.71421	0.882798	1.38216	0.0365587	0.590895	-1.10311
evm.TU.FRAGSCAFF_322.570	83	95	136	31	53	58	7.49948	8.14318	15.1029	3.02567	5.99436	5.4776	0.010446	0.357195	-1.10244
evm.TU.FRAGSCAFF_403.314	51	64	69	13	28	42	0.88238	1.05047	1.46725	0.24296	0.606397	0.759529	0.0263442	0.526101	-1.10193
evm.TU.FRAGSCAFF_387.1036	7	98	123	39	45	47	2.46743	3.2771	5.32869	1.48497	1.98551	1.73163	0.00630163	0.280542	-1.10181
evm.TU.ORIGINAL_1663.298	26	416	27	8	17	136	8.61033	16.4954	13.8703	3.61201	8.89437	5.94157	0.00516384	0.255597	-1.10177
evm.TU.ORIGINAL_2467.62	46	44	46	17	23	2	3.0565	2.77355	3.75658	1.22017	1.91297	1.38901	0.0128565	0.392345	-1.10007
evm.TU.ORIGINAL_1642.128	155	256	31	77	81	171	10.9272	17.1212	26.0803	5.86373	7.14784	12.6003	0.00822754	0.31596	-1.10004
evm.TU.FRAGSCAFF_46.124	171	34	92	67	91	81	9.82386	16.5683	6.49596	4.15784	6.54397	4.86386	0.00697281	0.292784	-1.09933
evm.TU.FRAGSCAFF_411.128	176	241	214	69	11	99	7.43989	9.66469	11.1183	3.15072	5.8205	4.3742	0.000739864	0.0774758	-1.0993
evm.TU.ORIGINAL_4848.218	274	544	327	126	166	211	6.66543	12.5543	9.77675	3.31097	5.05475	5.365	0.000765989	0.0792401	-1.09898
evm.TU.FRAGSCAFF_226.195	67	78	85	3	33	4	1.58725	1.753	2.4749	0.767713	0.978584	0.990467	0.00332105	0.200021	-1.09883
evm.TU.FRAGSCAFF_133.859	19	33	31	12	12	13	1.015	1.67242	2.03537	0.692471	0.802432	0.725882	0.0493369	0.649923	-1.09878
evm.TU.FRAGSCAFF_432.742	3	61	44	17	12	32	4.01458	7.74402	7.23671	2.4574	2.01008	4.47588	0.0355538	0.587466	-1.09837
evm.TU.FRAGSCAFF_57.756	29	67	39	1	24	25	1.80862	3.96406	2.98939	0.673683	1.87358	1.62966	0.0470404	0.641965	-1.09757
evm.TU.FRAGSCAFF_218.667	79	16	26	28	31	3	2.19042	2.7882	0.886019	0.838621	1.07591	0.869424	0.0282958	0.538476	-1.09552
evm.TU.FRAGSCAFF_236.728	153	86	124	41	44	8	4.0321	2.15008	4.01634	1.16716	1.45146	2.20363	0.00603858	0.274365	-1.09468
evm.TU.ORIGINAL_4665.58	9	179	112	43	51	75	4.81174	9.07883	7.35947	2.48333	3.41305	4.19112	0.00355891	0.2064	-1.09441
evm.TU.FRAGSCAFF_299.28	97	226	241	78	64	118	5.6305	12.4452	17.1934	4.89076	4.65017	7.15924	0.0118621	0.381238	-1.09368
evm.TU.ORIGINAL_2711.20	33	55	2	15	18	13	3.4408	5.44034	2.56298	1.68945	2.34927	1.41677	0.044206	0.629078	-1.09358
evm.TU.ORIGINAL_4302.69	138	9	77	29	49	56	18.8049	11.6346	12.8959	4.26871	8.35798	7.97608	0.0054363	0.261531	-1.09342
evm.TU.ORIGINAL_2114.206	61	91	78	25	33	45	3.07262	4.34848	4.82884	1.36027	2.08069	2.3692	0.00563721	0.265825	-1.09328
evm.TU.FRAGSCAFF_445.434	99	78	64	22	34	51	2.43303	1.81855	1.93313	0.58404	1.04594	1.31006	0.00673921	0.287211	-1.09315
evm.TU.FRAGSCAFF_95.419	148	195	116	23	91	85	5.53091	6.91332	5.32797	0.928473	4.25686	3.32019	0.0251857	0.518126	-1.0929
evm.TU.FRAGSCAFF_371.204	94	85	29	39	23	27	3.65339	3.13404	1.38527	1.63734	1.11895	1.09683	0.0251642	0.518126	-1.09263
evm.TU.ORIGINAL_1998.141	55	38	74	32	23	21	1.75007	1.14708	2.89396	1.09989	0.916081	0.698428	0.0276615	0.535957	-1.0925
evm.TU.FRAGSCAFF_402.158	36	381	195	99	117	195	15.1226	15.1833	10.0676	4.49227	6.1521	8.56186	0.000661334	0.0718938	-1.09238
evm.TU.FRAGSCAFF_313.19	24	46	3	21	12	11	0.916313	1.66612	1.40774	0.866081	0.573492	0.43897	0.0485639	0.647588	-1.09081
evm.TU.FRAGSCAFF_216.219	29	31	54	19	18	15	1.13633	1.15235	2.60058	0.804206	0.882863	0.614339	0.0468583	0.641965	-1.09076
evm.TU.FRAGSCAFF_371.244	14	254	62	86	44	65	5.86265	10.0906	3.191	3.89019	2.30639	2.84504	0.0194026	0.471139	-1.09017
evm.TU.ORIGINAL_1573.178	385	353	125	138	112	119	11.0638	9.62353	4.4149	4.28379	4.02878	3.57436	0.00370602	0.210841	-1.08806
evm.TU.FRAGSCAFF_387.1417	55	43	58	25	3	14	8.08639	5.9976	10.4807	3.97044	5.52112	2.15144	0.0295065	0.545879	-1.08744
evm.TU.FRAGSCAFF_46.297	9	7	46	23	27	41	4.10192	3.02663	2.57674	1.13235	1.54036	1.95316	0.00753339	0.302824	-1.08722
evm.TU.ORIGINAL_1573.299	144	139	52	3	54	6	3.56905	3.2683	1.58403	0.803189	1.67532	1.55436	0.0144233	0.413232	-1.087
evm.TU.ORIGINAL_3002.43	132	177	38	93	15	127	4.45382	5.66565	15.7584	3.3896	4.43468	4.47891	0.0220296	0.492984	-1.08684
evm.TU.ORIGINAL_4433.58	11	53	22	25	27	23	4.55986	2.26999	1.22074	1.21921	1.52584	1.08535	0.0497342	0.651711	-1.08644
evm.TU.FRAGSCAFF_439.28	76	167	6	17	53	61	4.92777	10.2724	4.78142	1.19067	4.30156	4.13405	0.0438287	0.62662	-1.08583
evm.TU.FRAGSCAFF_218.590	58	62	25	15	27	2	3.0788	3.12221	1.63103	0.860106	1.79404	1.10967	0.0317546	0.561912	-1.08543
evm.TU.ORIGINAL_2012.205	1114	158	764	524	415	346	81.0929	73.0635	68.3533	41.2036	37.8146	26.3259	2.59572e-05	0.0078596	-1.08372
evm.TU.FRAGSCAFF_218.1137	466	412	2	16	175	186	17.7211	14.8634	9.34768	4.35429	8.33022	7.39311	0.00189375	0.144246	-1.08283
evm.TU.FRAGSCAFF_146.201	897	1147	76	395	53	288	102.102	123.858	98.7678	48.5675	71.6677	34.2645	0.000539433	0.0631535	-1.08184
evm.TU.FRAGSCAFF_257.649	97	28	83	42	74	5	3.88484	7.90282	4.08553	1.81701	3.70977	2.09306	0.0139141	0.406536	-1.08172
evm.TU.ORIGINAL_6123.245	81	71	129	34	5	45	2.34986	1.95404	4.59955	1.06547	1.81569	1.36452	0.0152166	0.423209	-1.08171
evm.TU.FRAGSCAFF_375.21	177	344	337	12	149	136	5.61339	10.3497	13.1356	3.49429	5.91496	4.50817	0.00410126	0.222933	-1.08144
evm.TU.FRAGSCAFF_113.962	74	68	121	19	42	62	4.01718	3.502	8.07318	1.11417	2.85399	3.51796	0.0367641	0.591114	-1.08068
evm.TU.ORIGINAL_2438.48	78	172	192	17	171	155	30.4743	6.37508	9.21956	7.17456	8.36276	6.32967	0.0381458	0.59912	-1.08053
evm.TU.ORIGINAL_2114.124	96	262	141	81	64	76	5.23693	13.5589	9.45351	4.77306	4.37017	4.3334	0.00659634	0.285711	-1.08016
evm.TU.FRAGSCAFF_279.193	161	261	126	45	98	96	5.25256	8.07798	5.05225	1.58586	4.00207	3.2736	0.006774	0.288078	-1.07858
evm.TU.FRAGSCAFF_38.293	185	253	162	57	18	99	6.58336	8.5411	7.08533	2.19108	4.81076	3.68231	0.00160963	0.129187	-1.07854
evm.TU.FRAGSCAFF_450.142	62	124	73	28	46	4	2.72392	5.16822	3.9418	1.32882	2.52973	1.83684	0.0102984	0.354504	-1.0781
evm.TU.ORIGINAL_5587.77	1281	1496	466	524	369	51	30.0815	33.3273	13.4495	13.292	10.8465	12.5179	0.00217639	0.155742	-1.07796
evm.TU.FRAGSCAFF_46.7	478	578	156	159	134	234	20.9046	23.9806	8.3851	7.51137	7.33556	10.6965	0.00733802	0.299852	-1.07733
evm.TU.ORIGINAL_2114.370	361	153	25	57	172	19	8.73114	3.51053	7.43144	1.48917	5.20722	2.7555	0.0273305	0.534568	-1.07715
evm.TU.FRAGSCAFF_218.655	178	167	62	55	58	63	6.31415	5.6199	2.70306	2.10749	2.57535	2.33585	0.00605486	0.274479	-1.07708
evm.TU.ORIGINAL_6598.62	68	66	21	25	25	16	1.66995	1.53764	0.633844	0.663195	0.768507	0.410699	0.0441947	0.629078	-1.07671
evm.TU.ORIGINAL_4749.222	228	1313	829	582	726	572	79.9742	45.1162	36.9041	22.7709	32.9155	21.6549	0.0015732	0.127289	-1.07657
evm.TU.FRAGSCAFF_35.47	233	488	171	14	158	12	14.292	28.3971	12.8915	6.89092	12.1313	7.69357	0.00660456	0.285711	-1.07607
evm.TU.ORIGINAL_6592.150	4	58	36	18	23	18	2.16444	2.97736	2.39418	1.05212	1.55786	1.01805	0.017284	0.447172	-1.07598
evm.TU.ORIGINAL_3362.81	28	61	29	18	1	25	1.56827	3.24123	1.99632	1.08904	0.701094	1.46357	0.0463757	0.640006	-1.07598
evm.TU.ORIGINAL_1573.233	762	553	348	227	216	292	37.0734	25.5241	20.8092	11.93	13.1545	14.8491	0.000127374	0.0236525	-1.07596
evm.TU.ORIGINAL_5587.76	67	65	24	2	21	27	2.00981	1.84974	0.88483	0.648062	0.788519	0.84655	0.0251657	0.518126	-1.07573
evm.TU.FRAGSCAFF_218.1008	83	88	38	15	47	27	2.61741	2.63265	1.47281	0.510966	1.85526	0.889953	0.0436253	0.625687	-1.07565
evm.TU.FRAGSCAFF_308.329	41	125	57	42	28	28	1.24155	3.59093	2.1214	1.37384	1.06133	0.886231	0.0302711	0.551373	-1.07547
evm.TU.FRAGSCAFF_194.162	26	25	32	14	1	14	0.646562	0.589786	0.978039	0.376073	0.31128	0.363894	0.0470581	0.641965	-1.0752
evm.TU.FRAGSCAFF_218.439	18	89	56	4	43	27	5.08476	3.97516	3.24044	2.03429	2.53413	1.32868	0.0077513	0.307089	-1.07506
evm.TU.FRAGSCAFF_294.29	15	125	85	66	15	63	1.88123	2.12462	1.87172	1.27733	0.336402	1.17979	0.0260968	0.524972	-1.07464
evm.TU.FRAGSCAFF_322.127	67	42	35	15	29	19	3.07455	1.82841	1.97399	0.743541	1.66578	0.911318	0.0317089	0.561603	-1.07418
evm.TU.FRAGSCAFF_218.488	754	657	391	23	269	294	23.5998	19.5083	15.0412	7.77629	10.5391	9.61822	3.46627e-05	0.00963994	-1.07298
evm.TU.FRAGSCAFF_379.37	62	56	83	16	39	37	6.0242	5.16194	9.91186	1.67933	4.74336	3.75768	0.0294484	0.545801	-1.07257
evm.TU.ORIGINAL_4749.151	262	317	111	11	11	85	10.437	11.9798	5.43457	4.34611	5.48503	3.53917	0.00413172	0.223978	-1.07238
evm.TU.FRAGSCAFF_331.50	34	51	41	15	18	24	1.43725	2.04523	2.13013	0.684939	0.952445	1.06041	0.0200107	0.476314	-1.07234
evm.TU.FRAGSCAFF_46.33	81	92	42	22	36	36	3.37719	3.63895	2.15223	0.990833	1.87883	1.56886	0.0112247	0.371148	-1.0721
evm.TU.FRAGSCAFF_218.1188	131	156	49	24	59	62	5.52024	6.23632	2.53777	1.09246	3.11209	2.73079	0.0304631	0.552634	-1.07176
evm.TU.FRAGSCAFF_218.405	16	16	119	29	73	7	6.22841	8.91884	8.59384	1.84067	5.36918	4.29911	0.0112288	0.371148	-1.07055
evm.TU.FRAGSCAFF_218.946	93	88	46	43	27	3	5.27947	4.73922	3.20947	2.63683	1.9186	1.78007	0.007757	0.307089	-1.07005
evm.TU.FRAGSCAFF_123.360	81	57	76	13	38	47	3.43487	2.29307	3.96103	0.595491	2.01708	2.08321	0.0365927	0.590895	-1.06958
evm.TU.ORIGINAL_4383.7	351	746	369	119	284	238	18.9014	38.1104	24.4221	6.92216	19.1434	13.396	0.00897989	0.331042	-1.06944
evm.TU.FRAGSCAFF_37.64	3949	2376	657	85	2729	2489	216.657	123.666	438.769	47.7077	187.414	142.732	0.0399184	0.610132	-1.06869
evm.TU.FRAGSCAFF_256.146	319	413	34	191	12	198	15.8892	19.5155	20.8142	10.2767	6.35954	10.3083	0.000225208	0.0351589	-1.06868
evm.TU.FRAGSCAFF_46.282	41	59	25	21	1	25	1.52626	2.08359	1.14381	0.844441	0.465969	0.972731	0.0376473	0.596146	-1.06728
evm.TU.ORIGINAL_6736.198	91	221	146	43	73	91	5.02137	11.5689	9.90154	2.56304	5.04217	5.24846	0.0125361	0.388918	-1.06717
evm.TU.ORIGINAL_3362.19	119	26	84	81	55	42	3.86915	6.35408	3.35673	2.84486	2.23844	1.42734	0.0100708	0.35132	-1.06716
evm.TU.FRAGSCAFF_218.893	16	26	127	43	97	77	7.01109	8.56347	6.83972	2.03536	5.32048	3.52668	0.00510025	0.253289	-1.06676
evm.TU.FRAGSCAFF_387.1086	36	1282	373	33	252	295	26.2916	88.8218	33.4805	26.0337	23.0371	22.5188	0.0156174	0.427178	-1.06606
evm.TU.FRAGSCAFF_371.114	146	157	81	52	49	7	4.72868	4.82396	3.22434	1.81927	1.98654	2.36971	0.000941978	0.0906984	-1.06537
evm.TU.FRAGSCAFF_37.72	32	489	677	154	214	335	11.485	16.6497	29.8633	5.97046	9.61407	12.5671	0.00877523	0.326711	-1.06485
evm.TU.FRAGSCAFF_218.823	141	169	68	48	34	88	7.69173	8.74599	4.55914	2.82848	2.32165	5.01762	0.0110067	0.366848	-1.06392
evm.TU.FRAGSCAFF_190.379	61	165	18	28	77	42	2.41563	6.19871	5.25645	1.19775	3.81684	1.73844	0.0433975	0.624817	-1.06327
evm.TU.ORIGINAL_2114.21	352	464	391	166	28	168	16.3884	20.4941	22.3738	8.34852	12.1219	8.17548	0.000107099	0.0215615	-1.06267
evm.TU.FRAGSCAFF_95.253	177	341	218	49	143	137	10.6619	19.4865	16.1394	3.18834	10.7823	8.62565	0.0171148	0.444739	-1.06196
evm.TU.FRAGSCAFF_37.100	41	35	72	16	24	3	2.19376	1.77661	4.73486	0.924768	1.60743	1.67779	0.0478219	0.64571	-1.06076
evm.TU.FRAGSCAFF_104.317	479	4354	9726	2128	3169	3672	107.092	93.9367	271.852	52.2767	90.2122	87.2854	0.0110622	0.367672	-1.06051
evm.TU.ORIGINAL_5308.14	84	5	46	26	26	29	2.86744	1.61921	1.92993	0.958729	1.11097	1.03472	0.0109956	0.36684	-1.0602
evm.TU.FRAGSCAFF_46.243	4964	444	2124	1396	1923	1538	231.758	179.115	121.878	70.4036	112.382	75.0531	0.000589739	0.0666583	-1.05936
evm.TU.FRAGSCAFF_45.302	8	11	95	43	28	57	5.4618	6.5416	7.97147	3.17118	2.39286	4.06752	0.00376975	0.212847	-1.05898
evm.TU.FRAGSCAFF_218.1041	1328	1375	611	485	453	524	36.5192	35.871	20.6506	14.4069	15.5932	15.0614	0.000123519	0.0231523	-1.05817
evm.TU.FRAGSCAFF_146.172	98	241	48	41	7	54	4.08599	9.53247	2.45969	1.84655	3.65328	2.35328	0.0460271	0.636875	-1.05755
evm.TU.ORIGINAL_5025.46	85	362	292	113	97	133	3.67658	14.8543	15.5231	5.27972	5.25183	6.01294	0.0305541	0.552673	-1.05643
evm.TU.FRAGSCAFF_50.386	65	95	58	44	2	35	3.56323	4.94051	3.90776	2.60549	1.37238	2.00543	0.00968901	0.344637	-1.05577
evm.TU.FRAGSCAFF_37.584	524	819	119	248	346	523	10.6522	15.7946	25.4595	5.44584	8.80432	11.1127	0.00540125	0.260993	-1.05541
evm.TU.FRAGSCAFF_74.122	2113	1347	728	619	635	585	76.5746	46.3095	32.4254	24.2316	28.8053	22.159	0.00162401	0.129473	-1.05521
evm.TU.FRAGSCAFF_218.876	276	27	113	111	88	91	15.1424	14.0529	7.61962	6.57833	6.04341	5.21839	0.00220183	0.156918	-1.05519
evm.TU.FRAGSCAFF_46.206	1274	1433	59	432	515	451	40.1757	42.8704	19.7279	14.7158	20.3289	14.8655	0.00165833	0.130986	-1.05509
evm.TU.ORIGINAL_2606.67	341	451	495	66	25	28	21.9614	27.555	39.1815	4.59153	20.1539	18.8484	0.0298604	0.547788	-1.05391
evm.TU.FRAGSCAFF_173.311	38	91	45	28	18	33	2.07633	4.71706	3.022	1.65264	1.23111	1.88467	0.026457	0.526787	-1.05375
evm.TU.FRAGSCAFF_50.465	171	318	351	88	16	14	6.1209	10.7985	15.4417	3.40258	7.1689	5.2379	0.010493	0.357498	-1.05318
evm.TU.FRAGSCAFF_51.37	1384	2658	1393	256	139	71	58.4309	106.458	72.2814	11.6749	73.4573	31.331	0.0473722	0.643171	-1.05145
evm.TU.ORIGINAL_4749.89	87	154	48	33	35	61	2.47047	4.14858	1.67522	1.01224	1.24406	1.81051	0.019716	0.474347	-1.05088
evm.TU.FRAGSCAFF_223.994	22	149	488	118	134	166	16.7609	10.7691	45.6944	9.71098	12.7789	13.2188	0.0328983	0.570336	-1.0499
evm.TU.ORIGINAL_1804.351	57	52	42	17	22	3	3.35512	2.90371	3.03845	1.08091	1.62095	1.84571	0.012277	0.385673	-1.04906
evm.TU.FRAGSCAFF_249.386	266	742	535	212	232	265	14.8119	39.1969	36.6145	12.7519	16.1708	15.4236	0.00556483	0.265553	-1.04772
evm.TU.ORIGINAL_1573.239	181	536	278	112	151	188	8.02041	22.532	15.1402	5.36097	8.37546	8.70734	0.00945877	0.339477	-1.04743
evm.TU.FRAGSCAFF_152.190	1191	2541	176	294	999	822	21.9004	44.3264	24.3177	5.83975	22.9943	15.7987	0.0234573	0.507214	-1.04725
evm.TU.FRAGSCAFF_459.647	5	48	41	12	21	31	2.79348	2.5441	2.81533	0.724209	1.46862	1.81029	0.0260182	0.524337	-1.04694
evm.TU.FRAGSCAFF_340.677	41	18	51	23	26	42	1.64697	4.11568	2.51791	0.998011	1.30734	1.76344	0.0298232	0.547788	-1.04665
evm.TU.FRAGSCAFF_292.248	13	94	16	33	67	37	3.50889	3.03792	4.4382	1.21437	2.85707	1.31748	0.014317	0.41216	-1.0466
evm.TU.ORIGINAL_2785.12	52	95	32	18	31	3	1.58251	2.74273	1.19691	0.591728	1.18091	0.954275	0.0344555	0.579886	-1.04607
evm.TU.FRAGSCAFF_46.202	46	63	189	188	122	226	9.15871	12.9045	5.24009	4.58113	3.44494	5.32876	0.00471453	0.241971	-1.04548
evm.TU.FRAGSCAFF_316.29	578	665	54	193	387	215	52.155	56.9255	59.8868	18.8119	43.7112	20.2776	0.00305991	0.189597	-1.04541
evm.TU.FRAGSCAFF_46.277	134	137	4	38	4	6	1.80145	1.74725	0.660917	0.551834	0.673118	0.843099	0.0218063	0.490684	-1.04533
evm.TU.FRAGSCAFF_387.715	225	39	528	86	222	195	4.34846	5.66537	12.5417	1.79539	5.37056	3.9391	0.0310983	0.556725	-1.04514
evm.TU.FRAGSCAFF_93.186	151	243	11	59	82	84	3.84051	5.86321	3.43853	1.62095	2.61059	2.23306	0.00248943	0.170115	-1.04497
evm.TU.FRAGSCAFF_340.1525	164	494	368	121	191	156	13.6756	39.0792	37.7153	10.8992	19.9365	13.5968	0.0155045	0.426669	-1.04458
evm.TU.FRAGSCAFF_304.100	546	627	37	147	266	244	26.9954	29.4091	18.6554	7.85094	16.4624	12.6095	0.00155972	0.126369	-1.04415
evm.TU.FRAGSCAFF_38.285	159	236	161	61	77	118	9.44192	13.2951	11.7505	3.91291	5.72358	7.32411	0.00124626	0.107825	-1.04388
evm.TU.ORIGINAL_5587.220	69	138	44	28	3	55	2.33283	4.4262	1.82834	1.02258	1.26961	1.9436	0.027318	0.534498	-1.043
evm.TU.FRAGSCAFF_218.358	174	66	359	324	332	268	34.9708	20.3874	14.3669	11.396	13.5317	9.12105	0.00380355	0.213746	-1.04171
evm.TU.ORIGINAL_6123.239	691	2396	786	65	658	428	47.2244	155.343	66.0206	44.6632	56.2895	30.5732	0.019419	0.471234	-1.04112
evm.TU.FRAGSCAFF_261.574	52	875	651	16	343	442	22.1914	35.4247	34.1453	7.37578	18.3227	19.7157	0.00632523	0.280567	-1.041
evm.TU.ORIGINAL_4683.45	42	61	27	15	23	2	1.69833	2.34002	1.34185	0.655195	1.16416	0.845302	0.0316557	0.561208	-1.04074
evm.TU.ORIGINAL_4797.687	284	842	248	221	18	28	8.79463	24.7359	9.43887	7.39262	6.97726	6.73243	0.0129393	0.39353	-1.03935
evm.TU.FRAGSCAFF_37.46	82	1	189	41	58	81	2.6154	3.02581	7.40892	1.41259	2.31561	2.70034	0.0302931	0.551373	-1.03871
evm.TU.FRAGSCAFF_161.156	131	258	181	52	89	123	8.03541	15.0132	13.6453	3.44546	6.83346	7.88591	0.00880377	0.327487	-1.03857
evm.TU.FRAGSCAFF_156.98	672	135	637	259	487	298	24.0798	35.1836	28.0538	10.0251	21.8437	11.1612	0.00269626	0.177697	-1.03799
evm.TU.ORIGINAL_1497.247	37	48	47	22	14	26	1.43305	1.76367	2.23731	0.920427	0.678737	1.05255	0.0225552	0.497919	-1.0379
evm.TU.FRAGSCAFF_393.45	1144	1735	429	268	639	528	95.3953	137.252	43.967	24.1403	66.6984	46.0198	0.0231013	0.503205	-1.03771
evm.TU.ORIGINAL_6124.32	63	126	61	36	48	27	1.71488	3.25372	2.04076	1.05853	1.63549	0.768185	0.0212636	0.488043	-1.03663
evm.TU.FRAGSCAFF_259.699	346	1171	621	141	417	411	16.8095	53.97	37.0799	7.39953	25.3587	20.8703	0.037292	0.593403	-1.03657
evm.TU.FRAGSCAFF_402.343	67	19	37	24	28	44	1.78463	2.75434	1.21128	0.690545	0.933567	1.225	0.0236607	0.507561	-1.03653
evm.TU.FRAGSCAFF_38.89	118	78	49	29	43	38	5.05504	3.16997	2.57993	1.34198	2.30582	1.70152	0.0141013	0.408805	-1.03454
evm.TU.FRAGSCAFF_230.64	37	112	59	35	28	32	1.35998	3.90542	2.66534	1.38966	1.28826	1.2294	0.0311859	0.55742	-1.03432
evm.TU.FRAGSCAFF_218.530	157	139	73	55	61	49	5.90013	4.95558	3.37174	2.23271	2.8695	1.92472	0.00389943	0.216892	-1.03355
evm.TU.FRAGSCAFF_218.1122	481	623	185	187	183	21	25.6547	31.523	12.1273	10.7738	12.2176	11.2054	0.00452492	0.235064	-1.03311
evm.TU.FRAGSCAFF_299.231	459	378	654	217	218	28	30.6199	23.9221	53.6213	15.6371	18.2038	19.5235	0.00215678	0.155	-1.03201
evm.TU.ORIGINAL_6123.518	318	47	461	131	255	19	12.8899	18.0733	22.9663	5.73588	12.9382	8.04979	0.00458658	0.237648	-1.03198
evm.TU.ORIGINAL_4390.26	234	295	13	93	1	13	17.4313	20.8475	11.9022	7.48349	9.32455	8.01976	0.000836004	0.0838711	-1.03188
evm.TU.FRAGSCAFF_218.1115	57	54	2	14	19	26	3.80247	3.41745	1.6398	1.00885	1.58657	1.8129	0.048011	0.646608	-1.03159
evm.TU.ORIGINAL_4742.22	147	341	144	84	12	98	10.3523	22.782	12.4638	6.39008	8.99153	7.21366	0.00607087	0.274996	-1.03154
evm.TU.FRAGSCAFF_178.172	695	1136	97	259	553	479	28.0864	43.5518	48.1783	11.3062	27.9737	20.2328	0.00439396	0.230463	-1.03123
evm.TU.ORIGINAL_979.187	7	139	184	45	58	87	5.17997	9.758	16.7346	3.59706	5.37243	6.72911	0.0285022	0.540854	-1.03093
evm.TU.ORIGINAL_1883.87	3	68	41	16	16	33	1.33642	2.87373	2.24478	0.769923	0.892183	1.53654	0.0449806	0.630814	-1.03071
evm.TU.FRAGSCAFF_387.1443	365	593	65	231	286	28	15.3808	23.706	31.3337	10.5149	15.0857	9.16136	0.0025373	0.171744	-1.03063
evm.TU.FRAGSCAFF_250.976	167	377	26	112	18	155	7.30351	15.6413	13.9752	5.29102	5.91224	7.08527	0.00309044	0.190698	-1.02996
evm.TU.ORIGINAL_1717.57	4	58	37	2	2	22	2.78767	3.83466	3.16922	1.50563	1.74472	1.60256	0.0166898	0.43964	-1.02885
evm.TU.ORIGINAL_5103.104	39	3	43	21	14	18	2.76981	2.02127	3.75338	1.61106	1.24459	1.33619	0.036973	0.592529	-1.02675
evm.TU.FRAGSCAFF_245.424_evm.TU.FRAGSCAFF_245.425	11	18	271	1	72	67	5.51592	5.13767	16.7018	5.41667	4.51931	3.51164	0.0391101	0.60486	-1.02655
evm.TU.FRAGSCAFF_123.177	252	291	252	57	146	167	5.52846	6.05639	6.79475	1.35078	4.00931	3.82939	0.00977977	0.346218	-1.02582
evm.TU.FRAGSCAFF_57.653	39	44	42	24	12	23	2.22528	2.38171	2.94535	1.47924	0.857065	1.37169	0.0267445	0.528988	-1.0254
evm.TU.ORIGINAL_4797.444	354	1431	633	48	319	377	10.2698	39.3835	22.5699	12.7857	11.5841	11.4316	0.0174769	0.448837	-1.02517
evm.TU.ORIGINAL_4749.34	97	87	32	32	25	41	9.09542	7.73905	3.68782	3.24122	2.9343	4.01832	0.0239478	0.510303	-1.02495
evm.TU.FRAGSCAFF_218.899	162	178	53	56	48	73	5.24435	5.46656	2.10873	1.95827	1.94505	2.47007	0.0153726	0.425433	-1.0248
evm.TU.ORIGINAL_1573.219	452	573	141	175	119	232	9.34722	11.2413	3.5837	3.90921	3.08038	5.01466	0.0155139	0.426669	-1.02477
evm.TU.FRAGSCAFF_459.803	13	164	119	64	38	8	5.16491	7.80165	7.33401	3.46667	2.38519	4.193	0.0036745	0.210177	-1.02426
evm.TU.FRAGSCAFF_316.53	56	5	3	17	16	3	3.00115	2.54207	1.97601	0.984137	1.07333	1.68047	0.0256857	0.52239	-1.02411
evm.TU.FRAGSCAFF_230.778	7	163	92	44	48	58	3.03757	6.71017	4.90665	2.06247	2.60725	2.63067	0.00955955	0.342067	-1.02328
evm.TU.FRAGSCAFF_340.706	682	1581	161	477	717	631	33.2778	73.1845	96.5529	25.1418	43.7928	32.1817	0.00958229	0.342294	-1.02327
evm.TU.ORIGINAL_1573.26	33	297	11	12	86	115	6.80315	6.32617	3.03549	2.91042	2.41701	2.69882	0.00478955	0.242748	-1.02057
evm.TU.FRAGSCAFF_148.122	19	445	335	71	195	185	10.0539	22.3387	21.7868	4.05831	12.916	10.232	0.0262559	0.525937	-1.02027
evm.TU.FRAGSCAFF_340.1006	33	56	47	16	15	34	3.43546	5.53065	6.01365	1.79928	1.95468	3.69964	0.0408201	0.614627	-1.02014
evm.TU.ORIGINAL_5413.172	942	458	661	144	412	47	45.6322	21.0477	39.3542	7.53512	24.9823	20.6075	0.0213223	0.488346	-1.01989
evm.TU.FRAGSCAFF_46.131	133	142	77	51	63	45	7.6017	7.69954	5.40902	3.14873	4.50727	2.68832	0.00386534	0.216149	-1.01942
evm.TU.ORIGINAL_519.16	132	44	266	17	126	141	8.00882	23.2538	19.8356	7.0127	9.56927	8.94177	0.0127611	0.391712	-1.01937
evm.TU.FRAGSCAFF_421.101	93	231	137	32	78	15	4.18179	9.85391	7.57127	1.5543	4.39023	4.9349	0.035631	0.587558	-1.01899
evm.TU.FRAGSCAFF_320.346	183	573	223	166	165	17	8.93589	26.5435	13.3832	8.75591	10.0852	5.4611	0.0212439	0.487803	-1.01829
evm.TU.FRAGSCAFF_236.1108	177	8	8	78	4	37	3.25472	1.39556	1.808	1.54932	0.920691	0.711134	0.0300281	0.549409	-1.01809
evm.TU.FRAGSCAFF_196.805	123	168	793	24	634	789	49.8872	61.871	39.53	10.5148	32.1875	33.448	0.0124262	0.387567	-1.01789
evm.TU.FRAGSCAFF_387.809	133	12	26	72	61	82	8.9616	6.52006	17.0597	5.24051	5.1449	5.77507	0.0125764	0.389019	-1.01736
evm.TU.FRAGSCAFF_441.55	963	1756	1178	258	733	82	23.5459	40.7316	35.4001	6.81422	22.434	20.9562	0.0157501	0.429826	-1.01729
evm.TU.ORIGINAL_979.154	79	125	171	55	53	74	2.66958	4.00721	7.102	2.00764	2.24184	2.61371	0.0153118	0.424653	-1.01714
evm.TU.FRAGSCAFF_216.511	231	23	171	59	11	135	12.6839	11.9808	11.54	3.49945	6.94187	7.74791	0.0023228	0.163292	-1.01556
evm.TU.FRAGSCAFF_273.222	167	172	294	7	136	96	7.05944	6.89762	15.2746	3.19638	7.19625	4.24165	0.0203452	0.478748	-1.01505
evm.TU.ORIGINAL_2198.56	54	42	85	24	29	35	7.52672	5.55365	14.5613	3.61352	5.05969	5.09905	0.0366206	0.590895	-1.01473
evm.TU.FRAGSCAFF_301.749	13	23	125	58	61	18	7.86612	13.2027	9.296	3.79099	4.6202	6.83047	0.00428651	0.228317	-1.01433
evm.TU.FRAGSCAFF_158.837	53	53	71	21	33	3	1.76782	1.67708	2.91064	0.756636	1.37781	1.0459	0.0223549	0.496717	-1.01416
evm.TU.FRAGSCAFF_383.98	1517	2163	1585	78	122	682	47.0639	63.6614	60.4367	23.727	39.6887	22.1155	0.000555009	0.0641889	-1.01412
evm.TU.FRAGSCAFF_218.611	157	242	131	28	12	114	12.8835	18.8394	13.2122	2.48199	10.4773	9.77799	0.0376144	0.595782	-1.01333
evm.TU.FRAGSCAFF_190.292	44	62	41	16	15	39	2.01773	2.69723	2.3108	0.792568	0.861022	1.86932	0.037427	0.594073	-1.01218
evm.TU.FRAGSCAFF_120.468	34	4	29	1	18	2	0.85087	0.949645	0.891972	0.270328	0.563859	0.523147	0.0434969	0.625284	-1.01193
evm.TU.FRAGSCAFF_429.137	17	255	127	83	9	79	4.69802	6.68534	4.31359	2.47771	3.11331	2.28193	0.00126175	0.108553	-1.01167
evm.TU.ORIGINAL_1673.181	175	476	317	75	218	152	12.0335	31.0511	26.7905	5.57084	18.7639	10.9246	0.0358492	0.588612	-1.01158
evm.TU.FRAGSCAFF_218.973	21	155	49	49	59	75	6.03482	4.41486	1.80815	1.58917	2.21735	2.35364	0.0277563	0.536388	-1.01136
evm.TU.FRAGSCAFF_218.972	58	648	242	265	234	157	30.3081	32.1235	15.5423	14.9583	15.3059	8.57511	0.00667902	0.286244	-1.01132
evm.TU.FRAGSCAFF_270.133	77	131	66	27	43	57	4.23491	6.83505	4.46135	1.60407	2.9603	3.27671	0.0135844	0.400517	-1.01067
evm.TU.FRAGSCAFF_259.458	143	251	131	79	74	9	5.34405	8.89868	6.01693	3.1891	3.46162	3.5155	0.00128414	0.110161	-1.01044
evm.TU.ORIGINAL_1573.96	227	186	75	62	67	94	9.35971	7.27556	3.80073	2.76144	3.458	4.05111	0.00991323	0.348467	-1.01044
evm.TU.FRAGSCAFF_226.180	237	454	31	84	195	181	11.1192	20.2068	17.3564	4.25707	11.4518	8.87591	0.0111356	0.369291	-1.01016
evm.TU.FRAGSCAFF_121.203	81	6	34	16	21	45	1.81866	1.27801	0.938243	0.388056	0.590201	1.05606	0.0445629	0.629325	-1.00992
evm.TU.ORIGINAL_2114.259	64	69	74	23	31	45	3.91495	4.00417	5.56349	1.51978	2.37368	2.87719	0.0121778	0.384247	-1.00901
evm.TU.FRAGSCAFF_443.182	76	233	89	41	77	62	1.10961	3.22722	1.59703	0.646615	1.40721	0.946142	0.0369538	0.592529	-1.00862
evm.TU.FRAGSCAFF_323.741	154	341	22	117	11	117	9.12883	19.1764	16.0283	7.49182	7.49427	7.2492	0.00295799	0.186176	-1.00814
evm.TU.FRAGSCAFF_173.783	39	45	43	18	2	22	1.1549	1.26418	1.56501	0.575785	0.741352	0.680946	0.0209865	0.484432	-1.00813
evm.TU.FRAGSCAFF_218.595	157	164	77	79	51	52	11.6954	11.5898	7.04976	6.35695	4.75552	4.04881	0.00583536	0.269935	-1.00766
evm.TU.FRAGSCAFF_95.151	11	228	163	73	65	1	5.40674	10.6315	9.84689	3.8759	3.99917	5.1375	0.00450899	0.234542	-1.00707
evm.TU.ORIGINAL_5766.25	74	227	697	22	343	251	25.7994	7.50794	29.8662	7.6074	14.9687	9.14663	0.0356666	0.587949	-1.00665
evm.TU.FRAGSCAFF_66.117	25	49	31	15	17	17	1.06621	1.98252	1.62493	0.691039	0.907543	0.757815	0.0468839	0.641965	-1.00608
evm.TU.ORIGINAL_2666.68	41	48	24	13	13	27	1.50289	1.66917	1.08124	0.514747	0.596486	1.03447	0.0476035	0.644409	-1.0057
evm.TU.FRAGSCAFF_128.294	99	236	26	63	92	13	10.2904	23.2716	26.3168	7.07367	11.9701	11.1904	0.0156096	0.427178	-1.00554
evm.TU.FRAGSCAFF_218.654	16	89	33	4	34	29	4.06092	3.23464	1.55382	1.65533	1.63046	1.16125	0.030624	0.553302	-1.00514
evm.TU.FRAGSCAFF_387.1346	119	29	44	45	57	65	3.47482	5.7896	1.57909	1.4194	2.0834	1.98385	0.037805	0.597218	-1.00502
evm.TU.ORIGINAL_2658.3	79	58	4	31	19	33	3.1229	2.17509	1.94339	1.32373	0.940153	1.3635	0.0164845	0.436764	-1.00481
evm.TU.FRAGSCAFF_443.279	123	191	71	6	55	61	4.52848	6.6711	3.21273	2.38619	2.53468	2.3474	0.00640723	0.281912	-1.00403
evm.TU.ORIGINAL_3006.254	76	143	121	23	68	7	7.66212	13.6769	14.993	2.50478	8.58139	7.37638	0.0403392	0.612834	-1.00398
evm.TU.FRAGSCAFF_8.104	59	73	63	31	3	31	1.7738	2.08206	2.32789	1.00675	1.12898	0.974145	0.00639737	0.281912	-1.00317
evm.TU.ORIGINAL_1573.53	719	1124	296	264	37	399	22.4206	33.2508	11.3443	8.89261	11.9831	13.0047	0.00921598	0.335587	-1.00296
evm.TU.FRAGSCAFF_400.416	49	51	38	14	22	29	1.8271	1.80408	1.74149	0.5639	1.02684	1.13025	0.0245145	0.51367	-1.00252
evm.TU.FRAGSCAFF_46.164	195	18	83	55	69	87	8.16583	7.15081	4.27182	2.48791	3.61683	3.80798	0.00505245	0.251961	-1.0025
evm.TU.FRAGSCAFF_456.489	226	264	217	97	87	154	7.94955	8.80958	9.3813	3.68564	3.8306	5.66193	0.000256196	0.0380082	-1.00239
evm.TU.FRAGSCAFF_402.400	194	449	147	79	149	129	12.0319	26.4177	11.2052	5.29255	11.5673	8.36239	0.020787	0.482498	-1.00078
evm.TU.FRAGSCAFF_8.35	34	56	26	19	15	2	1.52168	2.37766	1.43017	0.918556	0.84033	0.935588	0.0379175	0.597815	-0.999601
evm.TU.FRAGSCAFF_218.968	49	68	23	25	19	2	1.64586	2.16682	0.949496	0.907075	0.798847	0.70216	0.0421693	0.619451	-0.999566
evm.TU.ORIGINAL_4188.10	52	39	32	2	16	22	2.89798	2.06193	2.19185	1.204	1.11616	1.28151	0.0250094	0.517846	-0.999361
evm.TU.ORIGINAL_5897.21	428	651	929	49	31	268	24.0324	34.6777	64.1117	24.8075	21.156	15.7289	0.0106554	0.360768	-0.998018
evm.TU.FRAGSCAFF_425.60	95	85	99	34	5	49	5.70711	4.84428	7.30966	2.20637	3.7599	3.07679	0.0060877	0.275422	-0.997892
evm.TU.FRAGSCAFF_46.166	82	62	42	43	19	25	1.83681	1.31753	1.15629	1.04046	0.532743	0.585329	0.0284434	0.540185	-0.997515
evm.TU.ORIGINAL_4424.234	82	96	76	15	39	68	3.05421	3.39213	3.4791	0.603507	1.81829	2.6473	0.045158	0.631758	-0.997446
evm.TU.ORIGINAL_6063.117	97	325	26	86	19	1	4.50674	14.3249	11.7632	4.31615	6.33915	4.85624	0.0230727	0.502811	-0.997377
evm.TU.FRAGSCAFF_387.1613	752	1474	2362	92	731	626	24.0194	44.6642	92.7243	31.1213	29.2264	20.8991	0.0253136	0.518545	-0.996967
evm.TU.ORIGINAL_5630.30	69	139	56	21	57	42	2.618	5.00325	2.61142	0.86069	2.70713	1.66563	0.0469298	0.641965	-0.99666
evm.TU.FRAGSCAFF_456.73	69	96	37	3	36	26	5.10597	6.73934	3.36511	2.39804	3.33461	2.011	0.0242903	0.512127	-0.995026
evm.TU.ORIGINAL_1998.130	42	88	96	22	4	48	1.81666	3.61098	5.10347	1.02791	2.1657	2.17008	0.0475702	0.644239	-0.99419
evm.TU.FRAGSCAFF_432.172	48	39	74	25	26	28	4.69794	3.62116	8.90158	2.6431	3.18532	2.8644	0.0391871	0.604994	-0.99249
evm.TU.FRAGSCAFF_46.325	372	614	299	19	99	329	13.0372	20.414	12.879	7.19288	4.34301	12.0517	0.0116425	0.378545	-0.992447
evm.TU.ORIGINAL_1916.22	97	178	63	23	65	67	5.06482	8.81717	4.04298	1.29726	4.24834	3.65659	0.0473422	0.643171	-0.992299
evm.TU.ORIGINAL_1573.9	397	569	215	198	142	28	33.3956	45.4076	22.2283	17.9916	14.952	18.2882	0.00189872	0.144333	-0.992007
evm.TU.ORIGINAL_4390.21	356	442	134	152	118	158	12.8874	15.1794	5.96197	5.94383	5.34702	5.97837	0.00743313	0.301526	-0.991113
evm.TU.ORIGINAL_668.145	31	42	35	23	1	19	1.32548	1.70364	1.83928	1.0623	0.53521	0.84913	0.0482102	0.646656	-0.990863
evm.TU.FRAGSCAFF_390.194	69	56	37	15	34	26	2.39565	1.84451	1.57887	0.562565	1.47764	0.943534	0.038002	0.598542	-0.990782
evm.TU.FRAGSCAFF_459.252	37	48	51	24	23	18	1.70021	2.09247	2.88032	1.1913	1.32295	0.864538	0.0315055	0.560157	-0.990265
evm.TU.FRAGSCAFF_212.315	63	92	45	24	29	41	1.01022	1.39953	0.886867	0.415714	0.582088	0.68718	0.0147708	0.4166	-0.989756
evm.TU.FRAGSCAFF_19.342	2	514	385	9	21	236	4.9333	12.0278	11.6718	2.39804	6.20608	6.08456	0.0273626	0.534706	-0.989489
evm.TU.ORIGINAL_3006.94	37	73	43	24	18	31	2.77473	5.19349	3.9633	1.94419	1.68968	2.42991	0.0285642	0.541344	-0.98883
evm.TU.ORIGINAL_2165.1	17	113	126	33	68	65	3.33814	3.34438	4.83126	1.11209	2.65548	2.11955	0.0125646	0.388918	-0.988775
evm.TU.FRAGSCAFF_402.307	53	77	27	24	2	29	1.84972	2.5494	1.15814	0.90479	0.873722	1.05788	0.03333	0.572253	-0.988647
evm.TU.ORIGINAL_6239.104	91	182	142	32	82	84	3.80834	7.22575	7.30385	1.44661	4.29558	3.67437	0.0314075	0.559247	-0.987852
evm.TU.FRAGSCAFF_37.57	16	94	148	42	79	46	3.78818	3.18691	6.50062	1.62136	3.53399	1.71827	0.0275974	0.535237	-0.986796
evm.TU.FRAGSCAFF_121.281	73	16	68	31	28	6	1.79669	2.47499	2.05697	0.824173	0.862624	1.54351	0.0121382	0.384247	-0.986308
evm.TU.FRAGSCAFF_38.54	333	148	265	215	294	234	13.1869	39.3712	12.8978	9.19698	14.5734	9.68558	0.0312773	0.558238	-0.985949
evm.TU.FRAGSCAFF_196.836	316	677	247	156	224	188	12.1827	24.7607	11.7037	6.49664	10.8098	7.57574	0.00852986	0.322025	-0.985817
evm.TU.ORIGINAL_6424.53	637	396	44	212	252	236	29.6575	17.4907	25.1777	10.662	14.6862	11.4846	0.000499765	0.060506	-0.985544
evm.TU.ORIGINAL_4390.74	11	16	56	44	38	41	5.69983	5.67497	3.88416	2.68226	2.68434	2.41843	0.00487781	0.246126	-0.985484
evm.TU.FRAGSCAFF_46.305	387	1663	8315	1177	6482	835	763.985	390.443	252.918	296.126	200.803	214.831	0.0125046	0.388813	-0.985399
evm.TU.ORIGINAL_1573.89	142	117	37	57	36	43	5.09101	3.97941	1.63037	2.20748	1.61559	1.61136	0.0375265	0.594955	-0.985367
evm.TU.FRAGSCAFF_37.5	4	53	59	21	23	3	1.34761	1.69394	2.44301	0.764241	0.969941	1.05642	0.0252472	0.518357	-0.985345
evm.TU.FRAGSCAFF_218.818	42	58	25	17	15	27	1.43081	1.87446	1.04675	0.625587	0.639642	0.961403	0.0413752	0.616637	-0.985108
evm.TU.FRAGSCAFF_188.45	111	264	225	7	14	116	4.58523	10.3457	11.4233	3.12351	5.37756	5.00848	0.016312	0.435313	-0.984095
evm.TU.ORIGINAL_1414.64	43	4	23	2	13	17	1.36694	1.20631	0.898623	0.686779	0.517294	0.564858	0.0432168	0.624294	-0.98272
evm.TU.ORIGINAL_4797.76	46	19	4	33	26	32	1.97187	4.43266	2.10741	1.52806	1.39511	1.43377	0.0357123	0.588022	-0.98219
evm.TU.FRAGSCAFF_371.117	5387	11952	4572	3229	3271	3683	122.595	258.037	127.879	79.3778	93.1791	87.6064	0.00242254	0.167264	-0.981924
evm.TU.ORIGINAL_3263.166	53	94	59	35	29	34	1.76168	2.96412	2.41031	1.25668	1.2066	1.18124	0.0117215	0.379255	-0.981755
evm.TU.FRAGSCAFF_166.44	31	4	32	18	1	22	2.02568	2.47963	2.56997	1.27054	0.817943	1.5026	0.0468456	0.641965	-0.981472
evm.TU.FRAGSCAFF_391.429	118	186	169	76	75	77	4.66184	6.97116	8.20599	3.24336	3.70894	3.17962	0.0025341	0.171744	-0.980979
evm.TU.FRAGSCAFF_46.266	259	298	161	96	1	144	15.1786	16.5678	11.5965	6.07728	7.33575	8.8207	0.000442922	0.0563482	-0.98064
evm.TU.ORIGINAL_4797.371	58	138	47	33	37	43	2.982	6.73094	2.96993	1.83274	2.38119	2.31077	0.0318232	0.562295	-0.980553
evm.TU.ORIGINAL_5587.39	192	163	83	56	63	87	9.05866	7.29571	4.81294	2.85403	3.72064	4.29034	0.00508131	0.252768	-0.980501
evm.TU.FRAGSCAFF_459.915	373	37	156	12	117	175	15.6198	12.1961	8.02896	4.61395	6.13289	7.65973	0.0034938	0.204358	-0.980029
evm.TU.FRAGSCAFF_203.439	37	92	52	31	2	36	1.07293	2.5309	1.85328	0.971041	0.72596	1.09114	0.0366586	0.590895	-0.980017
evm.TU.ORIGINAL_3362.100	48	71	33	22	31	17	0.87926	1.23382	0.742949	0.435317	0.710806	0.325488	0.042878	0.623342	-0.979885
evm.TU.ORIGINAL_5587.86	379	337	154	147	112	148	24.5266	20.6892	12.2486	10.2759	9.07254	10.0108	0.002242	0.158834	-0.979669
evm.TU.FRAGSCAFF_443.406	65	57	47	15	29	37	1.79187	1.49068	1.59243	0.446675	1.0007	1.06612	0.0280092	0.537751	-0.978624
evm.TU.FRAGSCAFF_218.954	159	162	76	65	5	72	5.34868	5.1699	3.14219	2.36195	2.10539	2.53158	0.00367554	0.210177	-0.978157
evm.TU.FRAGSCAFF_46.241	153	1	53	46	46	51	5.97418	3.70428	2.5435	1.94022	2.24832	2.08145	0.0158259	0.430324	-0.977589
evm.TU.FRAGSCAFF_323.795	7	16	69	51	24	43	1.54937	2.22577	1.87705	1.21937	0.66494	0.9948	0.0125551	0.388918	-0.976796
evm.TU.FRAGSCAFF_387.1473	117	19	2	67	46	14	3.95368	3.49429	8.30643	2.44567	1.94575	3.67332	0.0251294	0.518126	-0.976652
evm.TU.FRAGSCAFF_112.125	45	6	37	18	14	37	1.09668	1.38719	1.10825	0.473855	0.427079	0.942492	0.0401157	0.611496	-0.976494
evm.TU.FRAGSCAFF_50.753	235	438	354	16	194	194	10.2975	18.2078	19.065	5.0174	10.641	8.8854	0.00786193	0.308053	-0.976492
evm.TU.FRAGSCAFF_290.363	35	42	47	15	24	21	1.31605	1.49821	2.17206	0.609262	1.12962	0.825343	0.0422828	0.620288	-0.976409
evm.TU.ORIGINAL_2201.36	11	255	137	44	92	12	4.44265	9.77026	6.80046	1.91959	4.65104	4.30585	0.0244076	0.513512	-0.97637
evm.TU.FRAGSCAFF_218.1169	216	19	97	76	8	79	9.45879	7.89319	5.22063	3.59503	4.38516	3.61592	0.00284729	0.183063	-0.976171
evm.TU.ORIGINAL_2989.55	53	85	41	28	17	41	2.22082	3.37888	2.11149	1.26737	0.891661	1.79569	0.029247	0.544605	-0.976166
evm.TU.ORIGINAL_6072.131	48	268	183	356	657	712	21.3401	87.2215	59.177	17.0967	36.5624	33.0861	0.0396397	0.608206	-0.976122
evm.TU.ORIGINAL_3582.313	497	1613	65	448	362	465	20.9432	64.482	31.3337	20.3926	19.0945	20.4809	0.0138414	0.405297	-0.975522
evm.TU.ORIGINAL_5587.132	11	94	41	47	34	33	7.91287	6.41484	3.62488	3.65213	3.0615	2.48122	0.022646	0.498203	-0.97515
evm.TU.FRAGSCAFF_175.282	115	188	92	31	74	81	3.24086	5.02618	3.18654	0.943694	2.6104	2.38593	0.0240779	0.510826	-0.975088
evm.TU.FRAGSCAFF_218.800	82	135	45	45	41	35	3.16134	4.93751	2.13225	1.87403	1.97859	1.41038	0.0239565	0.510307	-0.974876
evm.TU.ORIGINAL_2314.151	517	519	623	184	38	229	29.8292	28.4077	44.1782	11.4677	27.444	13.8101	0.00901484	0.331096	-0.974519
evm.TU.FRAGSCAFF_432.219	76	12	17	58	49	77	3.56814	5.34475	9.8095	2.94147	2.87964	3.77858	0.0233659	0.50655	-0.974168
evm.TU.FRAGSCAFF_175.677	56	43	47	34	15	22	3.07489	2.23989	3.17182	2.01663	1.03097	1.26262	0.0357437	0.588022	-0.973306
evm.TU.ORIGINAL_1914.17	133	3331	125	52	1133	152	27.5925	66.9172	31.3619	11.8948	30.0324	23.2847	0.0215527	0.489305	-0.972827
evm.TU.ORIGINAL_3020.90	25	221	33	121	8	183	6.94138	7.09907	13.7333	4.42572	3.39075	6.47668	0.0115651	0.377359	-0.970958
evm.TU.FRAGSCAFF_74.76	45	68	18	215	164	23	9.55944	13.704	4.69961	4.93362	4.36091	5.1069	0.0116532	0.378545	-0.970409
evm.TU.FRAGSCAFF_218.857	7	52	23	21	22	25	2.42159	1.70657	0.977913	0.784747	0.952663	0.903968	0.0473149	0.643124	-0.96976
evm.TU.ORIGINAL_4797.616	432	361	18	121	145	194	14.7544	11.6966	7.55576	4.46405	6.19895	6.92545	0.00292539	0.185491	-0.969235
evm.TU.ORIGINAL_5587.52	145	151	69	53	6	58	4.91721	4.85785	2.87586	1.94148	2.54692	2.05583	0.00566896	0.266481	-0.969181
evm.TU.FRAGSCAFF_402.311	354	286	246	14	15	133	9.27449	7.10837	7.9212	3.96207	4.91917	3.64207	0.000162438	0.0280713	-0.968506
evm.TU.FRAGSCAFF_459.927	19	117	37	26	52	43	5.16449	5.25901	2.15462	1.3307	3.08402	2.1295	0.0463529	0.640006	-0.968457
evm.TU.FRAGSCAFF_230.487	137	151	14	41	56	93	5.02185	5.25094	4.68539	1.62343	2.56948	3.56316	0.00559555	0.265797	-0.968436
evm.TU.FRAGSCAFF_371.240	117	137	54	43	45	57	7.97164	8.85523	4.52194	3.16473	3.83785	4.05926	0.0104411	0.357195	-0.967848
evm.TU.FRAGSCAFF_218.753	282	273	113	13	96	85	9.17335	8.42479	4.51779	4.56803	3.90898	2.89006	0.00852073	0.322025	-0.966952
evm.TU.ORIGINAL_3508.130	26	447	33	17	172	29	9.37672	15.2933	13.4304	4.16839	7.76461	7.87832	0.00378239	0.213158	-0.965732
evm.TU.FRAGSCAFF_19.93	69	18	62	19	3	68	2.48043	3.68315	2.7393	0.7378	1.34994	2.55503	0.0466352	0.641763	-0.965507
evm.TU.FRAGSCAFF_218.794	263	238	66	127	67	68	13.7861	11.8353	4.25206	7.19113	4.39617	3.72568	0.0445116	0.629325	-0.965011
evm.TU.FRAGSCAFF_46.208	1341	1294	422	429	487	51	43.985	40.265	17.0121	15.1999	19.9949	17.1761	0.00755089	0.303217	-0.964751
evm.TU.FRAGSCAFF_218.1024	12	18	3	36	28	49	3.23484	3.24932	1.16934	1.23328	1.11154	1.62427	0.0442161	0.629078	-0.964265
evm.TU.ORIGINAL_5305.82	218	282	216	98	128	118	16.8188	20.6397	20.4814	8.16714	12.3612	9.51544	0.000410962	0.0527021	-0.964236
evm.TU.FRAGSCAFF_218.1045	2627	1788	1	71	891	961	78.1728	50.4755	36.5734	22.5331	33.1885	29.8902	0.00236191	0.164603	-0.962914
evm.TU.ORIGINAL_2217.40	782	1317	1697	279	866	731	34.6976	55.4365	92.543	13.3722	48.0977	33.9015	0.0415148	0.617947	-0.962759
evm.TU.ORIGINAL_6736.71	17	13	11	46	49	62	6.13133	5.59919	7.74699	2.84732	3.51464	3.71341	0.00249397	0.170231	-0.962602
evm.TU.FRAGSCAFF_132.855	119	185	165	6	87	81	3.99508	5.89207	6.80819	2.17589	3.65605	2.84232	0.00532029	0.259899	-0.962173
evm.TU.FRAGSCAFF_146.391	48	32	57	19	24	25	3.17366	2.00718	4.63194	1.357	1.9863	1.7277	0.0482052	0.646656	-0.962088
evm.TU.ORIGINAL_4006.36	142	134	18	84	25	81	4.53558	4.06038	4.23972	2.89822	0.999535	2.7042	0.0231121	0.503255	-0.961191
evm.TU.ORIGINAL_3508.196	13	211	15	56	77	79	6.49938	10.0076	6.45188	3.02429	4.81873	4.12824	0.00473175	0.242438	-0.960654
evm.TU.FRAGSCAFF_387.828	172	16	36	14	11	118	3.84639	3.3944	8.41038	2.51227	2.82722	2.75814	0.014787	0.416612	-0.960646
evm.TU.FRAGSCAFF_218.1063	27	237	19	68	96	97	5.42534	5.8928	3.51117	1.92518	3.1495	2.65728	0.00394737	0.217927	-0.960158
evm.TU.ORIGINAL_4188.45	244	289	215	16	83	121	17.4213	19.5752	18.8668	12.3401	7.41794	9.02997	0.00103644	0.0968308	-0.959966
evm.TU.ORIGINAL_1058.11	51	9	49	19	4	31	1.70876	2.86068	2.01779	0.687655	1.67758	1.08563	0.0384109	0.600775	-0.959947
evm.TU.FRAGSCAFF_38.110	49	88	32	27	18	36	1.3508	2.30141	1.08421	0.804015	0.621126	1.0373	0.0430885	0.624294	-0.959505
evm.TU.FRAGSCAFF_218.481	588	83	224	298	165	313	13.8516	18.5489	6.48544	7.58307	4.86541	7.70684	0.0165188	0.437232	-0.959041
evm.TU.ORIGINAL_4185.45	72	56	58	29	27	35	2.83949	2.09514	2.81129	1.23542	1.33286	1.44273	0.0104889	0.357498	-0.958929
evm.TU.FRAGSCAFF_387.868	331	51	525	188	199	295	10.2881	15.0381	20.0556	6.31207	7.74236	9.58382	0.00240371	0.166735	-0.958002
evm.TU.ORIGINAL_6248.225	263	22	243	66	142	147	8.73759	6.93387	9.92227	2.36857	5.90524	5.10461	0.00904883	0.332141	-0.957732
evm.TU.FRAGSCAFF_190.654	217	266	277	87	123	167	5.48998	6.38425	8.61311	2.37759	3.8952	4.41608	0.00319643	0.195423	-0.957711
evm.TU.FRAGSCAFF_432.833	9	188	85	47	65	6	4.6558	9.22629	5.40431	2.62638	4.209	3.24424	0.0148013	0.416672	-0.957543
evm.TU.FRAGSCAFF_46.184	3	351	146	128	16	145	11.7346	13.0248	7.01888	5.40833	5.18998	5.92821	0.00202989	0.149936	-0.957217
evm.TU.ORIGINAL_896.123	82	122	34	32	45	33	2.18418	3.08284	1.11307	0.920727	1.50038	0.91875	0.0462749	0.639158	-0.956286
evm.TU.FRAGSCAFF_37.27	85	95	172	39	64	76	3.79155	4.02012	9.42965	1.87918	3.57348	3.54341	0.0400196	0.610899	-0.956106
evm.TU.FRAGSCAFF_218.1173	416	523	244	159	227	169	23.2224	27.697	16.7407	9.58778	15.8618	9.86076	0.00275903	0.180099	-0.95453
evm.TU.ORIGINAL_2671.166	228	568	382	139	252	173	14.8986	35.2107	30.6791	9.81141	20.6122	11.8159	0.0193912	0.471139	-0.954475
evm.TU.ORIGINAL_4006.82	21	352	36	95	164	2	14.9302	23.7413	31.457	7.29585	14.595	14.8623	0.0125507	0.388918	-0.954227
evm.TU.FRAGSCAFF_208.306	45	135	11	38	45	61	1.75916	5.00661	5.28512	1.60466	2.20201	2.49248	0.0452612	0.632282	-0.954013
evm.TU.FRAGSCAFF_133.81	93	77	45	36	42	23	4.10201	3.22197	2.43947	1.71523	2.31887	1.06035	0.0303616	0.551628	-0.953976
evm.TU.FRAGSCAFF_218.1134	359	317	158	113	134	15	13.1883	11.0477	7.13379	4.48414	6.16187	5.75964	0.00226301	0.159943	-0.952001
evm.TU.FRAGSCAFF_72.23	97	85	134	41	48	71	7.20978	5.99358	12.2412	3.29186	4.46586	5.51593	0.0174272	0.448674	-0.951755
evm.TU.FRAGSCAFF_218.730	26	31	99	97	86	135	9.22292	10.4322	4.31618	3.71684	3.81863	5.0054	0.0119133	0.381549	-0.95165
evm.TU.ORIGINAL_5530.37	38	46	46	23	2	21	1.63102	1.87306	2.42663	1.06638	1.07453	0.942117	0.0294796	0.545801	-0.95118
evm.TU.FRAGSCAFF_218.1086	179	176	72	7	75	55	8.86322	8.26739	4.38167	3.74406	4.6485	2.8465	0.0140842	0.408804	-0.950549
evm.TU.FRAGSCAFF_218.1081	69	63	35	23	22	36	3.4782	3.01275	2.16842	1.25239	1.38817	1.89678	0.0237568	0.508225	-0.949312
evm.TU.FRAGSCAFF_456.464	1269	997	17	27	641	81	50.2233	37.4331	52.0471	8.84954	31.7552	33.1349	0.0278189	0.536919	-0.949239
evm.TU.FRAGSCAFF_323.1017	851	798	138	444	416	699	66.4192	59.0859	132.377	37.4329	40.6416	57.0231	0.00723864	0.297266	-0.949236
evm.TU.FRAGSCAFF_391.302	274	193	263	63	173	12	10.7364	7.17433	12.6658	2.66658	8.48529	4.91471	0.0272033	0.533826	-0.949047
evm.TU.FRAGSCAFF_40.66_evm.TU.FRAGSCAFF_40.67	199	369	197	8	126	165	6.38052	11.224	7.76315	2.77077	5.05693	5.52964	0.00789392	0.308699	-0.948973
evm.TU.FRAGSCAFF_37.211	269	492	458	231	214	152	8.65389	15.0156	18.109	8.02746	8.61761	5.11108	0.00852952	0.322025	-0.94865
evm.TU.FRAGSCAFF_72.52	677	566	628	215	264	46	27.4085	21.7385	31.2482	9.40247	13.3787	19.4654	0.00202125	0.149936	-0.948537
evm.TU.FRAGSCAFF_259.505	44	53	6	25	14	41	0.72533	0.82885	1.21563	0.445174	0.288885	0.706442	0.0490022	0.648802	-0.948418
evm.TU.FRAGSCAFF_42.141	94	119	123	32	67	67	5.49921	6.60445	8.84396	2.02222	4.90638	4.09691	0.0198394	0.475453	-0.94784
evm.TU.FRAGSCAFF_130.101	113	113	92	29	4	9	2.22559	2.11136	2.22702	0.616982	0.986146	1.85276	0.0253363	0.518545	-0.947835
evm.TU.ORIGINAL_3472.107	167	272	135	51	15	12	6.69233	10.3406	6.64912	2.20769	5.26701	5.02634	0.0155921	0.42716	-0.947735
evm.TU.FRAGSCAFF_391.44	1199	2847	1218	637	139	89	22.0536	49.678	27.5344	12.6563	23.9215	15.5531	0.0104334	0.357195	-0.947348
evm.TU.FRAGSCAFF_38.29	64	98	62	36	34	39	2.28476	3.31898	2.72033	1.38826	1.51934	1.45524	0.00822038	0.315888	-0.946785
evm.TU.ORIGINAL_5587.221	165	293	83	92	62	14	2.88529	4.8606	1.78382	1.7378	1.35709	1.90085	0.0213811	0.488658	-0.946223
evm.TU.FRAGSCAFF_190.1427	112	355	158	68	9	147	2.58303	7.76708	4.47856	1.69406	2.59817	3.54355	0.0362811	0.590895	-0.945319
evm.TU.FRAGSCAFF_129.1668	43	121	68	3	44	38	2.62318	7.00264	5.09844	1.97691	3.35989	2.423	0.0448741	0.630814	-0.945303
evm.TU.FRAGSCAFF_271.348	1665	3819	1898	942	1256	136	29.633	64.4805	41.5171	18.11	27.9811	25.2994	0.00393039	0.217803	-0.944882
evm.TU.FRAGSCAFF_301.233	152	219	15	53	86	117	3.15109	4.30703	3.82188	1.18686	2.23167	2.5352	0.00657364	0.285445	-0.944693
evm.TU.FRAGSCAFF_68.902	143	136	193	36	17	92	10.5239	9.495	17.4568	2.86186	9.8568	7.07679	0.0420825	0.619451	-0.944302
evm.TU.FRAGSCAFF_302.340	194	15	181	73	112	71	9.09542	6.67159	10.4296	3.69701	6.57283	3.47928	0.00870243	0.3253	-0.944004
evm.TU.FRAGSCAFF_230.585	49	11	53	24	26	5	2.51927	4.92627	3.34907	1.3329	1.67327	2.68695	0.0377248	0.596899	-0.943689
evm.TU.ORIGINAL_6072.27	76	164	59	3	46	68	4.50514	9.22264	4.29849	1.92098	3.41323	4.21321	0.0404677	0.613044	-0.943475
evm.TU.ORIGINAL_519.95	169	39	217	115	125	137	10.979	24.0358	17.3263	8.07016	10.1648	9.30267	0.00615532	0.276934	-0.943242
evm.TU.FRAGSCAFF_37.165	49	386	52	25	193	267	11.4779	10.2765	17.9355	6.21443	6.77972	7.8318	0.00110198	0.100679	-0.942831
evm.TU.ORIGINAL_5309.223	599	873	589	134	48	377	49.5791	68.5494	59.9179	11.9807	49.731	32.6154	0.0316305	0.561208	-0.942352
evm.TU.FRAGSCAFF_38.249	127	159	16	59	64	68	2.67668	3.17913	2.7458	1.34324	1.68844	1.498	0.00101931	0.0958298	-0.941545
evm.TU.FRAGSCAFF_154.227	85	291	144	8	79	94	4.23066	13.7404	8.80888	4.30117	4.92187	4.8902	0.0303899	0.551807	-0.941063
evm.TU.FRAGSCAFF_371.325	26	247	136	112	114	8	12.5495	11.3102	8.06794	5.83955	6.88768	4.03603	0.00428475	0.228317	-0.940498
evm.TU.FRAGSCAFF_230.558	166	11	166	4	99	8	14.2866	8.9811	17.5589	3.71866	10.6652	7.19646	0.0318724	0.56243	-0.940415
evm.TU.ORIGINAL_5261.16	197	421	279	122	153	165	6.23293	12.6365	10.8492	4.16958	6.05942	5.45657	0.00522298	0.257459	-0.939923
evm.TU.FRAGSCAFF_278.124	28	193	195	17	79	111	9.75861	8.59012	11.2442	5.4227	4.63944	5.44324	0.000351537	0.047341	-0.939535
evm.TU.FRAGSCAFF_57.504	356	423	47	63	258	266	7.64494	8.61751	10.7421	1.46141	6.93517	5.97056	0.0498882	0.65287	-0.939199
evm.TU.ORIGINAL_5603.169	44	35	4	16	21	22	1.28761	0.971666	1.43867	0.505777	0.769245	0.672921	0.0400916	0.611496	-0.938795
evm.TU.ORIGINAL_668.130	14	288	136	74	117	77	6.06729	11.8407	7.24394	3.46422	6.34697	3.48792	0.0174418	0.44875	-0.938562
evm.TU.ORIGINAL_6123.298	52	59	1	34	34	4	2.97209	3.1991	7.0247	2.09916	2.43249	2.38962	0.0403327	0.612834	-0.938515
evm.TU.FRAGSCAFF_218.835	239	269	132	164	64	81	9.26209	9.88964	6.28715	6.86533	3.10459	3.28099	0.0203696	0.479041	-0.938487
evm.TU.FRAGSCAFF_246.155	456	362	316	13	212	242	25.3919	19.123	21.6265	6.19548	14.7768	14.085	0.00702051	0.293756	-0.938318
evm.TU.FRAGSCAFF_387.1449	6	13	143	4	62	66	4.46461	9.17683	13.0779	3.21513	5.77481	5.13317	0.041119	0.615644	-0.938315
evm.TU.FRAGSCAFF_218.901	142	113	16	49	6	69	4.56823	3.4487	4.19116	1.70279	2.41615	2.32016	0.0024068	0.166755	-0.938294
evm.TU.FRAGSCAFF_60.52	66	7	57	24	22	51	2.48309	2.49841	2.63568	0.975366	1.03606	2.00553	0.024837	0.516548	-0.936997
evm.TU.FRAGSCAFF_94.250	38	264	245	95	162	143	27.5326	22.3881	26.9173	9.17331	18.1269	13.3611	0.00222633	0.158287	-0.936648
evm.TU.ORIGINAL_1573.282	25	227	78	98	73	71	20.182	21.2008	9.43786	10.4218	8.99594	7.30597	0.0164938	0.436764	-0.93646
evm.TU.ORIGINAL_6736.80	196	151	35	95	122	116	16.2229	11.8568	31.0271	8.49381	12.64	10.0355	0.0196966	0.474347	-0.935559
evm.TU.FRAGSCAFF_218.457	47	41	36	24	12	26	5.44222	4.5038	5.1233	3.0019	1.7393	3.14674	0.0415744	0.618366	-0.935282
evm.TU.FRAGSCAFF_299.267	276	256	551	172	219	163	12.0862	10.635	29.6553	8.13612	12.0044	7.46069	0.0296027	0.546475	-0.934901
evm.TU.ORIGINAL_4749.61	67	94	38	28	31	37	2.36168	3.14334	1.64626	1.06613	1.3678	1.36319	0.0235754	0.507214	-0.934744
evm.TU.FRAGSCAFF_457.364	115	2	114	56	86	65	4.5353	7.48265	5.52563	2.38563	4.24541	2.67936	0.0101841	0.352812	-0.934299
evm.TU.ORIGINAL_668.76	354	22	249	71	21	127	18.4123	10.8554	15.9174	3.98905	13.0862	6.90426	0.0305762	0.552673	-0.934176
evm.TU.FRAGSCAFF_450.120	73	97	67	29	5	36	1.87804	2.3674	2.11849	0.805912	1.61015	0.968043	0.0175056	0.44904	-0.933788
evm.TU.FRAGSCAFF_38.230	12	64	71	23	47	47	6.80442	4.05031	5.82128	1.65739	3.92466	3.27717	0.0305405	0.552673	-0.93372
evm.TU.FRAGSCAFF_190.604	298	437	361	11	225	25	15.7687	21.9371	23.4778	6.28753	14.9031	11.3382	0.00783009	0.307515	-0.933272
evm.TU.ORIGINAL_1101.105	26	227	187	136	98	69	22.98	24.0229	25.6385	16.3881	13.6843	8.04528	0.00585888	0.270242	-0.933242
evm.TU.ORIGINAL_932.203	135	184	97	63	78	59	5.16014	6.6721	4.55689	2.60121	3.73195	2.35716	0.00533129	0.260223	-0.933189
evm.TU.FRAGSCAFF_457.103	117	28	121	58	114	74	8.25694	18.746	10.4951	4.42149	10.0705	5.45852	0.0352037	0.585451	-0.932721
evm.TU.FRAGSCAFF_216.13	8	174	56	44	52	52	7.85283	16.2033	6.75606	4.66548	6.3893	5.33518	0.0323207	0.565089	-0.931697
evm.TU.FRAGSCAFF_46.186	182	166	55	67	6	65	4.64481	4.01904	1.72516	1.84705	1.91673	1.73388	0.0248824	0.516955	-0.931691
evm.TU.FRAGSCAFF_129.1552	45	47	44	16	22	3	2.36069	2.33906	2.83693	0.906678	1.44465	1.64497	0.0331805	0.572253	-0.93134
evm.TU.FRAGSCAFF_38.77	13	289	91	87	66	93	3.70406	7.81178	3.18673	2.6777	2.35392	2.76967	0.0221314	0.494139	-0.929424
evm.TU.FRAGSCAFF_218.874	625	718	345	251	244	327	7.00589	7.63528	4.75304	3.03923	3.42363	3.83125	0.000384623	0.0502135	-0.92936
evm.TU.FRAGSCAFF_459.887	191	132	66	73	58	56	13.9491	9.14546	5.92417	5.75896	5.3022	4.27476	0.0195173	0.472659	-0.92896
evm.TU.FRAGSCAFF_230.129	71	143	81	54	53	36	2.87967	5.50221	4.03774	2.36584	2.69075	1.52615	0.0232826	0.505681	-0.928649
evm.TU.ORIGINAL_1573.228	76	59	47	15	33	42	1.49116	1.0982	1.13339	0.317914	0.810475	0.861333	0.0458465	0.636179	-0.928549
evm.TU.FRAGSCAFF_68.698	52	114	53	27	47	31	2.04954	4.2626	2.56742	1.14954	2.3188	1.2771	0.0483813	0.647028	-0.928254
evm.TU.ORIGINAL_5902.52	126	192	86	82	33	85	4.21742	6.0967	3.53788	2.96481	1.38262	2.97375	0.022638	0.498203	-0.928064
evm.TU.FRAGSCAFF_230.913	131	227	78	5	97	58	4.95638	8.14773	3.62708	2.04348	4.59387	2.29367	0.0389542	0.604239	-0.928008
evm.TU.FRAGSCAFF_335.81	344	187	59	37	297	327	18.3915	55.1323	38.7686	21.3682	19.876	18.2733	0.0163479	0.435408	-0.927433
evm.TU.FRAGSCAFF_218.827	3635	2912	1544	177	138	145	151.181	114.895	78.9239	48.3854	71.843	63.0332	0.00148142	0.122009	-0.927363
evm.TU.FRAGSCAFF_38.243	115	142	78	34	54	77	4.9171	5.75992	4.09897	1.57035	2.89014	3.44121	0.0138038	0.404593	-0.926862
evm.TU.FRAGSCAFF_46.262	96	117	35	42	29	49	2.91758	3.3733	1.30734	1.37882	1.10322	1.55653	0.0396378	0.608206	-0.926815
evm.TU.ORIGINAL_3472.311	157	49	23	65	167	14	6.80403	16.8154	10.8126	3.04289	9.05934	6.34168	0.0433443	0.624352	-0.926635
evm.TU.ORIGINAL_5308.141	98	5	97	32	42	51	5.49813	2.66119	6.68852	1.9393	2.94952	2.99067	0.037365	0.593403	-0.926619
evm.TU.FRAGSCAFF_445.96	39	6	53	18	22	37	0.701556	1.02392	1.17177	0.349766	0.495375	0.695679	0.0423195	0.620503	-0.926534
evm.TU.FRAGSCAFF_77.181	424	562	364	92	271	31	15.2913	19.2279	16.1342	3.58404	12.2338	11.3463	0.0256303	0.521973	-0.926448
evm.TU.FRAGSCAFF_81.42	2394	3254	253	982	151	1553	124.324	160.312	159.757	55.087	97.572	84.2969	0.000464724	0.0582542	-0.926041
evm.TU.FRAGSCAFF_371.126	335	468	19	154	144	184	22.5046	29.8256	15.6873	11.1752	12.1088	12.9197	0.00219432	0.15657	-0.925431
evm.TU.FRAGSCAFF_46.142	1151	1816	72	447	659	656	73.2831	109.689	54.9332	30.7428	52.5204	43.6558	0.00443304	0.231903	-0.925277
evm.TU.FRAGSCAFF_245.347	41	62	46	24	3	19	2.92735	4.19953	4.03662	1.85101	2.68118	1.41793	0.0398159	0.609227	-0.925239
evm.TU.ORIGINAL_2712.80	447	568	317	158	24	252	15.8815	19.1448	13.8425	6.06386	10.6736	9.35826	0.00118198	0.104239	-0.925145
evm.TU.FRAGSCAFF_100.557	562	1184	526	199	396	517	12.3496	24.6822	14.2059	4.72362	10.8924	11.8745	0.0202717	0.478115	-0.924967
evm.TU.FRAGSCAFF_74.260	221	474	283	9	184	29	7.90642	16.0873	12.4435	3.47806	8.23984	7.81526	0.0203897	0.479041	-0.924842
evm.TU.ORIGINAL_1794.55	137	221	19	59	75	95	3.72615	5.70229	3.64364	1.7334	2.55338	2.70068	0.00589713	0.270817	-0.924702
evm.TU.FRAGSCAFF_190.910	81	163	82	57	31	75	5.45234	10.4088	6.78392	4.14457	2.612	5.27677	0.0253271	0.518545	-0.924679
evm.TU.FRAGSCAFF_46.90	158	271	75	15	54	84	6.86512	11.1706	4.00517	4.92819	2.93696	3.81487	0.0333378	0.572253	-0.92446
evm.TU.FRAGSCAFF_43.134	378	67	285	77	287	247	31.2099	47.5452	28.9211	6.8675	29.6617	21.3161	0.0482429	0.646656	-0.924352
evm.TU.FRAGSCAFF_456.93	211	495	224	69	137	257	7.31447	16.2788	9.54372	2.58379	5.94477	9.31201	0.0490888	0.649106	-0.924321
evm.TU.FRAGSCAFF_197.636	833	117	796	448	387	561	18.4986	24.6489	21.7258	10.7468	10.7577	13.0217	2.01941e-05	0.00669868	-0.924087
evm.TU.FRAGSCAFF_46.276	344	295	15	18	112	138	10.8175	8.80053	4.05815	3.6686	4.40861	4.53585	0.0157893	0.430015	-0.924003
evm.TU.FRAGSCAFF_95.390	492	56	271	91	261	291	14.8449	16.0294	10.0497	2.96593	9.85751	9.17731	0.0304219	0.552221	-0.922497
evm.TU.FRAGSCAFF_147.77	21	34	34	151	15	148	5.8712	9.01787	11.683	4.56028	5.24944	4.32493	0.00394211	0.217927	-0.921948
evm.TU.FRAGSCAFF_127.33	139	163	87	35	8	74	3.40733	3.79057	2.62113	0.926776	2.45473	1.89601	0.0218282	0.490684	-0.921646
evm.TU.FRAGSCAFF_456.37	5	57	53	3	25	25	2.55891	2.76744	3.33373	1.65849	1.60155	1.33732	0.0202033	0.477847	-0.921301
evm.TU.FRAGSCAFF_445.624	156	171	214	78	8	12	4.06957	4.23192	6.8613	2.19799	2.61233	3.27201	0.00536347	0.260839	-0.920878
evm.TU.ORIGINAL_4749.114	76	82	49	21	37	44	1.86641	1.9104	1.47897	0.557084	1.13739	1.12942	0.0245291	0.51367	-0.920863
evm.TU.FRAGSCAFF_400.262	57	5	55	26	23	33	1.16438	0.96896	1.38086	0.573718	0.588112	0.704599	0.0198954	0.475842	-0.920212
evm.TU.FRAGSCAFF_218.1036	792	197	259	372	24	426	18.1162	23.8048	7.28132	9.1916	6.87173	10.185	0.0256709	0.522265	-0.919232
evm.TU.FRAGSCAFF_232.388	41	48	5	16	27	27	1.4668	1.62909	2.1985	0.618321	1.20911	1.00963	0.0437345	0.625902	-0.918421
evm.TU.FRAGSCAFF_340.1019	325	58	38	147	218	241	15.8929	23.5668	22.8387	7.76504	13.3441	12.3182	0.00214032	0.154002	-0.917925
evm.TU.ORIGINAL_2067.101	432	598	48	17	268	274	11.3136	14.8571	13.1325	4.8092	8.78548	7.50028	0.00124817	0.107825	-0.917648
evm.TU.FRAGSCAFF_303.26	1288	2621	93	714	579	175	101.233	195.43	87.2298	60.6196	56.964	88.3133	0.00934077	0.337266	-0.917378
evm.TU.FRAGSCAFF_322.337	96	186	13	43	67	98	6.16492	11.3315	10.2605	2.98285	5.38573	6.57797	0.0218794	0.491449	-0.916102
evm.TU.FRAGSCAFF_313.320	176	144	123	44	72	17	11.4227	8.86618	9.8114	3.08472	5.84928	7.25855	0.0114038	0.375065	-0.916022
evm.TU.FRAGSCAFF_19.664	13	98	57	34	38	56	3.1633	2.85527	2.15153	1.12795	1.46083	1.79763	0.0109523	0.365647	-0.915977
evm.TU.FRAGSCAFF_197.114	149	249	162	39	87	158	7.99159	12.6696	10.679	2.25953	5.8409	8.85755	0.0460015	0.636875	-0.915832
evm.TU.FRAGSCAFF_129.753	212	673	432	252	176	235	6.56197	19.762	16.4343	8.4257	6.81906	7.60284	0.0225583	0.497919	-0.915358
evm.TU.ORIGINAL_4749.174	363	515	148	166	19	228	12.0182	16.1755	6.0223	5.93673	4.51723	7.88999	0.0216886	0.489703	-0.915146
evm.TU.ORIGINAL_4147.62	627	192	665	348	493	321	19.3537	31.977	25.2283	11.6033	19.0484	10.3565	0.004739	0.242602	-0.914557
evm.TU.ORIGINAL_1673.416	55	122	67	33	47	4	2.13638	4.49566	3.1986	1.38464	2.28522	1.624	0.031917	0.56243	-0.914124
evm.TU.FRAGSCAFF_56.632	535	521	639	263	287	314	16.1788	14.9467	23.7499	8.5912	10.8639	9.925	0.00056387	0.0648374	-0.914065
evm.TU.FRAGSCAFF_364.88	54	586	52	136	3	378	16.2922	17.9706	20.6595	4.74891	12.139	12.7717	0.0122719	0.385673	-0.914044
evm.TU.ORIGINAL_4793.2	173	369	352	127	146	185	6.85493	13.8708	17.1423	5.43585	7.24141	7.66193	0.0140837	0.408804	-0.913827
evm.TU.FRAGSCAFF_104.398	668	581	1322	389	56	45	44.6957	36.8793	108.715	28.1155	42.3793	31.4711	0.027543	0.535049	-0.913407
evm.TU.ORIGINAL_5587.102	324	278	12	154	86	11	13.0542	10.6259	5.05095	6.70241	4.33726	4.25338	0.0259853	0.524027	-0.913067
evm.TU.ORIGINAL_3020.79	1	154	242	75	97	85	5.43743	7.94387	16.1725	4.40516	6.60206	4.83084	0.0381257	0.59912	-0.912889
evm.TU.ORIGINAL_1573.21	41	544	119	219	11	196	5.20009	6.69241	1.89663	3.06773	1.63946	2.65664	0.0477141	0.645322	-0.912808
evm.TU.FRAGSCAFF_236.572	82	96	86	44	48	4	2.9541	3.28095	3.80783	1.71226	2.16454	1.50619	0.00751244	0.302605	-0.912663
evm.TU.FRAGSCAFF_37.403	63	58	1	34	42	38	5.67708	4.95826	11.0752	3.30956	4.73748	3.57913	0.04012	0.611496	-0.910854
evm.TU.FRAGSCAFF_199.109	145	239	191	76	131	77	4.84854	7.58155	7.84955	2.74513	5.48312	2.69118	0.0182019	0.457614	-0.910412
evm.TU.FRAGSCAFF_289.50	127	184	144	69	75	85	4.28944	5.89565	5.97762	2.5174	3.17082	3.00072	0.00196821	0.147745	-0.910149
evm.TU.ORIGINAL_5587.199	24	219	79	88	96	74	5.16382	4.47014	2.08908	2.04526	2.5855	1.66418	0.0236414	0.507561	-0.910053
evm.TU.ORIGINAL_5025.155	178	342	265	13	15	141	3.79331	6.91419	6.94086	2.37106	4.00132	3.1407	0.0084349	0.320032	-0.909871
evm.TU.FRAGSCAFF_62.602	11	88	84	23	41	76	3.81702	3.15503	3.90168	0.938941	1.93955	3.00211	0.0391413	0.604904	-0.909772
evm.TU.ORIGINAL_1671.9	265	36	233	64	164	21	14.0558	18.1146	15.1892	3.66688	10.8885	11.1433	0.0248059	0.516548	-0.90929
evm.TU.ORIGINAL_4981.5	381	889	549	264	351	285	20.1607	44.6272	35.7044	15.0901	23.2488	15.7629	0.00920164	0.335587	-0.909205
evm.TU.ORIGINAL_3556.119	52	45	34	21	17	28	1.74052	1.42891	1.3987	0.759281	0.71226	0.979589	0.0334871	0.573429	-0.908848
evm.TU.FRAGSCAFF_196.822	38	4	35	24	15	18	3.63951	3.63443	4.11999	2.483	1.79831	1.80194	0.0464304	0.640124	-0.908558
evm.TU.FRAGSCAFF_218.386	155	139	63	56	56	63	5.11405	4.35076	2.55472	1.99585	2.31278	2.17262	0.0122105	0.384933	-0.90734
evm.TU.FRAGSCAFF_218.1120	121	96	75	43	48	55	4.77473	3.59378	3.63742	1.8329	2.37093	2.26849	0.00523519	0.257636	-0.907118
evm.TU.FRAGSCAFF_82.81	81	67	68	39	28	43	3.98133	3.12417	4.10791	2.07069	1.72272	2.20913	0.0107129	0.3621	-0.907005
evm.TU.FRAGSCAFF_393.269	178	2176	1287	487	837	943	27.4281	52.5234	40.2461	13.3848	26.6573	25.0783	0.00795282	0.309989	-0.906898
evm.TU.FRAGSCAFF_349.120	24	195	188	88	14	14	6.4758	5.87239	7.33483	3.01754	4.13247	3.45069	0.000645456	0.070792	-0.906751
evm.TU.ORIGINAL_3934.143	14	157	137	52	5	14	6.18132	8.85248	10.0078	3.33855	3.7199	6.46087	0.0152525	0.423591	-0.906154
evm.TU.FRAGSCAFF_294.181	16	196	71	55	58	7	2.94392	5.16408	2.42352	1.65002	2.01633	2.03202	0.018668	0.462776	-0.90572
evm.TU.FRAGSCAFF_218.585	122	176	54	67	34	73	3.08304	4.21939	1.67719	1.82895	1.0755	1.9282	0.0393618	0.606275	-0.905499
evm.TU.FRAGSCAFF_418.299	65	13	93	26	58	61	2.55142	4.84094	4.48664	1.10243	2.84978	2.5027	0.0457562	0.635937	-0.905409
evm.TU.ORIGINAL_3020.6	75	117	157	62	54	66	2.45761	3.63709	6.32295	2.19457	2.21492	2.2605	0.027621	0.535425	-0.90503
evm.TU.FRAGSCAFF_457.451	48	74	6	26	32	34	2.15401	3.15032	3.30923	1.26034	1.7975	1.59476	0.0232703	0.505597	-0.90471
evm.TU.ORIGINAL_4847.255	324	593	393	136	248	274	18.3309	31.8281	27.3275	8.3116	17.5632	16.2031	0.0100238	0.3505	-0.903965
evm.TU.ORIGINAL_1883.59	138	363	226	122	124	118	3.28435	8.19585	6.6107	3.13644	3.69407	2.93536	0.016592	0.438255	-0.903302
evm.TU.FRAGSCAFF_299.5	35	355	589	189	255	228	28.3397	27.2692	58.6153	16.5309	25.8452	19.2962	0.0137887	0.404501	-0.903009
evm.TU.FRAGSCAFF_173.251	1581	413	172	919	1253	1433	31.002	74.6525	41.0191	19.4662	30.7555	29.3707	0.0115163	0.376898	-0.902294
evm.TU.FRAGSCAFF_21.304	68	17	66	2	46	55	5.71298	8.52816	6.81502	1.81506	4.83755	4.82977	0.0445601	0.629325	-0.901997
evm.TU.ORIGINAL_1916.11	46	48	6	21	29	29	1.41468	1.40042	2.26788	0.697633	1.11638	0.932198	0.0394484	0.606993	-0.90158
evm.TU.FRAGSCAFF_218.1050	387	469	153	159	154	179	9.54243	10.9708	4.63669	4.23498	4.75316	4.61329	0.0102401	0.353514	-0.901502
evm.TU.FRAGSCAFF_340.1140	151	281	213	68	118	142	4.82995	8.52686	8.37364	2.34953	4.72456	4.74749	0.0164701	0.436764	-0.901161
evm.TU.ORIGINAL_4749.70	269	227	1155	135	98	821	228.053	168.086	124.083	97.7257	107.226	75.0092	0.00204083	0.149952	-0.900832
evm.TU.FRAGSCAFF_43.146	5	85	58	22	43	31	2.05277	3.3106	2.92663	0.975664	2.2098	1.33028	0.0445859	0.629325	-0.900593
evm.TU.ORIGINAL_4797.579	247	454	166	13	133	164	6.65585	11.6059	5.49773	3.78405	4.48613	4.61913	0.00851067	0.322025	-0.899993
evm.TU.FRAGSCAFF_335.206	141	264	153	72	91	118	3.68975	6.55389	4.92083	2.03525	2.9808	3.22752	0.00750085	0.302605	-0.899587
evm.TU.FRAGSCAFF_190.1076	515	59	367	161	254	283	16.6638	15.6244	14.5949	5.6273	10.2876	9.57113	0.00115832	0.103372	-0.899232
evm.TU.ORIGINAL_3277.512	55	97	56	32	24	5	3.62933	6.07229	4.54172	2.28097	1.98239	3.4486	0.0298936	0.547788	-0.899219
evm.TU.ORIGINAL_4424.330	223	82	131	69	53	14	8.69733	3.03398	6.27945	2.90695	2.58744	4.23959	0.0381913	0.599205	-0.898451
evm.TU.ORIGINAL_1573.50	119	13	62	52	54	47	2.74542	2.84526	1.75801	1.2959	1.55944	1.13336	0.0113843	0.37463	-0.898383
evm.TU.FRAGSCAFF_340.1500	21	162	153	67	99	99	11.0859	8.11308	9.9269	3.82063	6.54187	5.46258	0.00349307	0.204358	-0.897607
evm.TU.FRAGSCAFF_57.697	55	74	16	39	39	45	2.6935	3.43797	6.38011	2.06312	2.39074	2.30343	0.0377827	0.597024	-0.897298
evm.TU.FRAGSCAFF_340.1183	39	46	48	18	25	25	2.76981	3.09927	4.18982	1.38091	2.22248	1.85581	0.0437248	0.625902	-0.896862
evm.TU.FRAGSCAFF_253.275	69	68	71	41	27	39	3.5313	3.3015	4.46594	2.26661	1.72967	2.08622	0.0141354	0.408994	-0.896438
evm.TU.FRAGSCAFF_43.120	442	568	555	14	312	351	38.2365	46.6145	59.0089	13.0825	33.785	31.7375	0.0158517	0.430545	-0.896169
evm.TU.FRAGSCAFF_76.108	186	335	171	68	113	168	6.73695	11.511	7.6123	2.66052	5.12322	6.36018	0.0191188	0.469439	-0.896097
evm.TU.FRAGSCAFF_338.421	136	16	135	57	88	72	8.85235	9.88	10.8	4.00776	7.16995	4.89849	0.0054	0.260993	-0.895819
evm.TU.FRAGSCAFF_321.83	34	376	163	152	133	13	5.62862	6.6044	3.70924	3.04004	3.08243	2.51583	0.00339258	0.202853	-0.895766
evm.TU.FRAGSCAFF_312.253	886	1812	19	485	736	672	37.1951	72.1651	56.2403	21.9938	38.6762	29.487	0.00554691	0.265265	-0.895747
evm.TU.ORIGINAL_4390.128	48	349	199	133	182	194	17.4139	12.0115	8.87314	5.21211	8.26495	7.35642	0.00648469	0.283642	-0.895464
evm.TU.FRAGSCAFF_290.694	142	272	163	74	9	129	6.21017	11.285	8.76136	3.49586	4.92687	5.89677	0.00901016	0.331096	-0.894994
evm.TU.FRAGSCAFF_218.993	271	36	157	152	96	118	9.1669	9.81956	6.52713	5.55397	4.06479	4.17201	0.00277297	0.180543	-0.894865
evm.TU.FRAGSCAFF_173.455	37	73	49	27	29	24	1.59936	2.99354	2.60322	1.26071	1.56912	1.08434	0.0450357	0.63108	-0.894014
evm.TU.ORIGINAL_3933.42	165	77	111	53	79	45	8.02189	3.55141	6.63261	2.7834	4.80766	2.28673	0.0426969	0.622338	-0.893907
evm.TU.ORIGINAL_1907.18	119	77	92	52	41	55	2.31655	1.42201	2.20116	1.09346	0.999059	1.11909	0.00999305	0.350038	-0.893558
evm.TU.FRAGSCAFF_67.296	137	29	11	83	7	75	4.00391	5.79465	3.95117	2.62029	2.5608	2.29105	0.00372028	0.21105	-0.892904
evm.TU.ORIGINAL_2114.372	197	65	419	225	19	231	6.62034	20.7226	17.306	8.16777	7.99248	8.11401	0.0273153	0.534498	-0.892689
evm.TU.ORIGINAL_6318.60	184	1	915	364	741	38	119.926	104.955	124.416	43.5003	102.616	43.9418	0.0134651	0.398667	-0.892415
evm.TU.ORIGINAL_4628.110	11	65	112	53	43	49	3.36718	2.05577	4.58915	1.90866	1.79443	1.70746	0.024665	0.515	-0.891956
evm.TU.ORIGINAL_2712.161	51	37	54	21	22	31	1.36441	0.939063	1.77557	0.606879	0.736737	0.866857	0.0468519	0.641965	-0.891945
evm.TU.FRAGSCAFF_218.375	115	199	74	51	66	75	3.59776	5.90616	2.84535	1.7235	2.58459	2.45248	0.0205053	0.479858	-0.89131
evm.TU.FRAGSCAFF_158.271	497	897	66	219	384	41	12.655	21.6678	18.9648	6.02361	12.2391	10.9119	0.00775134	0.307089	-0.891139
evm.TU.ORIGINAL_2574.117	51	67	52	29	24	34	1.74539	2.17528	2.18723	1.07208	1.02813	1.21622	0.0191252	0.469439	-0.890978
evm.TU.ORIGINAL_5587.171	226	258	88	74	79	132	4.96619	5.37838	2.37666	1.75652	2.17298	3.03178	0.022621	0.498203	-0.890347
evm.TU.ORIGINAL_1573.168	94	125	37	42	43	4	8.49339	10.7147	4.10888	4.0993	4.86335	3.77766	0.0439957	0.627986	-0.890213
evm.TU.FRAGSCAFF_196.848	149	129	91	46	66	74	6.16255	5.06152	4.62577	2.05513	3.41689	3.19901	0.00636333	0.281422	-0.890125
evm.TU.ORIGINAL_3918.126	5	11	66	37	3	44	1.66196	3.18486	2.69627	1.32849	1.24821	1.52867	0.0267884	0.529329	-0.890053
evm.TU.FRAGSCAFF_212.253	85	226	126	83	44	98	5.59794	14.12	10.1988	5.90465	3.62723	6.74598	0.0380559	0.598542	-0.890029
evm.TU.ORIGINAL_4628.86	61	65	68	24	41	34	1.93091	1.95192	2.64551	0.820633	1.62453	1.12491	0.0303467	0.551628	-0.889523
evm.TU.FRAGSCAFF_406.235	238	389	271	1	175	18	13.3638	20.7214	18.7021	6.0654	12.3	10.5642	0.00783752	0.307515	-0.8894
evm.TU.FRAGSCAFF_323.103	42	515	248	155	197	239	13.5637	15.7781	9.84352	5.40715	7.9636	8.06747	0.00196933	0.147745	-0.889323
evm.TU.FRAGSCAFF_68.942_evm.TU.FRAGSCAFF_68.944	128	199	154	67	93	84	3.63626	5.36309	5.37693	2.05602	3.30706	2.49422	0.00621647	0.278428	-0.889237
evm.TU.FRAGSCAFF_19.2115	93	87	71	39	51	36	2.48805	2.20807	2.33455	1.12706	1.70789	1.00667	0.0133709	0.398436	-0.889053
evm.TU.FRAGSCAFF_250.931	93	127	68	33	39	75	6.48809	8.40533	5.83058	2.48688	3.40574	5.46896	0.0241539	0.510958	-0.888731
evm.TU.FRAGSCAFF_38.183	136	251	15	71	97	74	4.74151	8.30173	4.49921	2.67389	4.23314	2.69662	0.0182302	0.457616	-0.888316
evm.TU.ORIGINAL_1573.80	152	197	61	53	73	75	7.23252	8.89261	3.56734	2.72414	4.34793	3.73007	0.0309891	0.55602	-0.887883
evm.TU.ORIGINAL_5922.140	623	947	576	26	46	473	28.5107	41.1137	32.3975	10.1834	23.2573	22.6251	0.00928089	0.336652	-0.887844
evm.TU.FRAGSCAFF_418.102	286	52	355	127	235	226	19.6259	33.8519	29.9406	9.41398	20.1857	16.2099	0.0114584	0.375828	-0.886612
evm.TU.FRAGSCAFF_69.86	18	96	94	34	55	64	3.34753	2.82286	3.58094	1.13838	2.13391	2.07343	0.0129618	0.393813	-0.886314
evm.TU.ORIGINAL_4797.273	25	859	482	24	274	268	8.61148	34.2322	24.8851	10.8904	14.4075	11.7671	0.0475491	0.644239	-0.886303
evm.TU.FRAGSCAFF_218.871	25	339	14	134	97	11	4.74007	6.09764	2.42352	2.74446	2.30213	2.17995	0.0198888	0.475842	-0.886011
evm.TU.FRAGSCAFF_154.225	19	25	17	67	69	76	3.04616	5.43498	3.67519	2.02259	2.41373	2.21998	0.00860612	0.324251	-0.885767
evm.TU.FRAGSCAFF_291.216	93	245	141	54	99	88	3.97644	9.93789	7.40967	2.49409	5.29858	3.93281	0.0403561	0.612834	-0.885755
evm.TU.FRAGSCAFF_290.653	585	1559	722	252	567	617	24.8074	62.7175	37.6298	11.5434	30.0969	27.3476	0.0387133	0.603593	-0.885703
evm.TU.ORIGINAL_766.54	1513	3655	1533	95	1181	1253	26.8992	61.646	33.4974	17.3802	26.2823	23.2842	0.0102849	0.354504	-0.884959
evm.TU.FRAGSCAFF_418.477	44	642	256	167	269	22	17.1536	25.8599	13.3593	7.65946	14.2969	8.9647	0.0125165	0.388918	-0.884704
evm.TU.ORIGINAL_519.137	958	1571	99	468	676	576	30.027	46.7132	35.017	15.8452	26.522	18.8703	0.00203365	0.149936	-0.884591
evm.TU.FRAGSCAFF_68.644	93	54	64	25	36	48	2.52636	1.39163	2.13679	0.733599	1.22413	1.3629	0.0358525	0.588612	-0.883262
evm.TU.ORIGINAL_3613.23	149	351	25	15	135	115	5.65336	12.6341	9.55968	4.30345	6.41162	4.56066	0.0161608	0.433708	-0.883259
evm.TU.FRAGSCAFF_218.862	245	161	69	72	69	96	14.3581	8.95105	4.96992	4.55796	5.06167	5.88047	0.0331211	0.572014	-0.882339
evm.TU.FRAGSCAFF_21.55	558	1369	652	297	58	485	11.204	26.0772	16.09	6.44175	12.7679	10.1787	0.018497	0.460519	-0.882297
evm.TU.ORIGINAL_1573.153	457	476	272	172	23	232	8.90666	8.80081	6.51533	3.62104	4.95231	4.72603	0.000469585	0.058568	-0.881967
evm.TU.FRAGSCAFF_323.198	11	19	55	39	45	49	5.05328	5.17364	3.38208	2.10777	2.81824	2.56246	0.0127151	0.390915	-0.881707
evm.TU.ORIGINAL_5490.21	83	7	35	22	29	44	2.40061	1.9207	1.24417	0.687342	1.04992	1.33017	0.047265	0.642884	-0.881571
evm.TU.FRAGSCAFF_196.839	764	654	356	293	38	282	21.9269	17.8065	12.5575	9.08361	11.0649	8.45946	0.0017437	0.135934	-0.881548
evm.TU.FRAGSCAFF_46.47	82	88	15	48	58	35	2.75154	2.80131	4.33032	1.73984	2.43614	1.22755	0.0289898	0.544605	-0.881524
evm.TU.ORIGINAL_2591.181	297	365	397	123	198	232	12.0752	14.0782	19.8379	5.40192	10.0766	9.85902	0.00767987	0.30573	-0.880033
evm.TU.FRAGSCAFF_72.55	187	127	115	42	54	129	12.2314	7.88051	9.24485	2.96749	4.4212	8.81927	0.04057	0.613897	-0.879544
evm.TU.FRAGSCAFF_432.91	279	483	6233	2441	245	2469	65.8632	107.564	180.844	62.2463	71.0669	60.9213	0.0134025	0.398497	-0.879405
evm.TU.FRAGSCAFF_127.444	1616	1153	2122	465	113	16	76.1366	51.5346	122.876	23.6653	65.0491	49.5404	0.0344968	0.580128	-0.878962
evm.TU.FRAGSCAFF_335.231	61	87	31	33	22	35	2.71558	3.67425	1.69614	1.58691	1.22594	1.62858	0.0491441	0.649386	-0.878885
evm.TU.FRAGSCAFF_218.912	261	225	85	93	77	116	9.27311	7.58376	3.7117	3.56923	3.42444	4.30777	0.021134	0.486287	-0.878176
evm.TU.FRAGSCAFF_125.258	663	414	333	24	249	261	28.733	17.021	17.737	9.55001	13.5076	11.8227	0.0028318	0.183063	-0.878163
evm.TU.FRAGSCAFF_218.691	278	27	12	74	12	15	7.14926	6.58714	3.22393	2.05568	3.28344	4.03197	0.0257053	0.522394	-0.877973
evm.TU.FRAGSCAFF_35.108	2832	222	1394	1326	949	958	168.471	124.27	101.921	85.2086	70.6664	59.5673	0.00151581	0.124157	-0.877503
evm.TU.FRAGSCAFF_340.374	173	361	26	78	16	17	5.29372	10.4795	9.77816	2.5782	6.12842	5.43717	0.0292578	0.544605	-0.877489
evm.TU.FRAGSCAFF_121.71	175	287	218	98	94	163	4.55813	7.09165	6.97869	2.75728	3.06471	4.43757	0.00559563	0.265797	-0.877455
evm.TU.FRAGSCAFF_127.346	84	6	65	36	27	46	3.30109	2.2369	3.1395	1.52823	1.32818	1.88949	0.0193749	0.471139	-0.87719
evm.TU.FRAGSCAFF_88.85	94	146	143	55	61	85	2.06423	3.04159	3.85954	1.30467	1.67677	1.95101	0.0134457	0.398605	-0.876802
evm.TU.FRAGSCAFF_340.860	212	241	28	99	124	116	6.13433	6.61554	7.39713	3.09438	4.49124	3.50831	0.000966983	0.0920682	-0.876126
evm.TU.FRAGSCAFF_261.492	219	374	285	92	16	23	16.3685	26.5188	26.1805	7.42778	14.9692	15.8588	0.0146271	0.415242	-0.875638
evm.TU.FRAGSCAFF_230.46	288	642	467	143	274	34	13.7721	29.1247	27.447	7.38672	16.4011	15.1947	0.0258598	0.523083	-0.875508
evm.TU.FRAGSCAFF_156.667	1214	526	725	45	415	453	62.3207	25.6163	45.7426	22.4582	26.6671	24.3065	0.0086841	0.3253	-0.874315
evm.TU.FRAGSCAFF_455.316	69	57	54	17	35	41	3.7397	2.93075	3.59708	0.995275	2.37448	2.32263	0.0479361	0.646179	-0.873491
evm.TU.FRAGSCAFF_133.346	73	113	78	26	6	48	3.88119	5.69951	5.09689	1.49321	3.99307	2.66743	0.0418062	0.619286	-0.873396
evm.TU.FRAGSCAFF_371.121	228	212	124	63	83	144	10.4555	9.2228	6.98876	3.12074	4.76432	6.90211	0.0135255	0.399967	-0.872582
evm.TU.FRAGSCAFF_402.395	32	42	24	149	141	194	13.0543	16.485	12.7504	6.95726	7.62918	8.76509	0.000332591	0.0455071	-0.872217
evm.TU.FRAGSCAFF_194.229	43	13	53	39	26	37	0.909711	2.06723	1.3781	0.891264	0.688528	0.818175	0.0496373	0.651023	-0.872083
evm.TU.FRAGSCAFF_46.22_evm.TU.FRAGSCAFF_46.23	342	359	171	13	141	169	13.1851	13.1301	8.10257	5.41387	6.8044	6.8101	0.002655	0.176585	-0.871737
evm.TU.FRAGSCAFF_218.1138	272	26	131	111	17	116	10.9656	9.94387	6.4909	4.83387	5.39961	4.88801	0.00328317	0.198896	-0.87172
evm.TU.ORIGINAL_4433.70	92	1523	58	531	417	566	8.59484	13.7673	6.79248	5.46553	4.97371	5.63712	0.00409105	0.222644	-0.871689
evm.TU.FRAGSCAFF_37.202	167	187	237	93	17	111	7.38054	7.84026	12.8733	4.43978	5.91928	5.12748	0.00719931	0.296266	-0.87154
evm.TU.FRAGSCAFF_426.256	61	1226	678	26	53	481	22.9756	43.8071	31.386	10.5783	24.9877	18.9362	0.0175615	0.449895	-0.871487
evm.TU.FRAGSCAFF_371.219	14	29	93	83	64	57	3.88225	7.40141	4.2668	3.34685	2.9905	2.224	0.023363	0.50655	-0.871486
evm.TU.FRAGSCAFF_218.502	223	254	96	99	56	138	8.14753	8.80383	4.31083	3.90718	2.56108	5.26999	0.0275215	0.534922	-0.871256
evm.TU.FRAGSCAFF_432.200	377	435	846	218	336	341	14.9647	16.3808	41.2731	9.3474	16.6948	14.1479	0.040304	0.612834	-0.871185
evm.TU.FRAGSCAFF_37.80	452	354	777	258	321	268	8.15931	6.06227	17.2387	5.03085	7.25327	5.05661	0.0307207	0.55446	-0.870737
evm.TU.FRAGSCAFF_426.554	464	76	512	195	335	361	29.237	45.4304	39.651	13.2726	26.4225	23.7756	0.00642523	0.281916	-0.870627
evm.TU.FRAGSCAFF_218.830	882	656	287	28	34	327	22.0479	15.5568	8.81758	7.56072	9.5123	8.54389	0.0116989	0.379141	-0.870563
evm.TU.FRAGSCAFF_66.110	65	95	94	5	44	38	1.99443	2.76533	3.54489	1.65723	1.68994	1.21871	0.0232451	0.505415	-0.87051
evm.TU.FRAGSCAFF_190.1229	64	46	39	184	225	318	19.5814	12.4868	15.5396	6.44364	9.13067	10.7756	0.00236196	0.164603	-0.870476
evm.TU.FRAGSCAFF_93.33	461	427	443	23	213	281	22.8097	20.043	26.9396	10.8498	13.192	14.5323	0.000223738	0.0350209	-0.869299
evm.TU.FRAGSCAFF_19.1555	17	8	124	64	5	5	6.69185	4.74646	9.53132	4.32364	3.91423	3.26845	0.0221475	0.494314	-0.869022
[truncated: 2,423 more rows]
