# Supplementary material for: Uncovering the miRNA-mediated regulatory network involved in Ma bamboo (Dendrocalamus latiflorus) de novo shoot organogenesis
Source: Hortic Res. 2023 Nov 8;10(12):uhad223. doi: 10.1093/hr/uhad223 (PMC10716635; doi:10.1093/hr/uhad223)
Supplement: Web_Material_uhad223 [file web_material_uhad223.zip › TableS12 GO enrichment of DEGs.xlsx]

## Sheet: Sheet1
GO enrichment of upregulated
ID	Description	GeneRatio	BgRatio	pvalue	p.adjust	qvalue	geneID	Count
GO:0071324	cellular response to disaccharide stimulus	7/664	28/44548	1.42863e-07	3.96088e-05	3.77459e-05	evm.model.FRAGSCAFF_131.238/evm.model.FRAGSCAFF_293.975/evm.model.FRAGSCAFF_26.85/evm.model.ORIGINAL_4868.40/evm.model.ORIGINAL_4753.110/evm.model.ORIGINAL_3507.104/evm.model.FRAGSCAFF_250.943	7
GO:2000896	amylopectin metabolic process	7/664	40/44548	1.92633e-06	0.000328662	0.000313205	evm.model.FRAGSCAFF_131.238/evm.model.FRAGSCAFF_293.975/evm.model.FRAGSCAFF_26.85/evm.model.ORIGINAL_4868.40/evm.model.ORIGINAL_4753.110/evm.model.ORIGINAL_3507.104/evm.model.FRAGSCAFF_250.943	7
GO:0009750	response to fructose	7/664	102/44548	0.00086177	0.0455256	0.0433844	evm.model.FRAGSCAFF_131.238/evm.model.FRAGSCAFF_293.975/evm.model.FRAGSCAFF_26.85/evm.model.ORIGINAL_4868.40/evm.model.ORIGINAL_4753.110/evm.model.ORIGINAL_3507.104/evm.model.FRAGSCAFF_250.943	7
GO:0042593	glucose homeostasis	10/664	139/44548	4.81712e-05	0.00485654	0.00462813	evm.model.FRAGSCAFF_131.238/evm.model.FRAGSCAFF_293.975/evm.model.FRAGSCAFF_26.85/evm.model.ORIGINAL_4868.40/evm.model.ORIGINAL_4753.110/evm.model.ORIGINAL_3507.104/evm.model.FRAGSCAFF_250.943/evm.model.FRAGSCAFF_4.511/evm.model.FRAGSCAFF_426.115/evm.model.FRAGSCAFF_50.788	10
GO:0005982	starch metabolic process	27/664	247/44548	1.11814e-15	2.48004e-12	2.3634e-12	evm.model.FRAGSCAFF_131.238/evm.model.ORIGINAL_665.56/evm.model.FRAGSCAFF_22.215/evm.model.ORIGINAL_1999.135/evm.model.ORIGINAL_5413.329/evm.model.FRAGSCAFF_432.734/evm.model.FRAGSCAFF_245.469/evm.model.FRAGSCAFF_293.975/evm.model.FRAGSCAFF_26.85/evm.model.ORIGINAL_821.56/evm.model.ORIGINAL_6736.81/evm.model.ORIGINAL_1058.9/evm.model.ORIGINAL_4868.40/evm.model.ORIGINAL_4753.110/evm.model.FRAGSCAF…	27
GO:0006282	regulation of DNA repair	8/664	117/44548	0.000383639	0.0298568	0.0284526	evm.model.FRAGSCAFF_133.1017/evm.model.FRAGSCAFF_221.343/evm.model.FRAGSCAFF_239.108/evm.model.ORIGINAL_1058.7/evm.model.FRAGSCAFF_257.358/evm.model.ORIGINAL_3277.405/evm.model.FRAGSCAFF_229.37/evm.model.ORIGINAL_4745.56	8
GO:0010262	somatic embryogenesis	4/664	29/44548	0.000863914	0.0455256	0.0433844	evm.model.FRAGSCAFF_158.407/evm.model.FRAGSCAFF_387.343/evm.model.ORIGINAL_3639.322/evm.model.FRAGSCAFF_432.333	4
GO:0006241	CTP biosynthetic process	4/664	25/44548	0.000482349	0.0298568	0.0284526	evm.model.FRAGSCAFF_163.114/evm.model.FRAGSCAFF_146.272/evm.model.ORIGINAL_6072.180/evm.model.FRAGSCAFF_257.523	4
GO:0008654	phospholipid biosynthetic process	16/664	402/44548	0.000413515	0.0298568	0.0284526	evm.model.FRAGSCAFF_163.114/evm.model.ORIGINAL_5688.3/evm.model.ORIGINAL_6609.14/evm.model.ORIGINAL_3582.421/evm.model.ORIGINAL_2788.253/evm.model.FRAGSCAFF_263.175/evm.model.FRAGSCAFF_146.272/evm.model.FRAGSCAFF_22.98/evm.model.ORIGINAL_6072.180/evm.model.FRAGSCAFF_257.523/evm.model.FRAGSCAFF_56.283/evm.model.FRAGSCAFF_268.1055/evm.model.FRAGSCAFF_158.655/evm.model.FRAGSCAFF_344.11/evm.model.FRA…	16
GO:0007033	vacuole organization	15/664	368/44548	0.000484601	0.0298568	0.0284526	evm.model.FRAGSCAFF_163.221/evm.model.ORIGINAL_4665.228/evm.model.FRAGSCAFF_24.364/evm.model.FRAGSCAFF_24.15/evm.model.FRAGSCAFF_22.7/evm.model.FRAGSCAFF_22.550/evm.model.ORIGINAL_3277.83/evm.model.FRAGSCAFF_216.531/evm.model.ORIGINAL_2788.253/evm.model.FRAGSCAFF_199.127/evm.model.FRAGSCAFF_7.171/evm.model.ORIGINAL_2449.87/evm.model.FRAGSCAFF_239.207/evm.model.FRAGSCAFF_72.7/evm.model.FRAGSCAFF_1…	15
GO:0046352	disaccharide catabolic process	7/664	102/44548	0.00086177	0.0455256	0.0433844	evm.model.FRAGSCAFF_22.215/evm.model.FRAGSCAFF_432.734/evm.model.FRAGSCAFF_157.80/evm.model.FRAGSCAFF_26.53/evm.model.FRAGSCAFF_223.586/evm.model.FRAGSCAFF_418.178/evm.model.ORIGINAL_4567.50	7
GO:0010109	regulation of photosynthesis	11/664	197/44548	0.000200175	0.0184995	0.0176295	evm.model.FRAGSCAFF_236.863/evm.model.FRAGSCAFF_363.13/evm.model.FRAGSCAFF_190.442/evm.model.ORIGINAL_691.123/evm.model.FRAGSCAFF_296.49/evm.model.FRAGSCAFF_22.543/evm.model.FRAGSCAFF_296.121/evm.model.FRAGSCAFF_171.80/evm.model.FRAGSCAFF_411.83/evm.model.ORIGINAL_4971.12/evm.model.ORIGINAL_5525.50	11
GO:0010050	vegetative phase change	7/664	62/44548	3.82779e-05	0.00404287	0.00385273	evm.model.ORIGINAL_1663.172_evm.model.ORIGINAL_1663.173/evm.model.ORIGINAL_5613.10/evm.model.FRAGSCAFF_366.300/evm.model.FRAGSCAFF_138.139/evm.model.FRAGSCAFF_15.135/evm.model.FRAGSCAFF_173.270/evm.model.FRAGSCAFF_138.303	7
GO:0010158	abaxial cell fate specification	5/664	50/44548	0.000882596	0.0455256	0.0433844	evm.model.ORIGINAL_1663.172_evm.model.ORIGINAL_1663.173/evm.model.ORIGINAL_5613.10/evm.model.FRAGSCAFF_366.300/evm.model.FRAGSCAFF_173.270/evm.model.FRAGSCAFF_138.303	5
GO:0006112	energy reserve metabolic process	11/664	112/44548	9.99931e-07	0.000201623	0.00019214	evm.model.ORIGINAL_1999.135/evm.model.FRAGSCAFF_387.1935/evm.model.ORIGINAL_3277.362/evm.model.FRAGSCAFF_251.168/evm.model.ORIGINAL_6736.81/evm.model.ORIGINAL_1891.116/evm.model.ORIGINAL_3277.82/evm.model.FRAGSCAFF_199.127/evm.model.ORIGINAL_4302.139/evm.model.FRAGSCAFF_129.1186/evm.model.FRAGSCAFF_418.178	11
GO:0042538	hyperosmotic salinity response	12/664	258/44548	0.000553769	0.0323226	0.0308025	evm.model.ORIGINAL_4874.263/evm.model.ORIGINAL_3277.332/evm.model.FRAGSCAFF_129.1342/evm.model.FRAGSCAFF_159.131/evm.model.ORIGINAL_5137.50/evm.model.FRAGSCAFF_173.755/evm.model.FRAGSCAFF_163.115/evm.model.ORIGINAL_1804.572/evm.model.ORIGINAL_3829.16/evm.model.FRAGSCAFF_236.512/evm.model.FRAGSCAFF_129.171/evm.model.FRAGSCAFF_261.217	12
GO:0009064	glutamine family amino acid metabolic process	10/664	173/44548	0.00029288	0.0259843	0.0247622	evm.model.ORIGINAL_4874.263/evm.model.ORIGINAL_3277.332/evm.model.FRAGSCAFF_129.1342/evm.model.FRAGSCAFF_173.755/evm.model.FRAGSCAFF_133.157/evm.model.ORIGINAL_1804.572/evm.model.FRAGSCAFF_236.512/evm.model.FRAGSCAFF_157.243/evm.model.FRAGSCAFF_261.217/evm.model.FRAGSCAFF_175.452	10
GO:0006560	proline metabolic process	8/664	58/44548	2.32323e-06	0.000368066	0.000350755	evm.model.ORIGINAL_4874.263/evm.model.ORIGINAL_3277.332/evm.model.FRAGSCAFF_129.1342/evm.model.FRAGSCAFF_173.755/evm.model.FRAGSCAFF_133.157/evm.model.ORIGINAL_1804.572/evm.model.FRAGSCAFF_236.512/evm.model.FRAGSCAFF_261.217	8
GO:0044275	cellular carbohydrate catabolic process	20/664	288/44548	1.73953e-08	7.71656e-06	7.35364e-06	evm.model.ORIGINAL_665.56/evm.model.FRAGSCAFF_22.215/evm.model.FRAGSCAFF_432.734/evm.model.FRAGSCAFF_387.1935/evm.model.ORIGINAL_3277.362/evm.model.FRAGSCAFF_157.80/evm.model.FRAGSCAFF_251.168/evm.model.ORIGINAL_6736.81/evm.model.ORIGINAL_1058.9/evm.model.FRAGSCAFF_390.392/evm.model.FRAGSCAFF_181.172/evm.model.FRAGSCAFF_26.53/evm.model.FRAGSCAFF_229.42/evm.model.ORIGINAL_1891.116/evm.model.FRAGSC…	20
GO enrichment of downregulated
ID	Description	GeneRatio	BgRatio	pvalue	p.adjust	qvalue	geneID	Count
GO:0009808	lignin metabolic process	17/1056	154/44548	1.71968e-07	3.73246e-05	3.46709e-05	evm.model.FRAGSCAFF_0.20/evm.model.FRAGSCAFF_208.315/evm.model.FRAGSCAFF_250.324/evm.model.FRAGSCAFF_383.98/evm.model.ORIGINAL_4147.62/evm.model.FRAGSCAFF_164.93/evm.model.FRAGSCAFF_293.354/evm.model.FRAGSCAFF_19.1823/evm.model.FRAGSCAFF_196.512/evm.model.ORIGINAL_4793.2/evm.model.FRAGSCAFF_190.1432/evm.model.FRAGSCAFF_68.111/evm.model.ORIGINAL_1673.532/evm.model.ORIGINAL_2989.55/evm.model.FRAGSC…	17
GO:0010383	cell wall polysaccharide metabolic process	30/1056	381/44548	1.34713e-08	3.36184e-06	3.12282e-06	evm.model.FRAGSCAFF_0.20/evm.model.FRAGSCAFF_226.76/evm.model.ORIGINAL_3498.78/evm.model.ORIGINAL_4749.149/evm.model.FRAGSCAFF_190.654/evm.model.ORIGINAL_4749.151/evm.model.FRAGSCAFF_132.522/evm.model.FRAGSCAFF_190.604/evm.model.FRAGSCAFF_196.512/evm.model.ORIGINAL_2820.18/evm.model.FRAGSCAFF_218.1162/evm.model.ORIGINAL_3362.233/evm.model.FRAGSCAFF_456.37/evm.model.ORIGINAL_809.150/evm.model.FRAG…	30
GO:0009698	phenylpropanoid metabolic process	27/1056	316/44548	1.2964e-08	3.36184e-06	3.12282e-06	evm.model.FRAGSCAFF_0.20/evm.model.ORIGINAL_5587.17/evm.model.FRAGSCAFF_208.315/evm.model.FRAGSCAFF_250.324/evm.model.FRAGSCAFF_383.98/evm.model.FRAGSCAFF_46.206/evm.model.ORIGINAL_2475.526/evm.model.ORIGINAL_2314.220/evm.model.ORIGINAL_4147.62/evm.model.FRAGSCAFF_164.93/evm.model.FRAGSCAFF_46.208/evm.model.FRAGSCAFF_175.427/evm.model.FRAGSCAFF_293.354/evm.model.FRAGSCAFF_19.1823/evm.model.FRAGSC…	27
GO:0030243	cellulose metabolic process	17/1056	183/44548	1.97874e-06	0.000277766	0.000258017	evm.model.FRAGSCAFF_0.227/evm.model.FRAGSCAFF_354.69/evm.model.FRAGSCAFF_289.121/evm.model.ORIGINAL_3396.23/evm.model.FRAGSCAFF_271.348/evm.model.ORIGINAL_4433.70/evm.model.FRAGSCAFF_218.994/evm.model.ORIGINAL_766.54/evm.model.FRAGSCAFF_391.44/evm.model.FRAGSCAFF_387.1480/evm.model.FRAGSCAFF_173.251/evm.model.FRAGSCAFF_423.133/evm.model.FRAGSCAFF_218.1162/evm.model.FRAGSCAFF_21.55/evm.model.FRAGS…	17
GO:0009664	plant-type cell wall organization	24/1056	496/44548	0.000903598	0.0302908	0.0281372	evm.model.FRAGSCAFF_0.227/evm.model.FRAGSCAFF_459.904/evm.model.ORIGINAL_4433.70/evm.model.ORIGINAL_4749.151/evm.model.FRAGSCAFF_294.66/evm.model.FRAGSCAFF_261.574/evm.model.FRAGSCAFF_90.380/evm.model.FRAGSCAFF_391.44/evm.model.FRAGSCAFF_218.1162/evm.model.ORIGINAL_809.150/evm.model.FRAGSCAFF_152.190/evm.model.ORIGINAL_1671.9/evm.model.ORIGINAL_1804.459/evm.model.FRAGSCAFF_133.694/evm.model.ORIGI…	24
GO:0071369	cellular response to ethylene stimulus	19/1056	294/44548	8.99866e-05	0.00531868	0.00494054	evm.model.FRAGSCAFF_190.1115/evm.model.FRAGSCAFF_84.237/evm.model.FRAGSCAFF_46.3/evm.model.FRAGSCAFF_37.192/evm.model.FRAGSCAFF_250.113/evm.model.FRAGSCAFF_68.947/evm.model.FRAGSCAFF_230.796/evm.model.FRAGSCAFF_457.72/evm.model.FRAGSCAFF_74.76/evm.model.FRAGSCAFF_459.153/evm.model.FRAGSCAFF_74.65/evm.model.FRAGSCAFF_441.128/evm.model.ORIGINAL_1573.203/evm.model.FRAGSCAFF_313.48/evm.model.FRAGSCAF…	19
GO:0009696	salicylic acid metabolic process	7/1056	56/44548	0.000347704	0.014199	0.0131895	evm.model.FRAGSCAFF_208.315/evm.model.FRAGSCAFF_250.324/evm.model.FRAGSCAFF_164.93/evm.model.FRAGSCAFF_293.354/evm.model.FRAGSCAFF_190.1432/evm.model.FRAGSCAFF_68.111/evm.model.FRAGSCAFF_313.188	7
GO:0009819	drought recovery	13/1056	70/44548	9.44155e-09	3.02939e-06	2.81401e-06	evm.model.FRAGSCAFF_208.315/evm.model.FRAGSCAFF_250.324/evm.model.ORIGINAL_1642.191/evm.model.ORIGINAL_932.203/evm.model.FRAGSCAFF_164.93/evm.model.FRAGSCAFF_293.354/evm.model.ORIGINAL_1642.189/evm.model.FRAGSCAFF_190.1432/evm.model.FRAGSCAFF_68.111/evm.model.ORIGINAL_1642.188/evm.model.FRAGSCAFF_35.141/evm.model.FRAGSCAFF_313.188/evm.model.ORIGINAL_3474.147	13
GO:0080167	response to karrikin	28/1056	497/44548	2.76798e-05	0.00248675	0.00230995	evm.model.FRAGSCAFF_218.488/evm.model.FRAGSCAFF_208.315/evm.model.FRAGSCAFF_250.324/evm.model.FRAGSCAFF_340.860/evm.model.FRAGSCAFF_259.831/evm.model.FRAGSCAFF_289.121/evm.model.ORIGINAL_3396.23/evm.model.FRAGSCAFF_340.1281/evm.model.FRAGSCAFF_371.325/evm.model.ORIGINAL_4390.74/evm.model.FRAGSCAFF_164.93/evm.model.FRAGSCAFF_293.354/evm.model.FRAGSCAFF_354.128/evm.model.ORIGINAL_1301.31/evm.model.…	28
GO:0009834	plant-type secondary cell wall biogenesis	29/1056	241/44548	1.00093e-12	2.24809e-09	2.08826e-09	evm.model.FRAGSCAFF_226.76/evm.model.FRAGSCAFF_351.178/evm.model.FRAGSCAFF_383.98/evm.model.ORIGINAL_4749.149/evm.model.FRAGSCAFF_271.348/evm.model.ORIGINAL_4147.62/evm.model.FRAGSCAFF_38.218/evm.model.FRAGSCAFF_132.522/evm.model.FRAGSCAFF_190.604/evm.model.ORIGINAL_766.54/evm.model.FRAGSCAFF_391.44/evm.model.FRAGSCAFF_173.251/evm.model.FRAGSCAFF_158.573/evm.model.ORIGINAL_4793.2/evm.model.FRAGSC…	29
GO:0010410	hemicellulose metabolic process	23/1056	272/44548	1.82801e-07	3.73246e-05	3.46709e-05	evm.model.FRAGSCAFF_226.76/evm.model.ORIGINAL_3498.78/evm.model.ORIGINAL_4749.149/evm.model.FRAGSCAFF_190.654/evm.model.FRAGSCAFF_132.522/evm.model.FRAGSCAFF_190.604/evm.model.ORIGINAL_2820.18/evm.model.FRAGSCAFF_218.1162/evm.model.ORIGINAL_3362.233/evm.model.FRAGSCAFF_456.37/evm.model.FRAGSCAFF_19.342/evm.model.FRAGSCAFF_323.1145/evm.model.FRAGSCAFF_190.573/evm.model.FRAGSCAFF_19.285/evm.model.O…	23
GO:0045492	xylan biosynthetic process	12/1056	124/44548	4.13939e-05	0.00322289	0.00299375	evm.model.FRAGSCAFF_226.76/evm.model.ORIGINAL_4749.149/evm.model.FRAGSCAFF_132.522/evm.model.FRAGSCAFF_190.604/evm.model.FRAGSCAFF_218.1162/evm.model.ORIGINAL_3362.233/evm.model.FRAGSCAFF_190.573/evm.model.FRAGSCAFF_19.285/evm.model.ORIGINAL_2012.230/evm.model.FRAGSCAFF_93.101/evm.model.FRAGSCAFF_218.1126/evm.model.ORIGINAL_4847.254	12
GO:0044038	cell wall macromolecule biosynthetic process	17/1056	212/44548	1.41879e-05	0.00132775	0.00123335	evm.model.FRAGSCAFF_226.76/evm.model.ORIGINAL_4749.149/evm.model.ORIGINAL_4749.151/evm.model.FRAGSCAFF_132.522/evm.model.FRAGSCAFF_190.604/evm.model.FRAGSCAFF_218.1162/evm.model.ORIGINAL_3362.233/evm.model.ORIGINAL_809.150/evm.model.FRAGSCAFF_190.573/evm.model.FRAGSCAFF_19.285/evm.model.FRAGSCAFF_256.294/evm.model.ORIGINAL_2012.230/evm.model.FRAGSCAFF_93.101/evm.model.FRAGSCAFF_218.1126/evm.model…	17
GO:0060918	auxin transport	22/1056	353/44548	4.48159e-05	0.00324698	0.00301613	evm.model.FRAGSCAFF_255.83/evm.model.FRAGSCAFF_37.192/evm.model.ORIGINAL_633.12/evm.model.ORIGINAL_6401.46/evm.model.FRAGSCAFF_230.796/evm.model.ORIGINAL_5603.183/evm.model.FRAGSCAFF_22.124/evm.model.FRAGSCAFF_459.153/evm.model.ORIGINAL_2758.84/evm.model.FRAGSCAFF_45.239/evm.model.FRAGSCAFF_100.409/evm.model.ORIGINAL_4797.313/evm.model.FRAGSCAFF_43.76/evm.model.FRAGSCAFF_63.203/evm.model.ORIGINAL…	22
GO:1900140	regulation of seedling development	25/1056	354/44548	1.58543e-06	0.000253398	0.000235382	evm.model.FRAGSCAFF_418.327/evm.model.FRAGSCAFF_441.218/evm.model.FRAGSCAFF_18.93/evm.model.ORIGINAL_1673.441/evm.model.FRAGSCAFF_87.338/evm.model.ORIGINAL_1642.191/evm.model.ORIGINAL_3933.83/evm.model.FRAGSCAFF_74.86/evm.model.FRAGSCAFF_300.137/evm.model.ORIGINAL_5587.104/evm.model.ORIGINAL_932.203/evm.model.FRAGSCAFF_95.142/evm.model.FRAGSCAFF_223.603/evm.model.ORIGINAL_1642.189/evm.model.ORIGI…	25
GO:0045488	pectin metabolic process	13/1056	144/44548	4.18266e-05	0.00322289	0.00299375	evm.model.FRAGSCAFF_429.137/evm.model.FRAGSCAFF_459.904/evm.model.ORIGINAL_4749.151/evm.model.ORIGINAL_5587.145/evm.model.FRAGSCAFF_68.682/evm.model.FRAGSCAFF_391.44/evm.model.FRAGSCAFF_218.1162/evm.model.ORIGINAL_809.150/evm.model.FRAGSCAFF_152.190/evm.model.FRAGSCAFF_301.700/evm.model.FRAGSCAFF_256.294/evm.model.FRAGSCAFF_37.280/evm.model.FRAGSCAFF_218.682	13
GO:0010393	galacturonan metabolic process	13/1056	159/44548	0.000115749	0.00618983	0.00574975	evm.model.FRAGSCAFF_429.137/evm.model.FRAGSCAFF_459.904/evm.model.ORIGINAL_4749.151/evm.model.ORIGINAL_5587.145/evm.model.FRAGSCAFF_68.682/evm.model.FRAGSCAFF_391.44/evm.model.FRAGSCAFF_218.1162/evm.model.ORIGINAL_809.150/evm.model.FRAGSCAFF_152.190/evm.model.FRAGSCAFF_301.700/evm.model.FRAGSCAFF_256.294/evm.model.FRAGSCAFF_37.280/evm.model.FRAGSCAFF_218.682	13
GO:0009741	response to brassinosteroid	26/1056	416/44548	9.03613e-06	0.000922507	0.000856919	evm.model.FRAGSCAFF_441.187/evm.model.ORIGINAL_1573.153/evm.model.FRAGSCAFF_323.103/evm.model.ORIGINAL_3934.22/evm.model.FRAGSCAFF_226.99/evm.model.ORIGINAL_6072.22/evm.model.FRAGSCAFF_279.193/evm.model.FRAGSCAFF_95.142/evm.model.ORIGINAL_6424.16/evm.model.FRAGSCAFF_223.603/evm.model.FRAGSCAFF_324.94/evm.model.FRAGSCAFF_46.154/evm.model.FRAGSCAFF_426.295/evm.model.FRAGSCAFF_441.128/evm.model.FRAG…	26
GO:0010135	ureide metabolic process	6/1056	29/44548	5.20898e-05	0.00324982	0.00301877	evm.model.FRAGSCAFF_76.108/evm.model.FRAGSCAFF_349.233/evm.model.ORIGINAL_928.93/evm.model.FRAGSCAFF_19.93/evm.model.ORIGINAL_4625.130/evm.model.FRAGSCAFF_456.93	6
GO:1902265	abscisic acid homeostasis	5/1056	27/44548	0.000387794	0.0155533	0.0144475	evm.model.ORIGINAL_1642.191/evm.model.ORIGINAL_932.203/evm.model.ORIGINAL_1642.189/evm.model.ORIGINAL_1642.188/evm.model.ORIGINAL_3474.147	5
GO:0043288	apocarotenoid metabolic process	9/1056	85/44548	0.000187779	0.00811061	0.00753397	evm.model.ORIGINAL_1642.191/evm.model.ORIGINAL_932.203/evm.model.ORIGINAL_1642.189/evm.model.ORIGINAL_593.98/evm.model.ORIGINAL_1642.188/evm.model.FRAGSCAFF_74.109/evm.model.ORIGINAL_5551.55/evm.model.ORIGINAL_5223.137/evm.model.ORIGINAL_3474.147	9
GO:0033240	positive regulation of cellular amine metabolic process	4/1056	17/44548	0.000583897	0.0214989	0.0199704	evm.model.ORIGINAL_2758.84/evm.model.FRAGSCAFF_402.262/evm.model.ORIGINAL_5293.49/evm.model.FRAGSCAFF_249.36	4
GO:0072523	purine-containing compound catabolic process	7/1056	59/44548	0.000481023	0.018954	0.0176064	evm.model.ORIGINAL_5387.44/evm.model.FRAGSCAFF_76.108/evm.model.FRAGSCAFF_349.233/evm.model.ORIGINAL_928.93/evm.model.FRAGSCAFF_19.93/evm.model.ORIGINAL_4625.130/evm.model.FRAGSCAFF_456.93	7
