# Supplementary material for: Uncovering the miRNA-mediated regulatory network involved in Ma bamboo (Dendrocalamus latiflorus) de novo shoot organogenesis
Source: Hortic Res. 2023 Nov 8;10(12):uhad223. doi: 10.1093/hr/uhad223 (PMC10716635; doi:10.1093/hr/uhad223)
Supplement: Web_Material_uhad223 [file web_material_uhad223.zip › TableS13 Data of venn .xlsx]

## Sheet: Sheet1
gene_name	SPL	gene_name	miR156 target SPL	SPL DEGs during shoot organogenesis	Up-regulated SPL DEGs between WT and STTM156	sequence
evm.model.FRAGSCAFF_113.546	DlaSPL1	evm.model.FRAGSCAFF_113.546	no	yes	no	ATGGAGATTGGCAGCAGCGGCGGCGGCGGAGGCAGTGGCGGTGGGGACGACCAGCTCCACGGGCTCAAGTTCGGCAAGAAGATCTACTTCGAGGACGCCACGGCCCCTGCGGGAGGCAGCGGGAGCGGGAGCGGGAGCGGGAGCGCAGGTGTCAGCGGCAGTGTGAGCGCGTCGCCGTCGCCGTCGTCCTCTTCGTCCAAGGCGGTCACGGGTGCCGCCGGTGGCGGGAAAAAGGGGAAGGCCGCGGCGGGCGGGGGCTCGGCGGCGCCTGCGTCGCCGCGGTGCCAGGTGGAGGGGTGCGACGTGGATCTGAGCGGCGCCAAGGCGTACTACTGCCGGCACAAGGTGTGCGCCATGCACTCCAAGGCCCCCGCCGTCGTCGTCGCCGGCCTCGAGCAG…
evm.model.FRAGSCAFF_113.417	DlaSPL2	evm.model.FRAGSCAFF_113.417	yes	no	no	ATGGATTGGGATCTCAAGATGCCGCCCGCCTGGGACCTCGCCGAGCTGGAGCACGACGCCGCCGCCGCGGCGCCCGGCACAGCGGCTGCCGCGGCGGTGGGCGGGCCTGCGTCTTCTGGCATTACTGCGGCCGGCCGGCCCGAGTGCTCGGTCGACCTCAAGCTCGGCGGGCTGGGCGAGTTCGGCGCCCCGGCGGCGGCCGCGGACAGCCGCAGGGAGCCCGCGCCAGCCAAGGGCCCTGCCGCGGCGTCGCCTAGCGCTGTGAAGCGGCCGCGCACGGCGGGCGGGGGCGGTGGGAGCGGGAGCGGGAGCGGAGGCGCGGGTCAGTGCCCGTCGTGCGCGGTGGACGGGTGCAAGGCGGACCTGAGCAAGTGCCGCGACTACCACCGGCGGCACAAG…
evm.model.FRAGSCAFF_113.418	DlaSPL3	evm.model.FRAGSCAFF_113.418	yes	no	no	ATGGATTGGGATCTCAAGATGCCGCCCGCCTGGGACCTCGCCGAGCTGGAGCACGACGCCGCCGCCGCGGCGCCCGGCACAGCGGCTGCCGCGGCGGTGGGCGGGCCTGCGTCTTCTGGCATTACTGCGGCCGGCCGGCCCGAGTGCTCGGTCGACCTCAAGCTCGGCGGGCTGGGCGAGTTCGGCGCCCCGGCGGCGGCCGCGGACAGCCGCAGGGAGCCCGCGCCAGCCAAGGGCCCTGCCGCGGCGTCGCCTAGCGCTGTGAAGCGGCCGCGCACGGCGGGCGGGGGCGGTGGGAGCGGGAGCGGGAGCGGAGGCGCGGGTCAGTGCCCGTCGTGCGCGGTGGACGGGTGCAAGGCGGACCTGAGCAAGTGCCGCGACTACCACCGGCGGCACAAG…
evm.model.FRAGSCAFF_113.511	DlaSPL4	evm.model.FRAGSCAFF_113.511	no	yes	no	ATGCAGGGGGAGGTGGGGCCGCAGGTGTTCCCTCCGCTGTTCATGCACCAGATCCAGCCGCTGCCTCCCCATGCCCCGGCGGCGAAGAAGCGCGGGCATCCGTGGCCAGCGGGCACCGCCGTGGCGCCGTCAGCGAAGACGGCGGCGGTGGCTGGCGGCGGCGACGGGAACTGGAACCCCAGGATGTGGGACTGGGACAGCCGCACGCTCACCGCGAAGCCGTCCTCCGATGCGATACGCCTAGGCGGCGGTCAGAGCAAGCAGCAGCCGCCGGCGGCGGCGCCATCGAAGGCTGCTGAGGCGCTGCGGCAGGGGGCCGGGGGTAGCGGTGGGCTGAGCCTCCAGCTGAGCCTGCGGGAGGAAGCCGCGACGGCGATGGATTTGAGCCAAACAGCTACC…
evm.model.FRAGSCAFF_120.443	DlaSPL5	evm.model.FRAGSCAFF_120.443	yes	yes	yes	ATGGAGATTGGCAGCAGCGGCGGCGGAGGCGGCGGCAGTGGCAGTGGCGGCGGGGACGACCAGCTCCACGGGCTCAAGTTCGGCAAGAAGATCTACTTCGAGGACGCCACGGCCCCCGCGGGCGGCAGCGGCAGCGGGGGCGCTGGTGGCAGCGGCAGTGTGAGCGCGTCATCGTCGTCGCCGTCCTCTTCGTCCAAAGCGGCCGCGGGTGCCGCTGGTGGCGGGAAGAAGGGGAAGGCCGCGGCGGGCGGGGGCTCAGCGGCCTCTGCGCCGCCGCGGTGCCAGGTGGAGGGTTGCGACGTGGATCTGAGCGGCGCCAAGGCGTACTACTGCCGGCACAAGGTGTGCGCCATGCACTCCAAGGCCCCCCGCGTCGTCGTCGCCGGCCTCGAGCAGCGC…
evm.model.FRAGSCAFF_120.464	DlaSPL6	evm.model.FRAGSCAFF_120.464	no	yes	no	ATGCAGAGGGAGGTGGGGCCGCAGGTGGCCCCCCCGCTGTTCATGCACCAGATCCAGCCGCTGCCTCCCTATGCTGCGGCGGCGAAGAAGCGTGGACACCCGTGGACAGCCGGCGCTGCCGTGGCGCCGTCAGCGAAGACGGCGGCGGAGGCTGGCGGAGGCGGGAACTGGAACCCCAGGATGTGGGACTGGGACAGCCGCGCGCTCACCGCGAAGCCGTCCTCCGACGCGATACGCTTCGGCGGCGGGCAGAGCCAGCAGCAGCAGCCGGCGGCGGCGAAGGCTGCTGAGGCGCTGCGGCAGGGGGGCGGGGGTAGCGGTGGGTTGAGCCTTCAGCTGGGCCTGCGGGAGGAGGCAGCGATGGCGATGGATGTGAGTCCGGAAGCTACCGGGGCTTCT…
evm.model.FRAGSCAFF_129.498	DlaSPL7	evm.model.FRAGSCAFF_129.498	yes	yes	no	ATGGATTGGGACGCCAAGATGCCTTCCTGGGACCTCGGCACGGTGGTCGGCCCGAGCGGCGTCGCCGGCAGTGGCGCGCTCGACCTCAAGCTCGGCGCCCCGACGAGCTGGAAGGCGGCAGCGGCGGCTCCGGTGCCGCCGTCGTCCGCGCCGGCGAAGCGGCCGCGGGCGGCGCAGGGGCAGCAGGCGGTGCCGGCGTGCTCGGTGGAGGGGTGCACGGCCGAGCTGTCCAAGTGCCGAGAGTACCACCGCCGGCACAAGGTCTGCGAGGCGCACTCCAAGACGCCCGTCGTCACCGTCGCCGGCCAGCAGCAGCGCTTCTGCCAACAGTGCAGCAGGTTTCATTTGCTCGGGGAGTTTGATGAGGTGAAGAGGAGCTGCAGGAAGCGACTTGACGGG…
evm.model.FRAGSCAFF_129.840	DlaSPL8	evm.model.FRAGSCAFF_129.840	no	no	no	ATGGATTGGGACGCCAAGATGCCTTCCTGGGACCTCGGCACGGTGGTCGGCCCGAGCGGCGTCGCCGGCGGTGGCGCGCTCGACCTCAAGCTCGGCGCCCCGACGAGCTGGAAGGCGGCAGCGGCGGCTCCGGTGCCGCCGTCGTCCGCGCCGGCGAAGCGGCCGCGGGCGGCGCAGGGGCAGCAGGCGGTGCCGGCGTGCTCGGTGGAGGGGTGCACGGCCGAGCTGTCCAAGTGCCGAGAGTACCACCGCCGGCACAAGGTCTGCGAGGCGCACTCCAAGACGCCCGTCGTCACCGTCGCCGGCCAGCAGCAGCGCTTCTGCCAACAGTGCAGCAGGAGAATTAACCTCGGAATGAATTTTGGGCGGCCTCTGGTCCAGAATTGCTCAAGGTGTGAA…
evm.model.FRAGSCAFF_146.479	DlaSPL9	evm.model.FRAGSCAFF_146.479	no	no	no	ATGGACCGCGAGGACAAGCCCCGCAAGTCCTCCTCGGCAGCGTCCATGGCCGCGCTCGCCGCCGCGGCCGCGGCCGGCGACGGCGCGGACGTCGCCGGCGCCGACGGGATGGTGCCTTCTTCCAGGGAGGAGGACAAGAAGCCGAAGCTGGTGACCGTGCCCGTGGCTGCCGTTGGCGCCTCTAGCTCCTCGGCCGCGGCGGTGGCGGTGAGGAGGGGCGGTGCTGCTGGTGGCGCCGTGGCGGGCGGGGGTGGTGGCCCGAGCTGCCAGGCGGAGAGGTGCGGCGCCGACCTCAGCGAGGCGAAGCGGTACCACCGGAGGCATAAGGTGTGCGAGGCGCACTCCAAGGCCGCCGTCGTGCTCGTCGCCGGCCTCCGCCAGCGCTTCTGCCAGCAATGC…
evm.model.FRAGSCAFF_153.191	DlaSPL10	evm.model.FRAGSCAFF_153.191	yes	yes	no	ATGGAGGCCGGCAGCAGCGGCGGCGGGGGAGACGACGTCCACGGGCTCAAGTTCGGCAAGAAGATCTACTTCGAGCAGGACGCGGCCGGCGGGAGCGGGAGCGCGGCTGCGGCGGCGGGTGGCAAGAAGGGTAAGGGCGCGGCCAGCGGCGGCGCGGGGGCGGGTGGAGCCGCCGCCGCTGCCGCCGCCCCCGCACCGCCGCCGAGGTGCCAGGTGGAGGGCTGCGGCGTGGATTTGAGCGGCGCGAAGGCGTACTACTGCCGGCATAAGGTGTGCGCTATGCACTCCAAGGCGCCGCGCGTCGTCGTCGCCGGCCTCGAGCAGCGCTTCTGCCAACAATGCAGCAGGTTCCACCAGTTGCCTGAATTTGACCAAGGAAAACGCAGTTGCCGCAGACGC…
evm.model.FRAGSCAFF_153.268.1	DlaSPL11	evm.model.FRAGSCAFF_153.268.1	yes	no	no	ATGGATTGGGATCTCAAGATGCCGGTTTCTTGGGACCTGGCCGAGCTGGAGCACGACGCCGTGCCCGCCATCGCCGCCGTCGCGCCCGCCGCGGCGGCTGCGTCGGGCATTGCTGCCGCGGCGGCGGCGCGTGGGCCGCCGAGCCGGCCGGAGTGCTCGGTCGACCTCAAGCTCGGCGGGCTGGGCGAATTCGGCGCGTCGGACGTGCTGAAGGAGCCAGCGGCGAAGGGCCCGGTGGTGTCGGTGTCGACTGCGGCGGCGGTGCTATCCGCGAGCCCGCTGAAGCGGCCGCGCGCGGGGCCTGGCGGCGCCGGCGGGGGGCAGTGCCCGTCGTGCGCGGTGGACGGCTGCAAGGCCGACCTGAGCAAGTGCCGCGACTACCACCGGCGGCACAAGGTC…
evm.model.FRAGSCAFF_171.139	DlaSPL12	evm.model.FRAGSCAFF_171.139	yes	yes	no	ATGGAGACCGGCAGCAGCGCAGGCGGGGGAGACGACGTCCACGGGCTCAAGTTCGGCAAGAAGATCTACTTCGAGCAGGACGCGGCTGGCGGGAGCGCCACTGCGGCGGCGGGTGGCAAGAAGGGCAAGGGCGCGGGGGCGGCCGCCGCGCCCGCGCCGGCGCCGAGGTGCCAGGTGGAGGGCTGCGGCGTGGATCTGAGCGGCGCGAAGGCGTACTACTGCCGGCACAAGGTGTGCGCCATGCACTCCAAGGCGCCGCGCGTCGTCGTCGCCGGCCTCGAGCAGCGCTTCTGCCAACAGTGCAGCAGGTTCCACCAGTTACCTGAATTTGACCAGGGAAAACGCAGTTGCCGCAGACGCCTCGCCGGTCACAATGAGCGCCGGAGGAAGCCGCCACCT…
evm.model.FRAGSCAFF_171.213	DlaSPL13	evm.model.FRAGSCAFF_171.213	yes	yes	yes	ATGGATTGGGATCTCAAGATGCCGGTTTCTTGGGACCTGGCTGAGCTGGAGCACGACGCCGTGCCCGCCATCTCCGCCGCGGCGCCCGCCGCGGCGGCTGCGTCGGGCATTGCTGCCGCGGCGGCGGCGCGCGGGCCGCCGAGCCGGCCGGAGTGTTCGGTGGATCTCAAGCTCGGCGGGCTGGGCGACTTCGGCGCGTCTGACGTGTTGAAGGAGCCGGCGGCGAAGGGCCCGGTGGTGTCGGTGTCAACTGCGGCGGCGGCGCCGTCGGCGAGCCCGCTGAAGCGGCCGCGCGCGGGGCCTGGCGGGGCCGGCGGGGGGCAGTGCCCGTCCTGCGCGGTGGACGGCTGCAAGGCCGACCTGAGCAAGTGCCGCGACTACCACCGGCGGCACAAGGTC…
evm.model.FRAGSCAFF_175.431	DlaSPL14	evm.model.FRAGSCAFF_175.431	no	no	no	ATGATGAGCAGTAGGCTCAACACCGGCACAATCGCACCAGCCACCGACGTCGTGGCCGACTTCGCCTACGCTCCCATGCAGCCCTACGTGGGCTTCGACCCCGGCATGGCTGCCATGCCCAACGACCGCCTGCCGCTGCTCCAGCACCACCTCTACGACAACATCGACTTCGCCGCGGCGGCCTTCCCGTTCCAAGAACCGGCTCTGCTCTCGGCCGGCTCGGCGTTCAACGCCCTGCAGCCCTTGGCCCCGCAGATCACCATGCCGATGGCGCCGTCGCCGCTGCAGGTGCCGATGATGACGCTGCCGGGAGTGCCGACGGCGGCGGACGCGTACCCCTTCGGAGCTGGCGGACTCGTCAAGCGGGAGGACGACCCCGTCGTGGACGTAGGCGGCGGG…
evm.model.FRAGSCAFF_175.448	DlaSPL15	evm.model.FRAGSCAFF_175.448	no	yes	yes	ATGGAATGGACGGCCCCGAAGCCCACCTCCCCCTCCTCGCCTCCCCTCCTCTGGGACTGGGGCAACGCAGCCGTGCCGGGCTCCTCCGGCGAGGCGGCGGGGAGGCGCGGGAAGGAGAAGCGGGTCAAGGGAGAGAAGGGCAGCGGCGGAGGGGAGGTGAGGTGCCAGGTGGAGGGGTGCGAGGTGGAGCTGGGCTCCGCGAAGGAGTACCACCGGAAGCACCGCGTCTGTGAGGCCCACACCAAGTGCCCCCGCGTGGTCGTCGCCGGCCAGGAGCGCCGCTTCTGCCAGCAGTGCAGCCGGTTCCATGCTCTCTCGGAGTTTGATCAGAAGAAGAGGAGCTGCAGGAGGCGACTGTCTGATCACAATGCTCGTCGACGGAAGCCGCAGCCAGATGCG…
evm.model.FRAGSCAFF_175.602	DlaSPL16	evm.model.FRAGSCAFF_175.602	yes	yes	yes	ATGATTGATGGTTCCCCTAATAAAGAGGTAGCTGAGATCTTTTGTTCTGGCATGGGCACTTTTGGGATGGATTGGAGTCAGAAGAGCTCCGTGCTGTGGGACTGGGAGAATTTGCCGCCGATAGGAACGAACGCAAACGAGAACCCCAAGAATGTGATGCAGGCTGAACCGAAATTTGCAGGTGTTGCGGCTGCCATGGGCTATGAATCAGTGCATTCTTCTGGTGGTACTTTCTCTTCCAGCTCAGAGATGGGATATGGTTCATCCAAGAGTTCTATATCTGCATCGATTGATTCTTCGTCCAAGGTGGGGAAGAACATGGAGTTCAAATTTGCAACTGTCAAAGGGCCTGATAAGAACATCAGCAAGAATACTGAGTTGGGTAAAGTTGATGACACC…
evm.model.FRAGSCAFF_19.1498	DlaSPL17	evm.model.FRAGSCAFF_19.1498	no	no	no	ATGGAAGGAAACGGTGGCGCCGGCGCGAGCGCGACGCCGTGGGATCTCGGGATGCACTGGGCTCCCGCCACCTCGGCCTACCAGCATCATCCCTTCCTGCCGCCGACAGGCGGACCCAGCCAGCAGCAGCAGATGCAGCAGGAGCTGACCTGCCTCAAGCTGGGGAAGCGGCCGTGCTGCTGGGGCGGGGGCGGGGGCGGGGGCGGGCAGGTGGCGCAGGGGGAAGCGGGCCCTGTGCACGGAAGCGGCGGCGGGGGTGCTGCGGCGGAGGGTAAGAGGAAGGAGAAGGCGGCGGCGGCGGCGGCCGTGCCAAGGTGCCAGGTGGAGGGGTGCCAGGTGGTGCTAGCGGGGGCGAAGGAGTACCACCGGCGGCACAAGGTGTGCGAGGCGCACTCCAAG…
evm.model.FRAGSCAFF_19.247	DlaSPL18	evm.model.FRAGSCAFF_19.247	no	no	no	ATGAACGTACCAGCTGCAAACTCTTGCGACGAGTTCGGCTATGTCCCTCCCAATCCGACTCCGCCGCCGCCGCCTCATCCTTCTTTTCTCCCAATCATGGATCAGGAGAGCAGCATCCAGAGGGAGCAGCTCGGCTACAACCTGGAGGCCAACTCCCTGGCTCTCCTCCCCCCTTCCAACGCCGCCCACCAGACCACCATCGCCCACTCTCCCCATGACATCCTCCAATTCTACCCTACCTCGCACTACCTCGCCGGTAACCCCTATAGCCACTTCACCGGGAGCACCTTACAGTCGTACTACCAGCAGGCACCGGCCGCGCCGGAGTACTACTTCCCCACCTTGGTCAGTTCGGCGGAAGAGAACATGGCGAGCTTCGCGGCGACGCAGCTGGGGCTC…
evm.model.FRAGSCAFF_19.919	DlaSPL19	evm.model.FRAGSCAFF_19.919	no	no	no	ATGGAAGGAAACGGTGGCGCCGGCGCGAGCGCGACGCCGTGGGATCTCGGGATGCACTGGGCTCCCGCCACCTCGGCCTACCAGCATCATCCCTTCCTGCCGCCGACAGGCGGACCCAGCCAGCAGCAGCAGATGCAGCAGGAGCTGACCTGCCTCAAGCTGGGGAAGCGGCCGTGCTGCTGGGGCGGGGGCGGGCAGGTGGCGCAGGGGGAAGCGGGCCCTGTGCACGGGAGCGGCGGCGGGGGGGCTGCGGCGGAGGGTAAGAGGAAGGAGAAGGCGGAGGCGGCGGCGGCGGCGGCCGTGCCAAGGTGCCAGGTGGAGGGGTGCCAGGTGGTGCTAGCGGGGGCGAAGGAGTACCACCGGCGGCACAAGGTGTGCGAGGCGCACTCCAAGGCTCCC…
evm.model.FRAGSCAFF_190.243	DlaSPL20	evm.model.FRAGSCAFF_190.243	no	no	no	ATGATGAACGTACCAGCTGCAAACTCTTGCGACGAGTTCGGCTATGTCCCTCCCAATCCAACGCTGCCGCCTCCTCCTCTTCTCCCAATCATGGATCAGGAGAGCAGCATCCAGAGGGAGCAGCTCGGCTACAACCTGGAGGCCAACTCCCTGGCTCTCCTCCCCCCTTCCAACGCCGCCCACCACACCACCATCGCCCACGTTCCCCATGACATCATCGAATTCTATCCTACCTCGCACTACCTCGCCGGCAACCCCTACAGCCACTTCACCGGGAGCACCTTCCAATCGTACTACCAGCAGGCGCCAGCCGCGCCGGAGTACTACTTCCCCACCTTGGTCAGCTCGGCGGAGGAGAACATGGCGAGCTTCGCGGCGACGCAGCTGGGGCTCAACCTA…
evm.model.FRAGSCAFF_190.272	DlaSPL21	evm.model.FRAGSCAFF_190.272	no	no	yes	ATGATGAACGTACCAGCTGCAAACTCTTGCGACGAGTTCGGCTATGTCCCTCCCAATCCAACGCCGCCGCCGCCTCCTCTTCTCCCAATCATGGATCAGGAGAGCAGCATCCAGAGGGAGCAGCTCGGCTACAACCTGGAGGCCAACTCCCTGGCTCTCCTCCCCCCTTCCAACGCCGCCCACCACACCACCATCGCCCACGTTCCCCATGACATCATCGAATTCTATCCCACCTCGCACTACCTCGCCGGCAACCCCTACAGCCACTTCACCGGGAGCACCTTCCAATCGTACTACCAGCAGGCGCCAGCCGCGCCGGAGTACTACTTCCCCACCTTGGTCAGCTCGGCGGAGGAGAACATGGCGAGCTTCGCGGCGACGCAGCTGGGGCTCAACCTA…
evm.model.FRAGSCAFF_199.172	DlaSPL22	evm.model.FRAGSCAFF_199.172	no	yes	yes	ATGGAGTGGACGGCCCCGAAGCCCACCTCCCCCTCCTCGCCTCCCCTCCTCTGGGACTGGGGCAACGCAGCCGTGCCGGGCTCCTCCGGCGAGGCGGCGGGGAGGCGCGGGAAGGAGAAGCGGGTCAAGGGAGAGGAGGGCAGCGGCGGAGGGGAGGTGAGGTGCCAGGTGGAGGGGTGCGGGGTGGAGCTGGGCTCCGCGAAGGAGTACCACCGGAAGCACCGCGTCTGTGAGGCCCACACCAAGTGCCCCCGCGTGGTCGTCGCCGGCCAGGAGCGCCGCTTCTGCCAGCAGTGCAGCCGGTTCCATGCTCTCTCGGAGTTTGATCAGAAGAAGAGGAGCTGCAGGAGGCGACTGTCTGATCACAATGCTCGTCGACGGAAGCCGCAGCCAGATGCG…
evm.model.FRAGSCAFF_199.316.3	DlaSPL23	evm.model.FRAGSCAFF_199.316.3	yes	no	no	ATGAATCTGTCTAAATTCTGCAACTCTCATATGTGGTATCTTTTCTTTCCTTCTTTCCCTTCTCTCGTCCATTTTGTTGCTTCAGAGGTAGCTGAGATCTTTTATTCTGGCATGGGCTCTTTTGGGATGGATTGGAGTCAGAAGAGCTCCGTGCTGTGGGACTGGGAGAATTTGCCGCCGATAGGAACGAACGCAAACGAGAACCCCAAGAATGTGATGCAGGCTGAACCGAAATTTGCAGGTGTTGCGGCTGCCATGGGCTATGAATCAGTGCATTCTTCTGGTGGTACTTTCTCTTCCAGCTCAGAGATGGGATATGGTTCATCCAAGAGTTCTATATCTGCATCGATTGATTCTTCGTCCAAGGTGGGGAAGAACATGGAGTTCAAATTTGCAACT…
evm.model.FRAGSCAFF_202.127	DlaSPL24	evm.model.FRAGSCAFF_202.127	no	no	no	ATGTTGTTCACTTGTAATTGCTTTCACTTGTATTGTTTCATTCATAGCGCCCACTATGCTACAGCATCGGCCGCCACCTTGCAGTTCCAGGAGCAGCACGAGCTGCTGACGCTGCCTCCCCATGGAACCGCCACCCATGCCGATGCCGCTGCAGATGCCCATGCACGAGATGCCGGGCGACGTGTACCCGACGCCCGGGATCGTGAAACGCAAGGGCGGCGGCCCATACGTCGGCAGGGGAGGATCGGGCTGAACATGGGCCGCCGGACCTACTTCTCCCCCTGGGACATGCTAGCGGTGGACCGGCTGCTGATGCGATCCCGCTTCGGTGGCGTGTTCGGTCTCGGCTTCGGCGGGGCGCATTACCAGCCGCCGCGCTGCCAGACCGAGGGCTGCAAG…
evm.model.FRAGSCAFF_203.428	DlaSPL25	evm.model.FRAGSCAFF_203.428	yes	no	yes	ATGGATTGGGATCTCAAGATGCCGCCCGCCTGGGACCTCGCCGTGCTGGAGCACGACGCCGGCGCGGAGCCCGGGACGGCCGCGGCGGCGGTGGGCGGGTCGGCGTCGTCCGGCATTACTGCCGCCGGCCGGCCCGAGTGCTCGGTCGACCTCAAGCTCGGCGGGCTGGGCGAGTTCGGCGCCCCGGCGGCCGCCGCGGACAGCCGCAAGGAGCCCGCGCCAGCCAAGGGCCCTGCGGCGGCGGCGCCCAGCGCGGCGAAGCGGCCGCGCCCGGAGGGCTGGGGCGGTAGGAGCGGGAGCAGCGGGGGCGCGGGGCAGTGCCCGTCGTGCGCGGTGGACGGGTGCAAGGCGGACCTGAGCAAGTGCCGCGACTACCACCGGCGGCACAAGGTGTGCGAG…
evm.model.FRAGSCAFF_203.479	DlaSPL26	evm.model.FRAGSCAFF_203.479	yes	no	no	ATGGATTGGGATCTCAAGATGCCGCCCGCCTGGGACCTCGCCGTGCTGGAGCACGACGCCGGCGCGGAGCCCGGGACGGCCGCGGCGGCGGTGGGCGGGTCGGCGTCGTCCGGCATTACTGCCGCCGGCCGGCCCGAGTGCTCGGTCGACCTCAAGCTCGGCGGGCTGGGCGAGTTCGGCGCCCCGGCGGCCGCCGCGGACAGCCGCAAGGAGCCCGCGCCAGCCAAGGGCCCTGCGGCGGCGGCGCCCAGCGCGGCGAAGCGGCCGCGCCCGGAGGGCTGGGGCGGTAGGAGCGGGAGCAGCGGGGGCGCGGGGCAGTGCCCGTCGTGCGCGGTGGACGGGTGCAAGGCGGACCTGAGCAAGTGCCGCGACTACCACAGGCGGCACAAGGTGTGCGAG…
evm.model.FRAGSCAFF_236.243	DlaSPL27	evm.model.FRAGSCAFF_236.243	no	yes	no	ATGGACGCCTTCGGTGCCGGCGGCGGAGGCGCAGGGGCCAACGCCGGCGAGCTCGTCTGGGACTGGGGCAACCTCCTCGACTTTGCCGTCCAGGACGATGACTCCCTGGTCCTTCCGTGGGATGACGCCATCGGGATCGAGGCCGATCCCACCGAGGCGGCGCTGCTCCCTACGGACCCTACTGCGCCGCCGCAGCCTGTGGAGCTGGAGCCGGTGCTGCCGCCTCTTCAGGCTGGGGGAAGCAGGCGACGCGTCAGGAAACGCGACCCGCGGCTGGTGTGCCCGAACTACCTCGCGGGGAGGGTGCCGTGCGCGTGCCCCGAGGTGGACGAGATGGCGGCGGCGGCGGAGGTCGAGGACGTGGCCACGGAGATGCTGGCTGGCGCGAGGAAGAAGTCG…
evm.model.FRAGSCAFF_245.354	DlaSPL28	evm.model.FRAGSCAFF_245.354	yes	yes	yes	ATGAGTTCTTTTGGGATGAATTGGAATCAGAAGAACTCCATGTTGTGGGACTGGGAAATTTTGGCATCGCTGGGCCCGAATTCAATGGAAAACCCCAAGAATGTGTCACACCCTGAACCAAGAGTTGTAGGTGCGGGGGCTGCTAGGCATGGATCCACAAATTCATCTGGTGGTACTTTCACTTCTAGCTCGGAGCTGGGCCATGGTTCGTCCAAGAGCTCCATGTCGGCATCCATTGATTCTCCGTCCAAGGTGGGGAACGGTTTGGAGTTCAAGTTTGCTGCTGTCAAAGGGCATGATAAGAACATGGGCAAAGGTGGTGAGGCCAGCAGAGTTGAGGACTCAGGGACTAATCCATCGTCGATGATGGCAGTCAGCCATGGAGAGGCATTAATCGGC…
evm.model.FRAGSCAFF_249.249	DlaSPL29	evm.model.FRAGSCAFF_249.249	yes	yes	yes	ATGGATTGGGATCTTAAGATGCCGCCCGCCTGGGACCTCGCCGAGCTGGAGCACGACGCCGCCGCATCGGCGGCTGCCGCCGCGGCGGTGGGCGGGCCGGCGTCGTCTGGCATTACCGCCGCCGGCCGGCCCGAGTGCTCGGTCGACCTCAAGCTCGGCGGGCTGGGCGAGTTCGGCGCCCCGGCGGCGGCCGCGGACAGCCGCAAGGAGCCCGCGCCAGCCAAGGGCCCTGCTGCTGCTGCGGAGGCGGCGGCATCGCTCAGAGCGGCGAAGCGGCCTCGCCCTGCGGGCGGGGGCGGTGGGAGCGGGAGCGGGAGCGGAGGCGCGGGGCAGTGCCCGTCGTGCGCGGTGGACGGGTGCAAGGCGGACCTGAGCAAGTGCCGCGACTACCACCGGCGG…
evm.model.FRAGSCAFF_249.342	DlaSPL30	evm.model.FRAGSCAFF_249.342	no	yes	yes	ATGCAAAGGGAGGTGGGTCTGCAGGTGGGCCCCCCGCTGTTCATGCACCAGATCCAGCAGCTGCCTTCCCATGCCGCGGCGGCGAAGAAGCGCGGGCACCCGTGGCCAGCAGGCGCCGCCGTGGCGCCGTCTGCGAGGACAGCGGCAGAGGTTGGCGGCGCGGCCGCCGGAGGAGGAGGCGGAGGCGGGAACTGGAACCCCAGGATGTGGGACTGGGACAGCCGCTCGCTCACCGCGAGGCCGTCCTGCGATGCGATACGCCTCGGCGGCGGGCAGAGCCAGCAGCAGCAGAAGCCGGCGGCGAAGGCCGCCGAGGAGTTGCGGCACGGGGGCGGGGGTAGCGGTGGGCTGAGCCTTCAGCTGGGCCTGCGGGAGGAGGCAGCGATGGGGATCGATGTG…
evm.model.FRAGSCAFF_249.368	DlaSPL31	evm.model.FRAGSCAFF_249.368	no	yes	no	ATGGAGATTGGCAGAAGCGGCGGCGACGGAGGTGGCGGCAGTGGCAGTGGCGGCGGGGACGACCAGCTCCACGGGCTCAAGTTTGGGAAGAAGATCTACTTCGAGGACGCCACGTCCTCCGCGGGTGGCAGCGGCAGCGGGAGCGGGAGCCCAGGTGGCAGCGGCAGTGTGAGCGCGGCGTCGTCGTCCAAGGAGGCCGCGGGAGCCGCCGGTGGCGGGAAGAAGAGGAAGGCCGCTGCGGGCGGGGGCTCGGCGGCGTCCGCGCCGCCGCGGTGCCAAGTGGAGGGATGCGACGTGGATCTGAGCGGCGCCAAGGCGTACTACTGCCGGCACAAGGTGTGCTCCATGCACTCCAAGGCCCCCCGCGTCGTCGTCGCCGGCCTCGAGCAGCGCTTCTGC…
evm.model.FRAGSCAFF_252.45	DlaSPL32	evm.model.FRAGSCAFF_252.45	no	no	no	ATGATTGGTTGTCTGAGCCTGCGGGAGGAAGCCGCGACGGCTATGGATTTGAGCCAAACAGCTACCGTGGCTTCTACGCCTGCGTCGGCGGCGGCTGGGCAGGAGCCGGTTGTTAGGCCGAGCAAGAGGGTCCGGTCTGGATCGCCCGGAAGTGCTGGGGGAGGGGGAAGCTACCCGATGTGCCAGGTGGATGACTGCCGAGCGGATCTGACGAACGCCAAGGATTATCATAGGAGGCACAAGGTTTGCGAGATCCACAGCAAGATCACCAAGGCGCTCGTTGCCAGCCAGATGCAGCGCTTCTGCCAGCAGTGTAGTAGAATCGTTGTTATGATGCAGCTTTTAGGAATTTATGTTTACAATGCCATCGGCTGCTACGGCATGTGGATTGCGCACTTA…
evm.model.FRAGSCAFF_255.98	DlaSPL33	evm.model.FRAGSCAFF_255.98	no	yes	no	ATGGAAGCGGGGTTCCTGCGGGAAGACGGCCAAACTGGTGTGGGAAGAATGTCTAGTGGGCTCAAGAAGAAGAGTCTCGAGTGGGATTTGAACGATTGGAGATGGGATGGCAACCTGTTCCTGGCCACGCCGTCGAATGCGGCCGCTCCGTCGGGGTGCGGCAGCCGGGAATTGGGTCGATCTGAGGGGGAGATAGATTTTGGTGTTGCTGACAAGAGGAGGAGAGTTTCACCGGAGGATGACCGTGAGGAGTGCAGCAATGCTGCAACCACAAATCAGAGAGGGCAGAGCAGCGAAGAGGAGAGACATAGAAAAGGTGCCTGTTCTAGATCTGCTCCATCTTGTCAGGTTGACGGCTGTCAGGCAGATCTCAGCAACGCCAGGGACTATCATAAGAGG…
evm.model.FRAGSCAFF_268.1031	DlaSPL34	evm.model.FRAGSCAFF_268.1031	no	no	no	ATGATGAGCAGTAGGCTCAACACCGGCGCAGTCGCACCAACCACCGACGTCGTCGCCGACTTCGCTTACGCTTCCATGCAGCCCTACGTAGGCTTCGACCCCGCCATGGCCACCATGCCCAACGACCGCCCGCCGCTGCTCCAGCACCACCTCTACGACAACCTCGACTTCGCCCCGGCCTTCCCGTTCCAAGAGCCGGCTCTGCTCTCGGCCTGCTCGGCGCCCAACTCCCTGCAGCCCTTGGCCCCGCAGCTCACCATGCCGATGGCGCCGTCGTCGCTGCAGATGCCGATGATGACGCTGCCAGGCGTGACGACGGCGGGGGACTTGTACCCCTTCGGCGCCGGCGGGCTCGTCAAGCGGGAGGACGGCCCCGTCGTGGACGTCGGCGGCGGGAGG…
evm.model.FRAGSCAFF_268.1051	DlaSPL35	evm.model.FRAGSCAFF_268.1051	yes	yes	yes	ATGGAGTGGACGGACCCGAAGCCCACCTCCCCCTCCTCGCCTCCCCTCCTCTGGGACTGGGGCGACGCCGCCGTGCCGGGCTCCTCCGGCGAGGCGGCGGGGAGGCGCGGGAAGGAGAAGCGGGCCAAGGGGGAGGAGGGCGGCGGCGGCGGGGAGGTGAGGTGCCAGGTGGAGGGATGCGGGGTGGAGCTGGGCTCCGCGAAGGAGTACCACCGGAAGCACCGCGTCTGCGAGGCCCACACCAAGTGCCCCCGCGTGGTCGTCGCGGGCCAGGAGCGCCGCTTCTGCCAGCAGTGCAGCCGGTTCCATGCTCTATCGGAGTTCGATCAGAAGAAGAGGAGCTGCAGGCGGCGACTGTCTGATCACAATGCTCGCCGACGGAAGCCGCAGCCGGATGCG…
evm.model.FRAGSCAFF_268.686	DlaSPL36	evm.model.FRAGSCAFF_268.686	no	no	no	ATGATGAGCAGTAGGCTCAACACCGGCGCAGTCGCACCAACCACCGACGTCGTCGCCGACTTCGCTTACGCTCCCATGCAGCCCTACGTAGGCTTCGACCCCGGCATGGCCACCATGCCCAACGACCGCCCGCCGCTGCTCCAGCACCACCTCTACGACAACCTCGACTTCGCCCCGGCCTTCCCGTTCCAAGAGCCGGCTCTGCTCTCGGCCTGCTCGGCGCCCAACTCCCTGCAGCCCTTGGCCCCGCAGCTCACCATGCCGATGGCGCCGTCGTCGCTGCAGATGCCGATGATGACGCTGCCAGGTGTGACGACGGCGGGGGACTTGTACCCCTTCGGCGCCGGCGGGCTCGTCAAGCGGGAGGACGGCCCCGTCGTGGACGTCGGCGGCGGGAGG…
evm.model.FRAGSCAFF_268.709	DlaSPL37	evm.model.FRAGSCAFF_268.709	yes	yes	no	ATGGCCCAGCAGGAAACGACGACGGTAGTAGGTTGCGCGCTTGCCTGTGTTGTCTCCTTCCCTGGTCATCATCCAATTAATTCCATCAACGGGGCTAGGCCAGCACAAACCCAAACAAAGCGGAAAATAATAAGTGCATTTGGGCCCTCCAAAGGTTGGACAATTGCTGCCATCCTTCTTCAGAAGAAGACCAGCTATTGGATGCCTGACGTGCAACTTTACGGTGCTGTTCTGCAATGGAGGAATTCCACTTTGGTAGCCATCCACCCTGGGCGCTACCCTTATCCACCTTATATCCTTATCATTGTCTTCTTCACACCTCGTAATATGTTGTTGTCGCTGCTCATTGTGGATCCATCGCTATTAAACCCCACCTCGCTCATTGTCGGTCTACGATCT…
evm.model.FRAGSCAFF_268.859	DlaSPL38	evm.model.FRAGSCAFF_268.859	yes	yes	no	ATGGATTGGAATCAGAAGAGCTCCGCGTTGTGGGATTGGGAGAATTTGCCGCCAATAGGCACGAACGCAAACGAGAACCCCAAGCATGTGATGCAGGCTGAACCGAAATTTGCAGGTGTTGTGGCTGCCATGGGGCATGAATCGGTGCATTCTTCTGGTGGTACTTTCTCTTCCAGCTCGGAGATGGGATATGGTTCATCCAAGAGTTCCATATCTGCGTCGATTGATTCTTCATCCAAAGTGGGGAAGAACATGGAGTTCAAATTTGCAACTGTGAAAGAGCCTGATAAGAACATCAGCAAGAATACTGAGTTGGGTAAAGTTGATGACACCGGAAATTCTCCATCATCGGTGGTAGCAGTGAGCAGTGGAGAGCCGGTAATTGGCCTGAAGCTTGGC…
evm.model.FRAGSCAFF_279.290	DlaSPL39	evm.model.FRAGSCAFF_279.290	no	yes	no	ATGGACTCCTCCGGTTCCGGCGGCAGGAGCGGCGGCGCGGGGGCGGACGCCAGCGAGCCCGTCTGGGACTGGGGCAACCTCCTCGACTTCGCCATCCAGGACGACGACTCCCTGGTCCTCCCGTGGGATGATGCCATCGGGATCGAGGCCGATCCCACCGAGGTGGCGCTGTTCCCTACGGACCCTACCCCGCCGCCGCAGTCGGTGGAGGTGGAGCCACAGCCGGTGCCACCGCCGCCTCTTCAGGCTGGGGGACGCAAGCGCCGCGTGAGGAAACGCGACCCGCGGCTGGTGTGCCCGAACTACCTCTCGGGGAGGGTGCCGTGCGCGTGCCCTGAGGTGGACGAGATGGCGGCGGCGGCGGAGGTGGAAGACGTGGCTACGGATGTGCTGGCCGGC…
evm.model.FRAGSCAFF_323.600	DlaSPL40	evm.model.FRAGSCAFF_323.600	no	no	no	ATGGAAGGAAACGGTGGCGCCGGCGCGAGCGCAACGCTGTGGGATCTCGGGATGCACTGGGCTGCCGCCACCTCACATCAGCCCTTCCTGCCGCCGCCAGGTGGGCCCAGCCAGCAGCAGCAGATGCAGCAGGAGCTGACCTGCCTCAAGCTCGGGAAGCGGCCGTTCTGCTGGGGCGGGGCCGGCCTGGTGGCGCTGGGGGAGCGGGCCACGTGCACGGGAGCGCCAGCTGCGGCGGCGGGGGTGCAGCAGCGGAGAGGAAGAGGAAGGAGAAGAAGACCGCGGCGGTGGGGGTGCCAAGGTGCCAGGTGGAGGGGTGCCGCGTGGCACCGGCGGGTACGAAGGAGTACCACCGGCGGCACAAGGTTTGCGAGGCGCACTCCAAGGCGCCCGGGGTCG…
evm.model.FRAGSCAFF_340.142	DlaSPL41	evm.model.FRAGSCAFF_340.142	no	yes	yes	ATGGAGGCGGCCAGGGTCGGGGCGCAGAGCCGCCACTTGTACGGCGGTGGGTTAGGTGAGCTTGACCTGAACAGGCGCGAGAAGAGGGTGTTCGGCTGGGACCTCAACGACTGGAACTGGGACAGCGAGCGCTTTGTCGCCACGCCGGTGCCCGCCGCGGCCGGGAACGGATTGGCGCTGAACAGCTCACCGTCTTCCTCTGAGGAAGCCGAGGCCGAGGTGGTCAGGAACGGTAACGAAAGAGGTGACTCTGATAAGAGGAAGCGGGTGGTGGTCATTGATGACGACGACGACGACGACGTGGAGGATGAGGACCCGATGGAGAATGGTGGCAGGGCGCTCAGCTTGAGAATCGGAGGCGGTGGTGTTGCTGGGGGAGCGGTAGAGGGTGGCAGCGTT…
evm.model.FRAGSCAFF_364.37	DlaSPL42	evm.model.FRAGSCAFF_364.37	yes	yes	yes	ATGGAGTGGACCCCGGGGCTGGCGCCGTGCCCCTCCTCCCCGCCGCTGTGGGACTGGGACGCCACCGCCGGCGAGGAGGAGAGGGAGGCGAAGCGGGGGAAGCAGCATCAGGGGGGAGGCGCCGCGGCGGGGGAGGGGGAGGCGCGGTGCCAGGTGGACGGGTGCGGGGTGGAGCTGGGCGGCGCCAAGGGGTACCACCGGAAGCACCGCGTCTGCGAGGCGCACTCCAAGTGCCCCCTCGTCGTCGTCGCCGGCCAGGAGCGCCGCTTCTGCCAGCAGTGCAGCAGGTTCCATGCACTATCGGAGTTTGATCAGAAGAAGCGGAGCTGCCGCAGACGTCTTTCTCATCATAATGCCCGTCGACGGAAACCACAGCTGGATGCCTTCTCGTTTGGCTCG…
evm.model.FRAGSCAFF_387.1215	DlaSPL43	evm.model.FRAGSCAFF_387.1215	no	yes	yes	ATGGAGGCGGCCAGGGTCGGGGCGCAGAGCCGCCACTTGTACGGCGGTGGGTTAGGTGAGCTTGACCTGAACAGGCGCGAGAAGAGGGTGTTCGGCTGGGACCTCAACAACTGGAGCTGGGACAGCGAGCGCTTTGTCGCCACGCCGGTGCCCGCCACAACGGCGAACGGATTGGTGTTGAACAGCTCACCGTCTTCCTCTGAGGAAGCCGAGGCCGAGGTGGCCAGGAACGTTAACGTCAGAGGTGACTCTGATAAGAGGAAGCGGGTGGTGGTCATTGACGATGACGACGATGGCATGGAGGATGAGGACCCGATGGAGAACAGTGGCAGGGTGCTCAGCTTGAGAATCGGAGGCGATGGTGTTACTGGGGGAGCGGTGGAGGGTGGCGGCGTTAAT…
evm.model.FRAGSCAFF_387.1498.1	DlaSPL44	evm.model.FRAGSCAFF_387.1498.1	no	no	no	ATGGAGGCGGCCAGGGTCGGGGCGCAGAGCCGCCACTTGTACGGCGGTGGGTTAGGTGAGCTTGACCTGAACAGGCGCGAGAAGAGGGTGTTTGGCTGGGACCTCAACCACTGGAGCTGGGACAGCGAGCGCTTTGTCGCCACGCCGGTGCCCGCCACAACGGCGAACGGATTGGTGTTAAACAGCTCGCCGTCTTCCTCTGAGGAAGCCGAGGCCGAGGTGGCCAGGAACGTTAACGTCAGAGGTGACTCTGATAAGAGGAAGCGGGTGGTGGTCATTGACGACGACGACGACGGCATGGAGGATGAGGACCCGATGGAGAACAGTGGCAGGGTGCTCAGCTTGAGAATCGGAGGCGATGGTTTTACTGGGGGAGCGGTGGAGGGTGGCGGCGTTCAT…
evm.model.FRAGSCAFF_403.10	DlaSPL45	evm.model.FRAGSCAFF_403.10	yes	no	no	ATGGACTGGGCAGCGGCTTCCAAGGTGCCGTCTTGGGGCACGACGGCGGCCGATTCCGGTCCGACCATGCTATCCTTCGCCGGGTCGTCTTCCTCCTCCGCTGCCGCGGCGAAGCTCCAAGATTTCTCCGTCGGCCTCGTGCAGCGCGCCCGGCCGGCGCCAGCGGCGAGGAGGGCGCGCGCGCCGGGCGGCGGCCGCGGCGTCGCGGAGGCGTGCTCGGTCGACGGGTGCAGGTCGGACCTCAGCCGGTGCCGTGGGTACCACCGGCGACACAAGGTCTGCGAGGCGCACTCCAAGACACCGGTGGTCATCGTCGGCGGTCAGGAGCAGCGGTTCTGCCAGCAATGCAGCAGGTTTCACATGCTGGCTGAGTTTGACAAGGAGAAAAGAAGTTGCCGG…
evm.model.FRAGSCAFF_411.325	DlaSPL46	evm.model.FRAGSCAFF_411.325	no	yes	no	ATGGAGGCGGCCAGGGCCGGGGCGCAGAACCGCCACTTGTACGGCGGTGGGTTAGGTGAGCTTGACCTGAACAGGCGCGAGAAGAGGGTGTTCGGCTGGGACCTCAACGACTGGAACTGGGACAGCGAGCGCTTTGTCGCCACGCCGGTGCCCGCCGCGGCCGGGAACGGATTGGCGCTGAACAGCTCACCGTCTTCCTCTGAGGAAGCCGAGGCCGAGGTGGTCAGGAACGGTAACGAAAGAGGTGACTCTGATAAGAGGAAGTGGGTGGTGGTCATTGATGACGACGACGACGACGACGATGACGTGGAGGATGAGGACCCGATGGAGAATGGTGGCAGGGCGCTCAGCTTGAGAATTGGAGGCGGTGGTGTTGCTGGGGGAGCGGTAGCGGGTGGC…
evm.model.FRAGSCAFF_443.188	DlaSPL47	evm.model.FRAGSCAFF_443.188	no	yes	yes	ATGGAAGCCGGGTTCCTGCGGGAAGACGGCCAAACTGGTGTGGCAAGACTGTCTGGTGGGCTCAAGATGAAGAAAAAGAGTCTCGAGTGGGATTTGAACGATTGGAGATGGGATGGCAACCTGTTCCTGGCCACGCCGTCGAATGCCACCGCTCCGTCGGGGTGCAGCAGCCGAGAATTGGGCCGAGATGAGGGGGAGATTGATTTTGGTGGTGTTGACAAGAGGAGGAGAGTCGCACCGGAGGATGACCGTGAGGAGTGCAGCAATGCTGCAATTACAAATGGAGATCATGGCAGAATGGTTATTCAGAGAGGGCAGAGCAGCGAAGAAGAGAGACATAGAAAAGGTGCCTGTTCTAGTTCTGCTCCATCCTGTCAAGTTGACGGCTGCCAGGCAGAT…
evm.model.FRAGSCAFF_443.310	DlaSPL48	evm.model.FRAGSCAFF_443.310	no	yes	yes	ATGGAAGCCGGGTTCCTGCGGGAAGACGGCCAAACTGGTGTGGCAAGACTGTCTGGTGGGCTCAAGATGAAGAAAAAGAGTCTCGAGTGGGATTTGAACGATTGGAGATGGGATGGCAACCTGTTCCTGGCCACGCCGTCGAATGCCACCGCTCCGTCGGGGTGCAGCAGCCGAGAATTGGGCCGAGATGAGGGGGAGATTGATTTTGGTGGTGTTGACAAGAGGAGGAGAGTCGCACCGGAGGATGACCGTGAGGAGTGCAGCAATGCTGCAATTACAAATGGAGATCATGGCAGAATGGTTATTCAGAGAGGGCAGAGCAGCGAAGAAGAGAGACATAGAAAAGGTGCCTGTTCTAGTTCTGCTCCATCCTGTCAAGTTGACGGCTGCCAGGCAGAT…
evm.model.FRAGSCAFF_45.484	DlaSPL49	evm.model.FRAGSCAFF_45.484	yes	yes	no	ATGGCGAGTTGGGAGCGTTTCTTGGCCGGCATGGACTGGGCAGCGGCTTCCAAGGAGCCGTCTTGGGGTACGGCGGCGGCGGCCGATTCCGGTCCGACCATGCTATCCTTCGGCGGGCCGTCTTCTTCCTCCTCCGCGGCCGCGGCGCAGCTCCAAGATTTCTCCGTCGGCCTCGCCCAGCGCTCCCGGCCGCAGCCGGCAGCAGTGAGGAAGGCGCGCGCGCCGGGCGGCGGCGCCGGCGGCGCGGAGGCGTGCTCGGCCGACGGGTGCCGATCGGACCTCAGCCAGTGCCGCGAGTACCACCGGCGGCACAAGGTCTGCGAGGCGCACTCCAAGACGCCGGTCGTCGTCGTCGGCGGCCGGGAGCAGCGGTTCTGCCAGCAATGCAGCAGGTTTCAC…
evm.model.FRAGSCAFF_455.257	DlaSPL50	evm.model.FRAGSCAFF_455.257	yes	yes	no	ATGGATTGGGATCTCAAGATGCCGCCCGCCTGGGACCTCGCCGAGCTGGAGCACGACGCCGCCGCCGCGGCGCCCGGCACAGCGGCTGCCGCGGCGGTGGGCGGGCCTGCGTCTTCTGGCATTACTGCCGCCGGCCGGCCCGAGTGCTCGGTCGACCTCAAGCTCGGCGGGCTGGGCGAGTTCGGCGCCCCGGCGGTGGCCGCGGACAGCCGCAGGGAGCCCGCGCCAGCCAAGGGCCCTGCCGCGGCGTCGCCCAGCGCGGTGAAGCGGCCGCGCACGGCGGGCGGGGGCGGTGGGAGTGGGAGCGGGAGCGGAGGCGCGGGGCAGTGCCCGTCGTGCGCGGTGGACGGGTGCAAGGCGGACCTGAGCAAGTGCCGCGACTACCACCGGCGGCACAAG…
evm.model.FRAGSCAFF_455.371	DlaSPL51	evm.model.FRAGSCAFF_455.371	no	yes	no	ATGCAGGGGGAGGTGGGGCCGCAGGTGTTCCCCCCGCTGTTCATGCACCAGATCCAGCAGCTGCCTCCCCATGCCGCGGCGGCGAAGAAGCGCGGGCATCCGTGGCCAGCGGGCACCGCCGTGGCGCCGTCAGCGAAGACGGCGGCGGCGGCTGGCGGCGGCGACGGGAACTGGAACCCCAGGATGTGGGACTGGGACAGCCGCACGCTCACCGCGAAGCCGTCCTCCGATGCGATACGCCTAGGCGGCGGTCAGAGCAAGCAGCAGCCGGCGGCGGCGGCGGCATCGAAGGCTGCTGAGGCGCTGCGGCAGGGGGCCGGGGGTAGCGGTGGGCTGAGCCTCCAGCTGAGCCTGCGGGAGGAAGCCGCGACGGCGATGGATTTGAGCCAAACAGCTACC…
evm.model.FRAGSCAFF_455.411	DlaSPL52	evm.model.FRAGSCAFF_455.411	yes	no	no	ATGGAGATTGGCAGCGGCGGCGGCGGCGGCGGCGGAGGCAGTGGCGGTGGGGACGACCAGCTCCACGGGCTCACGTTCGGCAAGAAGATCTACTTCGAGGACGCCACGGCCCCCGCGGGAGGCAGCGGGAGCGGGAGCGCAGGTGTCAGCGGCGGTGTGAGCGCGTCGTCGTCGCCGTCGTCCTCTTCGTCCAAGGCGGCCGCGGGTGCCGCCGGTGGCGGGAAAAAGGGGAAGGCCGCGGCGGGCGGGGGCTCGGCGGCGCCTGCGCCGCCGCGGTGCCAGGTGGAGGGGTGCGACGTGGATCTGAGCGGCGCCAAGGCGTACTACTGCCGGCACAAGGTGTGCGCCATGCACTCCAAGGCCCCCGCCGTCGTCGTCGCCGGCCTCGAGCAGCGCTTC…
evm.model.FRAGSCAFF_456.237	DlaSPL53	evm.model.FRAGSCAFF_456.237	no	no	no	ATGATGAACGTACCCGCTGCAAACTCTTGCGACGAGTTCGGCTATGTTCCTCCCAATCCGACCCCGCCGCCTCCTTCTCTTCTCCCAATCATGGATCAAGAGAGCAGCATCCAGAGGGAGCAGCTCGGCTACAACCTGGAGGCCAATTCCCTGGCTCTCCTCCCCCCTTCCAACGCCGCCCACCACACCACCATCGCCCACACTCCCCATGACATCCTCCAATTCTACCCTACCTCGCACTACCTCGCCGGCAACCCCTACAGCCACTTCCCCGGGAGCACCTTCCAGTCGTACTACCAGCAGGCGCCGGCCGCGCCGGAGTACTACTTCCCCACCTTGGTCAGCTCGGCCGAGGAGAACATGGCCAGCTTCGCGGCGACGCAGCTGGGGCTCAACCTC…
evm.model.FRAGSCAFF_50.498	DlaSPL54	evm.model.FRAGSCAFF_50.498	yes	yes	yes	ATGGATTGGGACGCCAAGATGCCGTTTTGGGACCTCGGCACGGTGGTCGGCCCGAGCGGCGTCGCCAGCGGTGGCGCGCTCGACCTCAAGCTCGGCGCCCCCACGAGCTGGAAGGCGGCGGCGGCGGCGGCGGCTCCGGTGCCGCCGTCGTCCGGGCCGCCGAAGCGGCCGCGGGCAGGGCAGGGGCAGCAGGCGGTGCCAGCGTGCTCGGTGGAGGGGTGCACGGCCGACCTGTCCAAGTGCCGCGAGTACCACCGCCGGCACAAGGTCTGCGAGGCGCATTCCAAGACGCCCGTCGTCACCGTCGCCGGCCAGCAGCAGCGCTTCTGCCAACAGTGTAGCAGGTTTCATTTGCTTGGGGAGTTTGATGAGGTGAAGAGGAGCTGCAGGAAGCGACTT…
evm.model.FRAGSCAFF_57.749	DlaSPL55	evm.model.FRAGSCAFF_57.749	yes	yes	no	ATGGAGATTGGCAGCAGCGGCGGCGGAGGCGGCGGCAGTGGCGGCGGGGACGACCAGCTCCACGGGCTCAAGTTCGGCAAGAAGATCTACTTCGAAGACGCCACGGCCCCCGCGGGCGGCAGCGGCAGCGGCAGCGGCGGCGCTGGTGGCAGCGGCAGTGTGAGCGCGTCATCGTCGTCGCCGTCCTCTTCGTCCAAAGCGGCCGCGGGTGCCGCCGGTGGCGGGAAGAAGGGGAAGGCCGCGGCGGGCGGGGGCTCAGCGGCCTCTGCGCCGCCACGGTGCCAGGTGGAGGGTTGCGACGTGGATCTGAGCGGCGCCAAGGCGTACTACTGCCGGCACAAGGTGTGCGCCATGCACTCCAAGGCCCCCCGCGTCGTCGTCGCCGGCCTCGAGCAGCGC…
evm.model.FRAGSCAFF_68.333	DlaSPL56	evm.model.FRAGSCAFF_68.333	no	no	no	ATGGAAAGCAACGGCGGCGTCGGGGGACCTCGGGATCAACTGGCGGGCTCCGCGCACCTCCGCGTGCCAGCCTTTCCCGCCGAACGACCGGCTGCAGCAGCAGCAGTTGGGGAAGCGGCCTTGTTCCACGCCATCGCGGAGTTCGACGACGCGAAGCGCAGCTGCCGGCGGCGGCTGGCCGGGCACAACGAGAGGAGGCCATGGCCAGGAGCAAAGCAGCCCCCGCACGTTCGACATTCTGGGCTCTTGTCGCCGGTCGACCGGCACGACGATTTGAGAACTTGA
evm.model.FRAGSCAFF_74.250	DlaSPL57	evm.model.FRAGSCAFF_74.250	yes	yes	no	ATGGGTTCTTTTGGGATGAACTGGAATCAGAAGAACTCCATGTTGTGGGACTGGGAAAATTTGGCACCGTTGGGCCCGAATTCAATGGAAAACCCCAATAATGTGTCACACCATGAACCAAGAGTTGTAGGTGTGGGGGCTGCTAGGCATGGATCCACAAATTCATCTGGTGGTACTTTCACTTCTAGCTCGGAGCTGGGCCATGGTTCGTCCAAGAGCTCCATGTCAGCATCGATTGATTCTCCGTCCAAGGTGGGGAACGGTTTGGAGTTCAAGTTTGCTGCTGTCAAAGGGCATGACAAGAACAAGGGCAAGGGTGGTGAGGCCGGTAGAGTTGAGGACTCAGGGACTTCTCCATCGTCGATGATGGCAGTCAGCCATGGAGAGCCATTAATTGGT…
evm.model.FRAGSCAFF_83.73	DlaSPL58	evm.model.FRAGSCAFF_83.73	no	yes	no	ATGGACTCCTCCGGTTCCGGCGGCGGGAGCGGCGGCGCGGGGGCGGACGCCAGCGAGCCCGTCTGGGACTGGGGCAACCTCCTCGACTTCGCCATCCAGGACGACGACTCCCTGGTCCTCCCGTGGGATGATGCCATCGGGATCGAGGCCGATCCCACCGAGGTGGCGCTGTTCCCTACGGACCCTACCCCGCCGCCGCAGTCGGTGGAGGTGGAGCCACAGCCGGTGCCACCGCCGCCTCTTCAGGCTGGGGGAAGCAAGCGCCGCGTGAGGAAACGCGACCCGCGGCTGGTGTGCCCGAACTACCTCTCGGGGAGGGTGCCGTGCGCGTGCCCTGAGGTGGACGAGATGGCGGCGGCGGCGGAGGTGGAAGACGTGGCTACGGATATGCTGGCCGGC…
evm.model.FRAGSCAFF_94.249	DlaSPL59	evm.model.FRAGSCAFF_94.249	yes	yes	yes	ATGTGCCGCCTCTCCTGTCTCCTATGCACTTGGCTTGCTGCGATGAGTAGTTCTTGCCTAGGAAATGCAAGAATTGGAGGCCTGCTTGGCCTTGCTGCTCGATTTCTGGCGTGGACTGCATTTTTCGGCGGAGACGCAGGGCGAGTCTTGACCGGCATGGACTGGGCAGCTGTTTCCAAGGCGCCGTCTTGGGGCACGGCGGCGGCGGTCGATTCCGGTCCGACCATGCTGTCCTTCGCCGGGCCGCCGTCGTCCTCCTCCTCCGCCGCCGCCTCGGCGCAGCTCCAAGATTTCTCCGTCGGCCTCGCCCAGCGCGCCCGGCCGGCGCCGGCTACAGCGAGGAGGGCGCGCGCGCCGGGCGGCGCCGGCGCCGGCCCGGAAGCGTGCTCGGTCGACGGG…
evm.model.ORIGINAL_1193.206	DlaSPL60	evm.model.ORIGINAL_1193.206	yes	yes	yes	ATGGGCTCTTTTGGGATGGATTGGAATCAGAAGAGCTCCGTGTTGTGGGATTGGGAGAATTTGCCGCCGATAGGCACGAGCGCAAATGAGAACCCCAAGAATGTGATGCAGGCTGAACCGAAATTTGCAGGTGTTGTGGCTGCCATGGGCCATGAACCAGTGCATTCTTCTGGTGGTACTTTCTCTTCCAGCTCGGAGATGGGATATGGTTCATCCAAGAGTTCCATATCTGCGTCGATTGATTCTTCGTCCAAGGTGGGGAAGAACATGGAGTTCAAATTTGCAACTGTCAAAGAGCCTGATAAGAGCATCAGCAAGAAAACCGATTTCGGTAAAGTTGATGACACTGGAAATTCTCCATCACCAGTGGTAGCAGTGAGCAGTGGAGAGCCGGTAATT…
evm.model.ORIGINAL_1205.7	DlaSPL61	evm.model.ORIGINAL_1205.7	yes	yes	no	ATGGATTGGAATCAGAAGAGCTCCGCGTTGTGGGATTGGGAGAATTTGCCGCCAATAGGCACGAACGCAAACGAGAACCCCAAGCATGTGATGCAGGCTGAACCGAAATTTGCAGGTGTTGTGGCTGCCATGGGGCATGAATCGGTGCATTCTTCTGGTGGTACTTTCTCTTCCAGCTCGGAGATGGGATATGGTTCATCCAAGAGTTCCATATCTGCGTCGATTGATTCTTCATCCAAGGTGGGGAAGAACATGGAGTTCAAATTTGCAACTGTGAAAGAGCCTGATAAGAACATCAGCAAGAATACTGAGTTGGGTAAAGTTGATGACACCGGAAATTCTCCATCATCGGTGGTAGCAGTGAGCAGTGGAGAGCCGGTAATTGGCCTGAAGCTTGGC…
evm.model.ORIGINAL_1592.182	DlaSPL62	evm.model.ORIGINAL_1592.182	no	no	no	ATGCAGCAGGAGCTGACCTGCCTCAAGCTCGGGAAACGGCCGTTCTGCTGGGGCGGGGCCGGCCTGGTGGCGCTAGGGGGAGCGGGCCACGTGCACGGGAGCGCCGGCTGCGGCGGCGGGGGTGCAGCAGCGGAGAGTAAGAGGAAGGAGAAGAAGACCGCGGTGGCGAGGGTGCCAAGGTGCCAGGTGGAGGGGTGCCACGTGGCACCGGCGGGTACAAAGGAGTACCACCGGCGGCACAAGGTTTGCGAGGCGCACTCCAAGGCGCCCGGGGTCGTCGTGCACGGCGCCGAGCAGCGATTCTGCCAGCAATGCAGCAGGTTCCACGCGATATCGGAGTTCGACAACGCCAAGCGGAGCTGCCGTCGGCGGCTGGCCGGTCACAACGAGAGGCGGCGG…
evm.model.ORIGINAL_1642.192	DlaSPL63	evm.model.ORIGINAL_1642.192	no	yes	no	ATGGACTGCAAGGACAAGCCCCGCAAGTCCTCCTCGGCGGCGTCCATGGCCGCGCTCGTCGCCGCGGCCGCGGCCGGCGACGGCGCCGACGGGATAGTGCCGCCGCCCGGGGAGGAGGACAAGAAGCCGAAGCTGGTGACCGTGCCCGTGGCCGCCGTTGGCGCCTCTAGCTCCTCGGCTGCGGCGGGGGCGGCGGCGAGGAGGGGCGGTGCTGCTGGTGGCGCCGTCGCGACGGGCGGGGGTGGGGGCCCGAGCTGCCAGGCGGAGAGGTGCGGCGCCGACCTCAGCGAAGCGAAGCGGTACCACCGGAGGCACAAGGTGTGCGAGGCTCACTCCAAGGCCGCCGTCGTGCTCGTCGCTGGTCTCCGCCAACGCTTCTGCCAGCAATGCAGCCGGTTC…
evm.model.ORIGINAL_1958.46	DlaSPL64	evm.model.ORIGINAL_1958.46	no	yes	no	ATGGAAGCGGGGTTCCTGCGGGAAGACGGCCAAACTGGTGTGGGAAGAATGTCTAGTGGGCTCAAGAAGAAGAGTCTCGAGTGGGATTTGAACGATTGGAGATGGGATGGCAACCGGTTCCTGGCCACGCCGTCGAATTCGGCCGCTCCGTCGGGGTGCGGCAGCCGGGAATTGGGCCGAGCTGAGGGGGAGATAGATTTTGGTGTTGCTGACAAGAGGAGGAGAGTTTCACCGGAGGATGACCGTGAGGAGTGCAGCAATGCTGCAACCACAAATCAGAGAGGGCAGAGCAACGAAGAGGAGAGACATAGAAAAGGTGCCTGTTCTAGATCTGCTCCATCTTGTCAGGTTGACGGCTGTCAGGCAGATCTCAGCAACGCCAGGGACTATCATAAGAGG…
evm.model.ORIGINAL_1999.155	DlaSPL65	evm.model.ORIGINAL_1999.155	yes	yes	no	ATGGCGAGTTGGGAGCGTTTCTTGGCCGGCATGGACTGGGCAGCGGCTTCCAAGGAGCCGTCTTGGGGTACGGTGGCGGCGGCCGATTCCGGTCCGACCATGCTATCCTTCGCCGGGCCGTCTTCTTCCTCCTCCGCGGCCGCGGCGCAGCTCCAAGATTTCTCCGTCGGCCTCGCCCAGCGCTCCCGGCCGCAGCCGGCAGCAGCGAGGAGGGCGCGCGCGCCGGGCGGCGGCGCCGGCGGCGCGGAGGCGTGCTCGGCCGACGGGTGCCGATCGGACCTCAGCCAGTGCCGCGAGTACCACCGGCGGCACAAGGTCTGCGAGGCGCACTCCAAGACGCCGGTCGTCGTCGTCGGCGGCCAGGAGCAGCGGTTCTGCCAGCAATGCAGCAGGTTTCAC…
evm.model.ORIGINAL_2164.86	DlaSPL66	evm.model.ORIGINAL_2164.86	yes	yes	yes	ATGGAGTGGACCCCGAGGCCCGCGGCGCCGTGCCCCTCCTCCTCCCCGCCGCCCGCGCTGCTGTGGGACTGGGACGCCACCGACATCGAGGAGGAGAGGGGGGTGAAGCGGGGGAGGCAGCAGGGGGGAGGCGCCGCGGCGGGGGAGGGGGAGGCGCGGTGCCAGGTGGAGGGGTGCGGGGTGGAGCTGGGCGGCGCCAAGGGGTACCACCGGAAGCACCGCGTCTGTGAGGCGCACTCCAAGTGCCCCCGCGTCGTCGTCGCCGGTCAGGAGCGCCGCTTCTGCCAGCAGTGCAGCAGGTTCCATGCACTCTCGGAGTTTGATCAGAAGAAGCGGAGCTGCCGGAGACGACTTTCTGATCATAATGCCCGTCGGCGGAAACCACAGCCGGATGTGTTC…
evm.model.ORIGINAL_2438.67	DlaSPL67	evm.model.ORIGINAL_2438.67	no	no	no	ATGATGAACGTACCCGCTGCAAACTCTTGCGACGAGTTCGGCTATGTTCCTCCCAATCCGACCCCGCCGCCTCCTTCTCTTCTCCCAATCATGGATCAAGAGAGCAGCATCCAGAGGGAGCAGCTCGGCTACAACCTGGAGGCCAATTCCCTGGCTCTCCTCCCCCCTTCCAACGCCGCCCACCACACCACCATCGCCCACACTCCCCATGACATCCTCCAATTCTACCCTACCTCGCACTACCTCGCCGGCAACCCCTACAGCCACTTCCCCGGGAGCACCTTCCAGTCGTACTACCAGCAGGCGCCTGCCGCGCCGGAGTACTACTTCCCCACCTTGGTCAGCTCGGCCGAGGAGAACATGGCCAGCTTCGCGGCGACGCAGCTGGGGCTCAACCTC…
evm.model.ORIGINAL_2592.250	DlaSPL68	evm.model.ORIGINAL_2592.250	no	no	no	ATGATGAGCAGTAGGCTCAACGCCGGCGCAATTGCACCAGACACCGACGTCGCCGACTTCGCCCACGCTCCCATGCAGCCCTACGTGGGCTTCGAGCCCGTCTTGGCCGCCATGCCCGGGGACCGGCCGCCGCTGCTCCCGCACCACCTCTACGACAGCCTCGACTTCGCCGCGGCCTTCCCGTTCGAGGAACCGGCTCTGCTCCCGGGCTCGGCGCCAAACACGCTGCAGCCCTTGGCCCCGCAGATCACCATGCCAATGGTGATGCCGACGGCGCCGTCCCCGCTGCAGGTGCCGATGGTGACGCTGCAAGGCGTGCCGACGGCGGCGGACGTGTACCCCTTCGGCGCCGGCGAGCTCGTCAAGCGGGAGGACGGCCCCGTCGTGGACGTCCACGGC…
evm.model.ORIGINAL_2592.282	DlaSPL69	evm.model.ORIGINAL_2592.282	yes	yes	no	ATGGAGTGGACGGCCCCGAAGCCCACCTCCCCTTGCTCGCCTCCCCTCCTCTGGGACTGGGGCGACGCCGACGTGCCTGGCTCCTCCGGCGAGGCGGCGGGGAGGCGCGGGAAGGAGAAGCGGGCCAAGGGGGAGGAGGGCGGCGGCGGCGGAGGGGAGGTGAGGTGCCAGGTAGAGGGATGCGGGGTGGAACTGGGCTCCGCGAAGGAGTACCACCGGAAGCACCGCGTCTGCGAGGCCCACACCAAGTGCCCCCGCGTCGTCGTCGCTGGCCTGGAGCGCCGCTTCTGTCAGCAGTGCAGCCGGTTCCATGCTCTGTCGGAGTTTGACCAGAAGAAGAGGAGCTGCAGGAGGCGACTGTCTGATCACAATGCTCGTCGACGGAAGCCGCAGCCGGAT…
evm.model.ORIGINAL_2711.86	DlaSPL70	evm.model.ORIGINAL_2711.86	no	no	no	ATGGATTGGGACGCCAAGATGCCTTCTTGGGACCTCGGCACTGTGGTCGGCCCGAGCGGCATCGCCGGCGGTGGCGCGCTCGACCTCAAGCTCGGCGCCCCGACGAGCTGGAAGGCGGCGGCGGAGGCTGTGCCGCCGCCGTCCGCGCCGGCGAAGCGGCCGCGGGCGGGGCAGGGGCAGCAGGTGGTGCCGGCGTGCTCGGTGGAGGGGTGCACGGCCGACCTGTCCAAGTGCCGCGAGTACCACCGCCGGCACAAGGTCTGCGAGGCGCACTCCAAGACGCCCACCGTAACCGTCGCTGGCCAGCAGCAGCGCTTCTGCCAACAGTGCAGCAGCTTCGCCCGTGAAGAAAAAGAAGAAGAATTAACCTCGAGATCAATTTCGAGCAGCCTGTCTGGT…
evm.model.ORIGINAL_3472.189.1	DlaSPL71	evm.model.ORIGINAL_3472.189.1	yes	no	no	ATGGATTGGGATCTCAAGATGCCGGTTTCTTGGGACCTGGCCGAGCTGGAGCACGACGCCGTGCCCGCCATCGCCGCCGTCGCGCCCGCCGCGGCGGCTGCGTCGGGCATTGCTGCCGCGGCGGCGGCGCGTGGGCCGCCGGGCCGGCCGGAGTGCTCGGTCGACCTCAAGCTCGGCGGGCTGGGCGAATTCGGCGCGTCGGACGTGCTGAAGGAGCCGGCGGCGAAGGGCCCGGTGGTGTCGGTGTCGACTGCGGCGGCGGTGCTGTCCGCGAGCCCGCTGAAGCGGCCGCGCGCGGGGCCTGGCGGCGCCGGCGGGGGGCAGTGCCCGTCGTGCGCGGTGGACGGCTGCAAGGCCGACCTGAGCAAGTGCCGCGACTACCACCGGCGGCACAAGGTC…
evm.model.ORIGINAL_3472.287	DlaSPL72	evm.model.ORIGINAL_3472.287	yes	yes	yes	GGGAGGGAAGGGAACGGGGCACCGCCGGCCGCAATGGAGGCCGGCAGCAGCGGCGGCGGGGGAGACGACGTCCACGGGCTCAAGTTCGGCAAGAAGATCTACTTCGAGCAGGACGCGGCCGGCGGGAGCGGGAGCGCGGCTGCGGCGGCGGGTGGCAAGAAGGGTAAGGGCGCGGCCAGCGGCGGCGCGGGGGCGGGTGGAGCCGCCGCCGCTGCCGCCGCCCCCGCACCGCCGCCGAGGTGCCAGGTGGAGGGCTGCGGCGTGGATTTGAGCGGCGCGAAGGCGTACTACTGCCGGCATAAGGTGTGCGCTATGCACTCCAAGGCGCCGCGCGTCGTCGTCGCCGGCCTCGAGCAGCGCTTCTGCCAACAATGCAGCAGGTTCCACCAGTTGCCTGAA…
evm.model.ORIGINAL_3474.155	DlaSPL73	evm.model.ORIGINAL_3474.155	no	no	no	ATGGACCGCGAGGACAAGCCCCGCAAGTCCTCCTCGGCAGCGTCCATGGCCGCGCTCGCCGCCGCGGCCGCGGCCGGCGACGGCGCGGACGTCGCCGGCGCCGACGGGATGGTGCCTTCTTCCAGGGAGGAGGACAAGAAGCCGAAGCTGGTGACCGTGCCCGTGGCTGCCGTTGGCGCCTCTAGCTCCTCGGCCGCGGCGGTGGCGGTGAGGAGGGGCGGTGCTGCTGGTGGCGCCGTGGCGGGCGGGGGTGGTGGCCCGAGCTGCCAGGCGGAGAGGTGCGGCGCCGACCTCAGCGAGGCGAAGCGGTACCACCGGAGGCATAAGGTGTGCGAGGCGCACTCCAAGGCCGCCGTCGTGCTCGTCGCCGGCCTCCGCCAGCGCTTCTGCCAGCAATGC…
evm.model.ORIGINAL_3508.113	DlaSPL74	evm.model.ORIGINAL_3508.113	yes	yes	yes	ATGGGTTCTTTTGGGATGAACTGGAATCAGAAGAACTCCATGTTGTGGGACTGGGAAAATTTGGCACCGCTGGGCCCGAATACAATGGAAAACCCCAAGAATGTGTCACACCCTGAACCAAGAGTTGTAGGTGTGGGGGTTGCTAGGCATGGATCCACAAATTCATCTGGTGGTACTTTCACTTCTAGCTCGGAGCTGGGGCATGGTTCGTCCAAGAGCTCCATGTCGGCAACCATTGATTCTCCGTCCAAGGTGGGGAACAGCTTGGAGTTCAAGTTCGCTGCTGTCAAAGGGCACGACAAGAACATGGGCAAGGGTGGTGAGGCCAATAGAGTTGAGGACTCAGGTACTTCTCCATCGTCGATGATGGCAGTCAGCCATGGAGAGCCATTAATCGGC…
evm.model.ORIGINAL_3556.112	DlaSPL75	evm.model.ORIGINAL_3556.112	yes	yes	no	ATGGAGACAGGCAGCAGCGGCGTGGGCGGGGGCGACGACGTCCACGGGCTCAAGTTCGGCAAGAAGATCTACTTCGAGCAGGACGCGGCTGGCGGGAGCGGGAGCGCGGCTGCGGCGGCGGGTGGCAAGAAGGGTAAGGGTGCGGCGAGCGGCGGCGCGGGGGCAGGAGGGGCCGCCGCCGCCGCCCCGCCGCCGAGGTGCCAGGTGGAGGGCTGCGGCGTGGATCTGAGCGGCGCGAAGGCGTACTACTGCCGGCACAAGGTGTGCGCCATGCACTCCAAGGCGCCGCGCGTCGTCGTCGCCGGCCTCGAGCAGCGCTTCTGCCAACAGTGCAGCAGGTTCCACCAATTACCTGAATTTGACCAAGGAAAACGCAGTTGCCGCAGACGCCTAGCAGGT…
evm.model.ORIGINAL_3556.24	DlaSPL76	evm.model.ORIGINAL_3556.24	yes	yes	no	ATGGATTGGGATCTCAAGATGCCGGTTTCTTGGGACCTGGTCGAGCTGGAGCACGACGCCGTGCCCGCCATCGCCGTCGCGGCGGCTGCGTCGGGCATTGCTGCCGCGGCGGCGGTGGCGTCGGCGCGGGGGCCGCCGAGCCGGCCGGAGTGCTCGGTCGACCTCAAGCTCGGCGGGCTGGGCGACTTCGGCGCGCCGGACGTGCTGAAGGAGCCGGCGGCGAAGGGCCCGGTGGTGTCGGTGTCAACAGCGGCGGTAGTGCCGTCGGCGAGCCCGCTGAAGCGGCCGCGCGCGGGGCCTGGCGGCGCCAGCGGGGGGCAGTGCGCGGTGGACGGCTGCAAGGCCGACCTGAGCAAGTGCCGCGACTACCACCGGCGGCACAAGGTCTGCGAGGCGCAC…
evm.model.ORIGINAL_3582.175	DlaSPL77	evm.model.ORIGINAL_3582.175	yes	yes	yes	ATGGATTGGGACGCCAAGATGCCGTTTTGGGACCTCGGCACGGTGGTCGGCCCGAGCGGCGTCGCCAGCGGTGGCGCGCTCGACCTCAAGCTCGGCGCCCCCACGAGCTGGAAGGCGGCGGCGGCGGCGGCGGCTCCGGTGCCGCCGTCGTCCGGGCCGCCGAAGCGGCCGCGGGCAGGGCAGGGGCAGCAGGCGGTGCCAGCGTGCTCGGTGGAGGGGTGCACGGCCGACCTGTCCAAGTGCCGCGAGTACCACCGCCGGCACAAGGTCTGCGAGGCGCATTCCAAGACGCCCGTCGTCACCGTCGCCGGCCAGCAGCAGCGCTTCTGCCAACAGTGTAGCAGGTTTCATTTGCTTGGGGAGTTTGATGAGGTGAAGAGGAGCTGCAGGAAGCGACTT…
evm.model.ORIGINAL_3688.59	DlaSPL78	evm.model.ORIGINAL_3688.59	yes	no	no	ATGGACTGGGCAGCGGCTTCCAAGGTGCCGTCTTGGGGCACGACGGCGGCCGATTCCGGTCCGACCATGCTATCCTTCGCCGGGTCGTCTTCCTCTTCCGCTGCCGCGGCGAAGCTACAAGATTTCTCCGTCGGCCTCGTGCAGCGCGCCCGGCCCGCGCCAGCGGCGAGGAGGGCGCGCGCGCCAGGCGGCGGCCGCGGCGTCGCGGAGGCGTGCTCGGTCGACGGGTGCAGGTCGGACCTCAGCCGGTGCCGCGGGTACCACCGGCGACACAAGGTCTGCGAGGCGCACTCCAAGACACCGGTGGTCATCGTCGGCGGTCAGGAGCAGCGGTTCTGCCAGCAATGCAGCAGGTTTCACATGCTGGCTGAGTTTGACAAGGAGAAAAGAAGTTGCCGG…
evm.model.ORIGINAL_3816.12	DlaSPL79	evm.model.ORIGINAL_3816.12	no	no	no	ATGCCGATGCCGCTGCAGATGCCCATGCACGGGATGCCGGGCGACGTGTACCCGACGCTCGGGATCGTGAAGCTCAAGGGCGGCGGCCCAGACGTCGGCGGAGGGAGGATCGGCCTGAACCTGGGCTTGCCTCATCTGAATCAGTTGAAGGGAGTCTTCAACCACCTGAGGGGTGTTTTCATCATGGGCCGCCGGACCAACTTCTCCCCTTGGGACATGCTAGCGGTGGACCGGCTGCTGATGCGGTCCCGCCTCGGTGGCGTGTTCGGTCTCGGCTTCAGCGGGGCGCATCACCAGCCGCCTCGCTGCCAGACCGAGGGCTGCAAGGCCGACCTCTCCGGCGCCAAGCACTACCACCGCCGCCACAAGGTCTGTGAGTACCACGCCAAGGCTGCCGTC…
evm.model.ORIGINAL_3981.178	DlaSPL80	evm.model.ORIGINAL_3981.178	no	yes	no	ATGGAAGCGGCCAGGGTGGCGGCGCAGAGCCGCCACTTGTACGGCGGTGGGTTTGGTGAGCTTGACCTGAACAGGAGCGAGAAGAGGGTATTCGGCTGGGACCTCAACGAATGGAGCTGGGACAGCGAGTGCTTTGTCGCCACGCCGGTGCCCGCCACTACGGCGAATGGCTTGGCGTTGAACAGCTCGCCGTGTTCCTCTGAGGAAGCCGAGGCCGAGGTGGCCAGGAACTTTGACGTCAGAGGTGGCTCTGATAAGAGGAAGCGGGTGGTGGTCATTGGTGGCGATGACGACGTCGTGGAGGATGAGGACCCTATGGAGAACGGTGGCGGGGCGCCCAGCTTGAGAATCGGAGGCGATGGTGTTGCTGGGGGAGCGGTTGAGGATGGTGGAGTCAAT…
evm.model.ORIGINAL_4187.86	DlaSPL81	evm.model.ORIGINAL_4187.86	yes	yes	no	ATGGATTGGGATCTTAAGATGCCGCCCGCCTGGGACCTCGCCGAGCTGGAGCACGACGCCGCCGCGGAGCCCGGCACCGCCGCCGCATCGGCGGCGGCTGCCGCGGCGGTGGGCGGGCCGGCGTCGTCTGGCATTACCGCCGCCGGCCGGCCCGAGTGCTCGGTCGACCTCAAGCTCGGCGGGCTGGGCGAGTTCGGCGCCCCGGCGGCGGCCGCGGACAGCCGCAAGGAGCCCGCGCCAGCCAAGGGCCCTGCTGCTGCTGCGGAGGCGGCGGCATCGCTCAGAGCGGCGAAGCGGCCTCGCCCGGCGGGCGGGGGCGGTGGGAGCGGGAGCGGGAGCGGAGGCGCGGGGCAGTGCCCGTCGTGCGCGGTGGACGGGTGCAAGGCGGACCTGAGCAAG…
evm.model.ORIGINAL_4424.415	DlaSPL82	evm.model.ORIGINAL_4424.415	yes	yes	no	ATGGATTGGGATCTCAAGATGCCGGTTTCTTGGGACCTGGCTGAGCTGGAGCACGACGCCGCGCCCGCCATCTCCGCCGCCGCGCCCGCCGCGGCGGCTGCGTCGGGCATTGCTGCCGCGGCGGCGGCGCGCGGGCCGCCGAGCCGGCCGGAGTGTTCGGTGGACCTCAAGCTCGGCGGGCTGGGCGACTTCGGCGCGTCTGACGTGTTGAAGGAGCCGGCGGCGAAGGGCCCGGTGGTGTCGGTGTCAACTGCGGCGGCGGCGCCGTCGGCGAGCCCGCTGAAGCGGCCGCGCGCGGGGCCTGGCGGGGCCGGCGGGGGGCAGTGCCCGTCCTGCGCGGTGGACGGCTGCAAGGCCGACCTGAGCAAGTGCCGCGACTACCACCGGCGGCACAAGGTC…
evm.model.ORIGINAL_4749.89	DlaSPL83	evm.model.ORIGINAL_4749.89	yes	yes	no	ATGGGTTCTTTTGGGATGAACTGGAATCAGAAGAACTCCATGTTGTGGGACTGGGAAAATTTGGCGCCGTTGGGCCCGAATTCAATGGAAAACCCCAATAATGTGTCACACCATGAACCAAGAGTTGTAGGTGTGGGGGCTGCTAGGCATGGATCCACAAATTCATCTGGTGGTACTTTCACTTCTAGCTCGGAGCTGGGCCATGGTTCGTCCAAGAGCTCCATGTCAGCATCGATTGATTCTCCGTCCAAGGTGGGGAACGGTTTGGAGTTCAAGTTTGCTGCTGTCAAAGGGCATGACAAGAACAAGGGCAAGGGTGGTGAGGCCGGTAGAGTTGAGGACTCAGGGACTTCTCCATCGTCGATGATGGCAGTCAGCCATGGAGAGCCATTAATTGGT…
evm.model.ORIGINAL_4847.317	DlaSPL84	evm.model.ORIGINAL_4847.317	no	yes	yes	ATGGAAGCGGCCAGGGTGGCGGCGCAGAGCCGCCACTTGTACGGCGGTGGGTTTGGTGAGCTTGACCTGAACAGGAGCGAGAAGAGGGTGTTCGGCTGGGACCTCAACGAATGGAGCTGGGACAGCGAGTGCTTTGTCGCCACGCCGGTGCCCGCCACTACGGCGAATGGCTTGGCGTTGAACAGCTCGCCGTCTTCCTCTGAGGAAGCCGAGGCCGAGGTGGCCAGGAACTTTGACGTCAGAGGTGGCTCTGATAAGAGGAAGCGGGTGGTGGTCATTGGTGACGATGACGACGTCATGGAGGATGAGGACCCTATGGAGAACGGTGGCGGGGTGCCCAGCTTGAGAATCGGAGGCGATGGTGTTGCTGGGGGAGCGGTTGAGGATGGTGGAGTCAAT…
evm.model.ORIGINAL_4966.57	DlaSPL85	evm.model.ORIGINAL_4966.57	no	yes	yes	ATGGACGCCTTCGGTGCCGGCGGCGGAGGCGCAGGGGCCAACGCCGGCGAGCTCGTCTGGGACTGGGGCAACCTCCTCGACTTTGCCGTCCAGGACGATGACTCCCTGGTCCTTCCGTGGGATGACGCCATCGGGATCGAGGCCGATCCCACCGAGGCGGCGCTGCTCCCTACGGACCCTACTGCGCCGCCGCAGCCTGTGGAGGTGGAGCCGGAGCTGGAGCCGGTGCTGCCGCCTCTTCAGGCTGGGGGAAGCAGGCGACGCGTCAGGAAACGCGACCCGCGGCTGGTGTGCCCGAACTACCTCGCGGGGAGGGTGCCGTGCGCGTGCCCCGAGGTGGACGAGATGGCGGCGGCGGCGGAGGTCGAGGATGTGGCCACGGAGATGCTGGCTGGCGCG…
evm.model.ORIGINAL_4971.67	DlaSPL86	evm.model.ORIGINAL_4971.67	yes	yes	no	ATGGAGACCGGCAGCAGCGCAGGCGGGGGAGACGACGTCCACGGGCTCAAGTTCGGCAAGAAGATCTACTTCGAGCAGGACGCGGCTGGCGGGAGCGCCACTGCGGCGGCGGGTGGCAAGAAGGGCAAGGGCGCGGGGGCGGCCGCCGCGCCCGCGCCGCCGCCGAGGTGCCAGGTGGAGGGCTGCGGCGTGGATCTGAGCGGCGCGAAGGCGTACTACTGCCGGCACAAGGTGTGCGCCATGCACTCCAAGGCGCCGCGCGTCGTCGTCGCCGGCCTCGAGCAGCGCTTCTGCCAACAGTGCAGCAGGTTCCACCAGTTACCTGAATTTGATCAAGGAAAACGCAGTTGCCGCAGACGCCTCGCAGGCCACAATGAGCGCCGGAGGAAGCCGCCACCT…
evm.model.ORIGINAL_519.167	DlaSPL87	evm.model.ORIGINAL_519.167	no	no	no	ATGGATTGGGACGCCAAGATGCCTTCTTGGGACCTCGGCACTGTGGTCGGCCCGAGCGGCATCGCCGGCGGTGGCGCGCTCGACCTCAAGCTCGGCGCCCCGACGAGCTGGAAGGCGGCGGCGGAGGCTGTGCCGCCGCCGTCCGCGCCGGCGAAGCGGCCGCGGGCGGGGCAGGGGCAGCAGGTGGTGCCGGCGTGCTCGGTGGAGGGGTGCACGGCCGACCTGTCCAAGTGCCGCGAGTACCACCGCCGGCACAAGGTCTGCGAGGCGCACTCCAAGACGCCCATCGTAACCGTCGCTGGCCAGCAGCAGCGCTTCTGCCAACAGTGCAGCAGAGGCGGCCGGTTGTCCGTCGCTCACCTGGCGTCCTGGGCTGCCGTCGCCGAGGCGGCTGGCCTC…
evm.model.ORIGINAL_5413.211	DlaSPL88	evm.model.ORIGINAL_5413.211	yes	yes	yes	ATGAGTTCTTTTGGGATGAATTGGAATCAGAAGAACTCCATGTTGTGGGACTGGGAAAATTTGGCATCGCTGGGCCCGAATTCAATGGAAAACCCCAAGAATGTGTCACACCCTGAACCAAGAGTTGTAGGTGCGGGGGCTGCTAGGCATGGATCCACAAATTCATCTGGTGGTACTTTCACTTCTAGCTCGGAGCTGGGCCATGGTTCGTCCAAGAGCTCCATGTCGGCATCCATTGATTCTCCGTCCAAGGTGGGGAACGGCTTGGAGTTCAAGTTTGCTGCTGTCAAAGGGCATGATAAGAACATGGGCAAAGGTGGTGAGGCCAGCAGAGTTGAGGACTCAGGGACTAATCCATCGTCGATGATGGCAGTCAGCCATGGAGAGGCATTAATCGGC…
evm.model.ORIGINAL_5551.143	DlaSPL89	evm.model.ORIGINAL_5551.143	no	yes	no	ATGGAGATTGGCAGAAGCGGCGGCGACGGAGGTGGCGGCAGTGGCAGTGGCGGCGGGGACGACCAGCTCCACGGGCTCAAGTTTGGCAAGAAGATCTACTTCGAGGACGCCACGTCCTCCGCGGGTGGCAGCGGGAGCGGGAGCGGGAGCCCAGGTGGCAGCGGCAGTGTGAGCGCGGCGTCGTCGTCCAAGGCGGCCGCGGGAGCCGCCGGTGGCGGGAAGAAGAGGAAGGCCGCTGCGGGCGGGGGCTCGGCGGCGTCCGCGCCGCCGCGGTGCCAGGTGGAGGGATGCGACGTGGATCTGAGCGGCGCCAAGGCGTACTACTGCCGGCACAAGGTGTGCTCCATGCACTCCAAGGCCCCCCGCGTCGTCGTCGCCGGCCTCGAGCAGCGCTTCTGC…
evm.model.ORIGINAL_5551.180	DlaSPL90	evm.model.ORIGINAL_5551.180	no	yes	yes	ATGCAAAGGGAGGTGGGTCTGCAGGTGGGCCCCCCGCTGTTCATGCACCAGATCCAGCAGCTGCCTTCCCATGCCGCGGCGGCGAAGAAGCGCGGGCATCCGTGGCCAGCAGGCGCCGCCGTGGCGCCGTCTGCGAGGACAGCGGCAGAGGTTGGCGGCGCGGCCGCCGGAGGAGGAGGCGGAGGCGGGAACTGGAACCCCAGGATGTGGGACTGGGACAGCCGCTCGCTCACCGCGAGGCCGTCCTGCGATGCGATACGCCTCGGCGGCGGGCAGAGCCAGCAGCAGCAGAAGCCGGCGGCGAAAGCCGCTGAGGAGTTGCGGCACGGGGGCGGGGGTAGCGGTGGGCTGAGCCTTCAGCTGGGCCTGCGGGAGGAGGCAGCGATGGCGATCGATGTG…
evm.model.ORIGINAL_5766.227	DlaSPL91	evm.model.ORIGINAL_5766.227	no	yes	yes	ATGGACCGCAAGGACAAGCCCCGCATGTCCTCCTCGGCGGCCTCCATGGCCGAGCTCGCCGCAGCGGCTGCGGCCGGCGACGGCGCGGACGTCGCCGGCGCCGACGGGATGGTACCCCCGTCCGGGGAGGAGGACAAGAATCCGAATCTGGTGAACGTGCCCGTGGCCGCCGTTGGCGCCTCCAGCTCCTCGGCCGCGGCGTTGGCGGTGAGGAGGGGCGGTGCTGCTGGTGGCCCCGTCGCGGCGGGCGGGGGTGGGGGCCCGAGCTGCCAGGCGGATAGGTGCGGCGTCGACCTCAGCGAGGCGAAGCGGTACCTCCGGAGGCACAAGGTGTGCGAGGCGCACTCCAAGGCCGCCTTCGTGCTCGTCGCCGGCCTCCGCCAGCGCTTCTGCCAGCAA…
evm.model.ORIGINAL_6123.252	DlaSPL92	evm.model.ORIGINAL_6123.252	yes	yes	no	ATGGAGACAGGCAGCAGCGGCGTGGGCGGGGGCGACGACGTCCACGGGCTCAAGTTCGGCAAGAAGATCTACTTCGAGCAGGACGCGGCTGGCGGGAGCGGGAGCGCGGCTGCGGCGGCGGGTGGCAAGAAGGGTAAGGGTGCGGCGAGCGGCGGCGCTGGGGCAGGAGGGGCCGCCGCCCCCGCCCCGCCGCCGAGGTGCCAGGTGGAGGGCTGCGGCGTGGATCTGAGCGGCGCGAAGGCGTACTACTGCCGGCACAAGGTGTGCGCCATGCACTCCAAGGCGCCGCGCGTCGTCGTCGCCGGCCTCGAGCAGCGCTTCTGCCAACAGTGCAGCAGGTTCCACCAATTACCTGAATTTGACCAAGGAAAACGCAGTTGCCGCAGACGCCTAGCAGGT…
evm.model.ORIGINAL_6123.335.1	DlaSPL93	evm.model.ORIGINAL_6123.335.1	yes	no	no	ATGGATTGGGATCTCAAGATGCCGGTTTCTTGGGACCTGGTCGAGCTGGAGCACGATGCCGTGCCCGCCATCGCCGTCGCGGCGGCTGCGTCGGGCATTGCTGCCGCGGCGGCGGTGGCGTCGGCGCGGGGGCCGCCGAGCCGGCCGGAGTGCTCGGTCGACCTCAAGCTCGGCGGGCTGGGCGACTTCGGCGCGCCGGACGTGCTGAAGGAGCCGGCGGCGAAGGGCCCGGTGGTGTCGGTGTCAACAGCGGCGGTAGTGCCGTCGGCGAGCCCGCTGAAGCGGCCGCGCGAGGGGCCTGGCGGCGCCAGCGGGGGGCAGTGCGCGGTGGACGGCTGCAAGGCCGACCTGAGCAAGTGCCGCGACTACCACCGGCGGCACAAGGTCTGCGAGGCGCAC…
evm.model.ORIGINAL_636.68	DlaSPL94	evm.model.ORIGINAL_636.68	yes	yes	no	ATGCACTTGCTTGCTGCCATGAGTAGTTCTTGCCTAGGAAATGCAAGAATTGGAGGCCTCCTTGGCCTTGCTGCTCGATTTCTTGCGTGGACTGCATTTTTCGGCGGAGACGCAGGGCGAGTCTTGACCGGCATGGACTGGGCAGCTGTTTCCAAGGCGCCGTCTTGGGGCACGGCGGCGGCGGTCGATTCCGGTCCGACCATGCTGTCCTTCGCCGGGCCGCCGTCGTCCTCCTCCTCCGCCGCCGCCTCGGCGCAGCTCCAAGACTTCTCCGTCGGGCTCGCCCAGCGCGCCCGGCCGGCGCCGGCTACAGCGAGGAGGGCGCGCGCACCGGGCGGCGCCGGCGCCGGCCCGGAAGCGTGCTCGGTCGACGGGTGCCGGTCGGACCTCAGCCGGTGC…
evm.model.ORIGINAL_6609.8	DlaSPL95	evm.model.ORIGINAL_6609.8	yes	yes	yes	ATGGAGTGGACGGCCCCGAAGCCCACCTCCCCTTGCTCGCCTCCCCTCCTCTGGGACTGGGGCGACGCCGACGTGCCTGGCTCCTCCGGCGAGGCGGCGGGGAGGCGCGGGAAGGAGAAGCGGGCCAAGGGGGAGGAGGGCGGCGGCGGCGGAGGGGAGGTGAGGTGCCAGGTAGAGGGATGCGGGGTGGAACTGGGCTCCGCGAAGGAGTACCACCGGAAGCACCGCGTCTGCGAGGCCCACACCAAGTGCCCCCGCGTCGTCGTCGCTGGCCTGGAGCGCCGCTTCTGTCAGCAGTGCAGCCGGTTCCATGCCCTGTCGGAGTTTGACCAGAAGAAGAGGAGCTGCAGGAGGCGACTGTCTGATCACAATGCTCGTCGACGGAAGCCGCAGCCGGAT…
evm.model.ORIGINAL_698.22	DlaSPL96	evm.model.ORIGINAL_698.22	yes	yes	yes	ATGGGCTCTTTTGGGATGGATTGGAATCAGAAGAGCTCCGTGTTGTGGGATTGGGAGAATTTGCTGCCGATAGGCACGAGCGCAAATGAGAACCCCAAGAATGTGATGCAGGCTGAACCGAAATTTGCAGGTGTTGTGGCTGCCATGGGCCATGAACCAGTGCATTCTTCTGGTGGTACTTTCTCTTCCAGCTCGGAGATGGGATATGGTTCATCCAAGAGTTCCATATCTGCGTCGATTGATTCTTCGTCCAAGGTGGGGAAGAACATGGAGTTCAAATTTGGAACTGTCAAAGAGCCTGATAAGAGCATCCGCAAGAATACCGAGTTCGGTAAAGTTGATGACACTGGAAATTCTCCATCACCAGTGGTAGCAGTGAGCAGTGGAGAGCCGGTAATT…
evm.model.ORIGINAL_821.160	DlaSPL97	evm.model.ORIGINAL_821.160	yes	yes	no	ATGGGTTCTTTTGGGATGAACTGGAATCAGAAGAACTCCATGTTGTGGGACTGGGAAAATTTGGCACCGCTGGGCCCGAATACAATGGAAAACCCCAAGAATGTGTCACACCCTGAACCAAGAGTTGTAGGTGTGGGGGTTGCTAGGCATGGATCCACAAATTCATCTGGTGGTACTTTCACTTCTAGCTCGGAGCTGGGGCATGGTTCGTCCAAGAGCTCCATGTCGGCAACCATTGATTCTCCGTCCAAGGTGGGGAACAGCTTGGAGTTCAAGTTCGCTGCTGTCAAAGGGCACGACAAGAACATGGGCAAGGGTGGTGAGGCCAATAGAGTTGAGGACTCAGGTACTTCTCCATCGTCGATGATGGCAGTCAGCCATGGAGAGCCATTAATCGGC…
evm.model.ORIGINAL_821.397	DlaSPL98	evm.model.ORIGINAL_821.397	yes	yes	no	ATGGAGTGGACCCCGAGGCCCGCGGCGCCGTGCCCCTCCTCCCCGCCGCCCGCGCTGCTGTGGGACTGGGACGCCACCGACATCGAGGAGGAGAGGGGGGCGAAGCGGGGGAAGCAGCAGCAGGGGGGAGGCGCCGCGGCGGGGGAGGGGGAGGCGCGGTGCCAGGTGGAGGGGTGCGGGGTGGAGCTGGGCGGCGCCAAGGGGTACCACCGGAAGCACCGCGTCTGCGAGGCGCACTCCAAGTGCCCCCGCGTCGTCGTCGCCCGCCGGCCAGGAGCGCCGCTTCTGCCAGCAGTGCAGCAGAGCTTTGGCCTGTTCCATGCACTCTCGGAGTTTGATCAGAAGAAGCGGAGCTGCCGGAGACGTCTTTCTGATCATAATGCCCGTCGGCGGAAACCA…
evm.model.ORIGINAL_821.423	DlaSPL99	evm.model.ORIGINAL_821.423	no	no	no	ATGATGAGCGGTAGGATAAACACGGCCACGGCCGCGACGAGCGACGACTTCCCGTTCGCGGCCATGCAGCCGCCGCCCTACGTCGGGTTCGATCCCGGCATGGCGGCGGTGGCCGGCGCCGGACATCGCCCGGGGGGCATGCAGCAGCCCCTGTACGACAACATCGACTTCGCCGCGGCGGCCGCGGCCACCTTGCAGTTCCAGGAGTCGCACCAACTGCTGACGCTGCCACACAACGGCCTTCCCATGGCGCCGCCGCCCATGCCGATGCCGCTGCAAATGCCCATGCCCATGCACGGGATGCAGGGCGACGTGTACCCGGCGCTCGGGATCGTGAAGCGCGAGGGCGGCTGCGGAGGCGGCCCGGACGTCAGCGGGGAGACGGGAAGGATCGGGCTG…
evm.model.ORIGINAL_928.253	DlaSPL100	evm.model.ORIGINAL_928.253	no	no	no	ATGATGAACGTACCAGCTGCAAACTCTTGCGACGAGTTCGGCTATGTCCCTCCCAATCCGACTCCGCCGCCGCCGCCTCATCCTTCTTTTCTCCCAATCTTGGATCAGGAGAGCAGCATCCAGAGGGAGCAGCTCGGCTACAACCTGGAGGCCAACTCCCTGGCTCTCCTCCCCCCTTCCAACGCCGCCCACCAGACCACCATCGCCCACACTCCCCATGACATCCTCCAATTCTACCCTACCTCGCACTACCTCGCCGGTAACCCCTATAGCCACTTCACCGGGAGCACCTTACAGTCGTACTACCAGCAGGCACCGGCCGCGCCGGAGTACTACTTCCCCACCTTGGTCAGTTCGGCGGAGGAGAACATGGCGAGCTTCGCGGCGACGCAGCTGGGG…
evm.model.ORIGINAL_932.207	DlaSPL101	evm.model.ORIGINAL_932.207	no	no	no	ATGCAAGTCCACATGCAGTTGGCGGGCACACAAAAGAAGGATTTCTCATATGCCAAATACTTTGGGAAGATGAAGGCACTAGGAGATACCATGGCGTCTGGCAGCGTACGTCTTCGAGACAACGAACTAATCTCTTATATTCTTGTAGAATTAGATGCTGAATATAATCCTCTAGTGGCATCAATCACGACTAGGGTAGAATTTATCTCCCTTAATGATCTATATGCACATCTCTTAAGTTTTGAGATGCGACTTGATCATCAAAACTCAGGGTTGTCGTTTGGAGGCTTCGTGGCTAGCATGGCATCCAAGAGCAACCACAGTGGCTATGGTCGTGGACGCGGTGAAGAAGAAATCACCACGGCGGACCATGACGACGTGGGCGCCGATGCGGCCATC…
evm.model.ORIGINAL_979.126	DlaSPL102	evm.model.ORIGINAL_979.126	no	yes	no	ATGGACTGCAAGGACAAGCCCCGCAAGTCCTCCTCGGCGGCGTCCATGGCCGCGCTCGTCGCCGCGGCCGCGGCCGGCGACGGCGCCGACGGGATAGTGCCGCCGCCCGGGGAGGAGGACAAGAAGCCGAAGCTGGTGACCGTGCCCGTGGCCGCCGTTGGAGCCTCTAGCTCCTCGGCTGCGGCGGGGGCGGCGGCGAGGAGGGGCGGTGCTGCTGTTGGCGCCGTCGCGACGGGCGGGGGTGGGGGCCCGAGCTGCCAGGCGGAGAGGTGCGGCGCCGACCTCAGCGAAGCGAAGCGGTACCACCGGAGGCACAAGGTGTGCGAGGCTCACTCCAAGGCCGCCGTCGTGCTCGTAGCTGGTCTCCGCCAACGCTTCTGCCAGCAATGCAGCCGGTTC…
