# Supplementary material for: Uncovering the miRNA-mediated regulatory network involved in Ma bamboo (Dendrocalamus latiflorus) de novo shoot organogenesis
Source: Hortic Res. 2023 Nov 8;10(12):uhad223. doi: 10.1093/hr/uhad223 (PMC10716635; doi:10.1093/hr/uhad223)
Supplement: Web_Material_uhad223 [file web_material_uhad223.zip › TableS14 Primers list for qPCR analysis of gene expression and vector construction..xlsx]

## Sheet: Sheet1
Primer name	sequence
Mabambooactin-F	TGCTCTCCCCCATGCTATCCTTC
Mabambooactin-R	ATGTCCCTCACAATTTCCCGCTC
StemloopmiR156a-R	GTTGGCTCTGGTGCAGGGTCCGAGGTATTCGCACCAGAGCCAACGTGCTC
StemloopmiR156a-F	GCGGCGGTGACAGAAGAGAGT
StemloopmiR319b-R	GTTGGCTCTGGTGCAGGGTCCGAGGTATTCGCACCAGAGCCAACAGGGAG
StemloopmiR319b-F	GCGGCGGTTGGACTGAAGGGTG
StemloopmiR398-R	GTTGGCTCTGGTGCAGGGTCCGAGGTATTCGCACCAGAGCCAACAGGGGT
StemloopmiR398-F	GCGGCGGTGTGTTCTCAGGTC
Universal primer	GTGCAGGGTCCGAGGT
U6-F	CGATAAAATTGGAACGATACAGA
U6-R	ATTTGGACCATTTCTCGATTTGT
Pre-miR156-F	CTCCAGGACATATAGATCTG
Pre-miR156-R	GCACCCCGGCCAGTAAAAGA
miR156target-1-F	TCTTGCAGGACGGCAGCAGCATCCT
miR156target-1-R	AGAATGGCAGCGCCTGTGAAGGATC
miR156target-2-F	AGTGTGCCAACCACTCCTCAAGACG
miR156target-2-R	GCCTGAGAGCGTGCAAACCAGGATG
miR156target-3-F	CGGGACGCATCTTTAACTGCTTCA
miR156target-3-R	TTATACAGGATCAGGTAATCCACAAGAACTAGCT
miR156target-4-F	ATCATGATCTCGACGGGCTCATGCG
miR156target-4-R	GAGCATGATGCATCACAGGGTTGGA
DlaSPL42-F	TGGAGCAGTCAACGGACAAA
DlaSPL42-R	GAACCCCAAGAACTGGCTGA
DlaSPL96-F	GACTCATGGCGTTCAAGGGA
DlaSPL96-R	ATGAAGGTTTCGGGAGCTGG
