# Supplementary material for: Uncovering the miRNA-mediated regulatory network involved in Ma bamboo (Dendrocalamus latiflorus) de novo shoot organogenesis
Source: Hortic Res. 2023 Nov 8;10(12):uhad223. doi: 10.1093/hr/uhad223 (PMC10716635; doi:10.1093/hr/uhad223)
Supplement: Web_Material_uhad223 [file web_material_uhad223.zip › TableS2 DEM during shoot organogenesis.xlsx]

## Sheet: Sheet1
	name	mature miRNAsequence	stage1-1	stage1-2	stage1-3	stage2-1	stage2-2	stage2-3	stage3-1	stage3-2	stage3-3	stage4-1	stage4-2	stage4-3
	miR398	uguguucucaggucaccccu	346	267	210	0	0	0	0	0	0	0	0	167
	miR156a	ugacagaagagagugagcac	15173.4	9466.48	9897.25	17598.3	28964.3	19441.6	9515.86	0	0	0	0	0
	miR156b	ugacagaagagagugagca	0	0	0	0	0	0	0	9965.75	7499.05	57	14654	16582.3
	miR168	cccgccuugcaccaagugaau	420	0	307	0	0	0	0	0	0	0	0	0
	miR319a	uuggacugaagggugcuccc	0	0	0	769	1027	564	1226	1165	1725	2189.5	1338	1597
	miR319b	uuggacugaagggugcucccu	1867	1728	1512	0	0	0	0	0	0	0	0	0
	miR164a	uggagaagcagggcacgugc	0	0	0	19.4615	19.4615	17	15	10	28.6667	2568.25	29	15.3077
	miR164b	uggagaagcagggcacgug	33	32	30.9231	0	0	0	0	0	0	0	0	0
	miR1878	acuuaaucuggacacuauaaaaga	61	48	43	0	0	0	0	0	0	0	26	0
	miR390	cgcuaucuauccugagcucc	91.25	86	71	0	0	0	0	0	25	16	16	24
	miR529	gcuguacccucucucuucuuc	88.5	86.8333	0	0	0	0	115	0	189.667	0	0	0
	novel_1	aaaaaaaauuguagcugacagagc	201	0	0	220	209	0	165	107	0	0	0	0
	novel_2	aaaaaccgucugugauacucguac	449	363	263	318	308	0	0	0	0	0	0	220
	novel_3	aaaaaccgucugugaugcucacac	0	0	0	56	0	45	0	0	0	0	188	0
	novel_4	aaaaacuggucuguuuggauccc	0	0	0	0	0	0	103.5	94	0	0	0	0
	novel_5	aaaaagcauuguagcugauagagg	0	0	0	0	0	0	0	0	0	99.5	175	234
	novel_6	aaaaccgucuguaauaauuauaac	0	111	0	0	91	103	0	0	0	0	0	92
	novel_7	aaaaccgucugugauguacacuac	788	626	518	350	0	0	0	0	0	0	0	0
	novel_8	aaaaccgucugugguaacuuuauc	151	0	0	0	0	0	84	0	0	0	67	75
	novel_9	aaaacggcuccaaacagcuccagg	916	834	570	0	0	456	0	0	0	0	0	0
	novel_10	aaaacuggucuguuuggaucccac	0	560.667	0	327	369	342	0	0	0	0	0	0
	novel_11	aaaagaccguuggaucucuaaucc	204	167	0	0	0	0	0	0	0	0	0	0
	novel_12	aaaauagaaccgucuguaauaagg	0	0	0	0	36	19	0	0	0	0	0	0
	novel_13	aaaaucgucugugauacugaucau	298	0	0	243	0	326	0	0	0	0	0	200
	novel_14	aaaccgucugugauacuuauagc	0	0	0	0	0	0	278	200.5	219	0	187	230
	novel_15	aaaccgucugugaugcaaacuauc	0	0	0	35	47	0	0	0	0	1119.5	0	0
	novel_16	aaagaaccgucuguaaugaccuac	171	0	92	100	97	92	75	0	0	0	0	0
	novel_17	aaagcucaaggagauguuagacgu	183	141	0	71.5	0	0	0	0	0	48	40	50
	novel_18	aaauaucuaagugacuuauggc	958	790	657	2018	0	0	0	0	0	421.5	0	0
	novel_19	aaauaucuacuguaaauaauuugu	0	0	0	0	0	0	0	0	55	0	0	0
	novel_20	aaauuuaguggucuacuugaaagu	0	0	0	0	0	0	63	0	0	0	0	0
	novel_21	aacaaccgucugugauacuuac	0	0	0	233	269	0	0	0	0	0	0	0
	novel_22	aacaagaaucgucugugauauuac	71	65	0	0	0	0	0	0	0	0	0	0
	novel_23	aacacauuaauuguaugagacuau	0	0	0	24	28	0	0	0	0	0	0	0
	novel_24	aacagaggacugcagaagaagc	0	0	345	0	508	293	0	0	0	0	0	0
	novel_25	aaccaucuguauuguaauuaucac	187	0	0	80	100	73	75.5	0	0	0	0	0
	novel_26	aaccaucugugauacucuaacauc	0	0	0	0	0	0	0	48	0	0	0	0
	novel_27	aaccaucugugcuguaauuaucac	413.8	447.25	308.25	237	0	0	195.25	136	0	0	0	0
	novel_28	aaccgucuaugcuguaauuaucac	569	487	0	0	0	0	0	135	0	0	0	0
	novel_29	aaccgucuguaauaauacuaucac	0	0	0	60	57	48	0	0	0	0	0	0
	novel_30	aaccgucuguaauacuggaauauc	980	0	0	0	732	568	492	0	0	0	0	0
	novel_31	aaccgucuguaauauucuaguauc	1701	1449	0	1102	1046	0	0	0	0	0	0	0
	novel_32	aaccgucuguaaugugugaguauc	62	41	41	36	0	29	0	0	0	0	117	26
	novel_33	aaccgucugugacacuagaauauc	0	0	0	394	420	373	0	0	230	0	0	237
	novel_34	aaccgucugugauaaucgaauauc	0	0	0	0	0	0	0	0	0	0	65	0
	novel_35	aaccgucugugauacucaugcauc	0	0	0	127	0	122	0	0	0	0	0	0
	novel_36	aaccgucugugauacuuauagcac	463	333	245	0	325	260	0	0	0	0	0	0
	novel_37	aaccgucugugauauuagaguauc	0	0	0	0	108	0	0	0	54	0	0	0
	novel_38	aaccgucugugauauuccaguauc	2124	0	1320	1357	1342	0	0	624	0	0	0	0
	novel_39	aaccgucugugauuuggcgucuac	543	457	335	0	313	355	0	0	0	0	0	0
	novel_40	aaccgucugugcuauaugaauauca	0	0	0	0	0	0	0	46.875	0	0	0	0
	novel_41	aaccgucugugcuguauuuaucac	626	566	0	291	0	0	0	0	0	0	0	0
	novel_42	aacgguaguuccgaucugaguugu	0	0	0	0	48	22	39	0	15	0	0	25
	novel_43	aacggucugugcugcaaguaucac	0	0	0	362	315	292	0	122	142	0	0	0
	novel_44	aacggucuguguuguaauuaucac	150	126	89	0	0	0	0	0	0	0	0	0
	novel_45	aacguguagcucugugauacaaa	0	0	0	28	29	18	0	0	0	113	9	0
	novel_46	aacuaaacuuuagaucugagaauc	364	365	0	182	216	0	0	0	0	11	185	171
	novel_47	aacuaucugugauacucguccauc	0	0	0	0	0	61	0	0	0	0	0	0
	novel_48	aacucuguagcuacuaaagugaag	0	0	0	235	0	216	217	93	0	0	0	0
	novel_49	aacugucugugcuguaaguaucac	478	385	272	0	0	0	0	0	0	0	0	0
	novel_50	aacuuacgaucauggcuugugacc	0	0	0	29	0	27	0	0	0	36	0	0
	novel_51	aacuuaugaucugguagaagaaug	0	0	0	0	0	48	0	55	0	0	0	47
	novel_52	aagaaccgucuaugauauuu	0	0	24	0	0	0	0	27	26	149	0	0
	novel_53	aagaaccgucugauacacauguau	120	85	0	0	0	0	0	0	0	0	0	0
	novel_54	aagaaccgucuguacuguaauuau	216	157	145	0	0	0	87	0	0	0	0	61
	novel_55	aagaaccgucugugaacuaucaca	404	326	281	0	0	0	0	0	0	0	0	0
	novel_56	aagaaccgucugugauauuugcac	1575	0	901	922	1033	881	0	0	0	0	0	0
	novel_57	aagaacugucugugaacuuucac	0	0	0	0	0	0	0	96.3333	0	91	138.333	83.25
	novel_58	aagaacugucugugauauuaucuc	231	183	153	119	106	106	0	0	0	0	0	0
	novel_59	aagacccuguugagcuc	355	343	433	626	863	464	0	0	0	0	0	0
	novel_60	aagacggucucacucgacagauaa	0	0	90	0	0	0	0	0	0	70	0	62
	novel_61	aagacugaaaacgacgaucaaugc	0	0	0	0	0	0	0	65	0	42	63	60
	novel_62	aagacuguccacuugaagaacgug	41.25	28	0	33.25	49	23	24.6667	0	0	0	0	0
	novel_63	aagagaucucugacaguaaggugg	0	0	0	74	81	0	39	0	0	0	0	28
	novel_64	aagauaugagagguaauuugag	137	0	0	136	156	153	0	0	81	0	0	0
	novel_65	aagcaccgguaauggacuuuacucc	0	0	0	0	0	0	0	0	122	58	110	0
	novel_66	aagcgacuuggacacuuguuguuc	21	39	14	0	0	0	10	0	0	0	0	0
	novel_67	aagcgauuuauaggaacugucuau	172	137	0	50	42	0	0	0	0	51	0	0
	novel_68	aagcucagucggucuguuagaggg	0	0	0	0	0	70	0	0	0	43	0	0
	novel_69	aaggucuacuagucgauuguagu	0	0	0	0	0	0	0	69	0	0	0	57
	novel_70	aaguaggaucuauaaguugauuau	0	776	615	0	622	525	0	0	0	0	0	264
	novel_71	aagugcuauagaacauucgacuau	1168	0	696	0	0	0	252	0	0	0	0	0
	novel_72	aaguggaaucuccccgaacugg	0	533	401	0	129	132	0	0	0	0	0	0
	novel_73	aaguuuauaaccgucugugauagu	0	0	0	22	0	27	0	0	31	21	0	0
	novel_74	aauaaccaucuguaaaaauaucac	0	0	0	0	36	0	144	30	78	110	0	0
	novel_75	aauaaccgacugugaaaauaucac	170	0	125	0	0	102	0	51	66	0	0	0
	novel_76	aauaaccgucuguaaaacuaucac	0	0	0	0	50	43	43	30	0	151	0	0
	novel_77	aauaaccgucugugaacuuucaca	0	0	0	900	829	0	833	0	0	0	0	0
	novel_78	aauaaccgucugugacaauaucac	535	362	0	0	0	0	0	0	0	0	0	0
	novel_79	aauaaucgucugugauacuucac	0	0	0	0	0	0	0	0	0	0	67	0
	novel_80	aauacauauagaguuacugucagu	738	569	0	0	0	0	0	134	0	0	0	0
	novel_81	aauacauguagaauuacugucagu	0	0	0	391	423	52	47	0	0	0	0	0
	novel_82	aauacgaaccgucugugauaaugc	0	590	513	0	0	0	419	0	418	0	0	0
	novel_83	aauacgaacugucugugauaaugc	631	454	401	428	426	318	0	0	0	0	0	240
	novel_84	aauacgaacuguuugugauaaugc	70	38	0	0	0	0	0	0	0	0	22	26
	novel_85	aauagucagauuaaucugggacgu	0	0	0	448	0	385	0	0	0	0	0	0
	novel_86	aauaugugacugcaauuucucugc	0	0	0	22	26	9	0	0	0	0	0	0
	novel_87	aaucacaaguuguagugaacgugu	28	36	18	0	0	0	0	0	0	0	0	0
	novel_88	aaucauacacguauaucggacggu	0	0	0	181	0	170	0	0	0	0	0	0
	novel_89	aaucauucugaaucuguacauugc	0	0	0	0	100	69	122	0	0	0	0	0
	novel_90	aauccgaacugucugugauaauuc	0	138	108	0	0	0	110	77	0	0	0	0
	novel_91	aaucgucugugauauuuucacaga	359	0	206	0	0	0	222	0	0	0	0	0
	novel_92	aaucuacgauuaguugcgacuagu	68	42	37	20	17	0	0	0	0	0	0	0
	novel_93	aaucugaaccgucugugauaaugc	195	196	174	167	150	0	121	0	0	0	0	0
	novel_94	aaucuucaggacuuauucuuuugg	52	0	0	0	0	0	0	0	0	63	0	0
	novel_95	aaugaacugucugugaauuaucac	88	0	73	34	0	0	0	0	0	0	0	0
	novel_96	aaugacugcuauagugcauauugc	2965	2507	0	1560	1518	0	1129	0	0	0	0	0
	novel_97	aaugaucuaggcuauuuagucu	0	0	0	0	0	0	0	0	0	69	0	0
	novel_98	aaugccgcucuggaucguuagauc	0	979	0	839	1225	799	678	0	241	0	0	0
	novel_99	aauggaauuucggaugucuagggg	0	0	0	0	0	0	0	0	0	42	0	0
	novel_100	aauggauaacaucugcacccuagc	0	0	0	0	135	95	44	24	32	0	21	41
	novel_101	aaugggucagcugaaagaaagc	0	0	0	34	40	0	0	0	0	0	0	0
	novel_102	aauguccgacuguugggcgaccgc	0	0	23	0	0	0	0	0	0	61	0	0
	novel_103	aauuaaucuugacuuagaguucu	0	0	0	0	0	0	0	0	52	0	0	0
	novel_104	aauugaucuuguagcaauaacacg	0	0	0	0	53	39	0	0	0	53	0	23
	novel_105	aauuggaaagcgacuacaugaagu	0	0	0	26	0	15	0	17	28	23	15	0
	novel_106	aauuguacuguagcugaugguggc	421	293	0	0	0	0	0	0	0	0	0	0
	novel_107	aauugucugugguaacuuuaucac	223.5	215.667	119.5	129	134.667	0	0	0	78.25	0	0	0
	novel_108	aauuuggacgaucucggcuagc	0	0	0	0	0	0	0	0	71	0	54	61
	novel_109	aauuuuaucugcugugaauguugc	83	102	0	0	0	0	0	70.6667	0	0	0	0
	novel_110	aauuuugaugaggcaugaacgugu	0	0	0	0	0	0	84	0	0	48	0	0
	novel_111	acaaacgacuggcuuuuguacugg	125.5	115	90	74	48	74	0	0	78	0	0	0
	novel_112	acaaaucuacuguagacaaggucg	111	0	70	0	0	61	0	0	0	0	0	0
	novel_113	acaaauguuggacuuuuaacgugu	0	0	0	153	0	135	0	0	0	0	0	0
	novel_114	acaacugacaguaacucuacuugu	0	81	64	0	0	0	0	0	0	0	0	0
	novel_115	acaacugcucgguaguagccugc	0	0	0	16	23	16	0	0	0	0	0	0
	novel_116	acaacuuacgucuggagcagcucc	0	0	0	0	44	39	0	15	0	0	0	0
	novel_117	acaacuuacgucuggaguagcucc	0	0	0	26	0	34	0	0	0	0	0	0
	novel_118	acaagugacuacuaacuauggggu	417	336	258	165	0	0	0	0	0	0	0	0
	novel_119	acaaguuugaucuggccacugucc	326	0	215	0	0	0	0	0	0	0	0	0
	novel_120	acaaucuguauaacauguuuaac	581	0	0	577	519	0	0	0	0	0	0	226
	novel_121	acacgaucauacuuguaaaaccgu	0	0	0	17	23	17	0	0	11	0	0	0
	novel_122	acagacggcucgaacuaaaaaccg	0	173	137	0	0	0	0	0	0	123	0	0
	novel_123	acagacgguugguacauagaacc	0	0	0	0	0	0	133	54.5	83	0	78	63
	novel_124	acagacgguugguauauagaacc	432.5	318	246	290	0	0	0	0	0	0	0	0
	novel_125	acaguacuuccgauuuuucugaca	0	0	0	124	134	0	0	85	0	0	62	0
	novel_126	acagucgacuguuguauaagagac	592	486	0	0	0	313.5	0	0	0	0	0	0
	novel_127	acaucgacuagucgcugaaccguu	884	739	515	700	882	741	253	0	0	0	0	0
	novel_128	accaucugugauacguagaccauc	55	31	52	0	0	0	0	0	0	0	0	0
	novel_129	accgacugaauucaguaccagauc	171	137	98	100	87	0	0	0	0	8144	0	37
	novel_130	accgauauguuaaauuuauagc	0	0	0	0	0	0	0	0	407	0	386	458
	novel_131	accgaucggauucgguaccggauc	78	89	53	0	55	38	0	0	0	0	0	32
	novel_132	accgcacgacucgacuguagcucg	0	215	92	82.75	125.333	78.6667	48	0	0	0	0	0
	novel_133	accguacgacugcacuguucaugc	61	76	59	0	0	0	0	0	0	0	0	0
	novel_134	accgucuguaauaauacuaucac	0	0	0	0	0	0	0	0	0	0	68	93
	novel_135	accgucuguaauacuugauauauc	281.5	209	196	0	0	0	0	0	0	0	0	0
	novel_136	accgucugugauacucaacuauc	1652	1239	1106	866	711	0	0	0	0	0	0	0
	novel_137	accgucugugauacucgacaauc	1638	1207	0	0	857	0	0	0	0	0	0	284
	novel_138	accgucugugauacucgacuauc	2444	1856	1504	1233	1297	1071	595	0	0	0	0	0
	novel_139	accgucugugauacuugacuauc	0	0	1081	852	0	708	0	0	0	0	0	0
	novel_140	accgucugugauagcugauauauc	367	345	271	305	333	217	0	0	0	0	0	0
	novel_141	accgucugugauccucgacuauc	1269	873	809	0	0	0	0	0	0	0	0	0
	novel_142	accgucugugauguacacuauuac	1651	1412	1196	1042.5	0	0	0	0	0	0	0	0
	novel_143	accgucuguguuaagcugauuauc	0	0	0	55	58	0	0	0	0	0	0	0
	novel_144	accguuagaucucuaauccaacag	0	151	78	0	0	0	0	0	0	0	0	0
	novel_145	acgaaccgucugugacacucacac	0	0	0	89	126	0	0	0	0	0	0	0
	novel_146	acgaaccgucugugauacuugcagc	0	0	0	0	0	0	0	227	346.5	0	198	0
	novel_147	acgaaccgucugugauauuaucuc	0	0	0	0	0	0	0	0	0	0	80.5	189.5
	novel_148	acgaaccgucugugauauuugcac	439	0	345	0	0	0	0	0	188	0	0	0
	novel_149	acgaacugacuguauaauucagcc	0	0	0	33	21	0	0	0	14	0	0	0
	novel_150	acgaaucgucugugauaaagc	352	261	300	0	378	0	0	0	0	0	0	0
	novel_151	acgacgaucacaauauauuacugu	93.4	65.6	63	38	43.4	27	0	26.75	27	0	0	0
	novel_152	acgacuuaucagaaaauccugauc	184.5	183	159.333	0	0	0	0	0	50	0	0	0
	novel_153	acgauuacacuguagcaugcagcg	0	0	0	0	29	0	0	0	0	287.333	0	18
	novel_154	acgcucgagaucgcgggaacacgc	38	34	28	29	0	0	0	0	0	0	20	0
	novel_155	acggucuguucauacgaaugaagu	0	0	0	146	0	113	0	0	0	0	0	0
	novel_156	acgugucggccucucguaaacgcg	98	123	94	0	137	81	72	25	35	0	0	0
	novel_157	acguuagaaccgucugugauaagc	0	0	0	0	0	60	60	0	0	0	0	0
	novel_158	acuaaccaucugugauacucacac	211	0	0	182	148	206	0	0	0	0	0	0
	novel_159	acuaagaaccgucugugauauugc	319.5	306.667	251.833	248.5	285.667	252.667	0	0	0	590	146.25	174.75
	novel_160	acuagaucuguaggccucgccgac	45	35	32	17	21	14	0	0	0	0	0	0
	novel_161	acuauuugcgucuucugugauuga	0	0	0	188	193	145	186	0	0	0	0	0
	novel_162	acucaaccgucugugauuaucagc	1331	1077	858	0	0	0	0	0	0	0	0	0
	novel_163	acucaugacugugccuccuggugg	0	0	0	82	84	0	0	41	0	0	32.5	0
	novel_164	acucaugcugcacucuguacaggg	0	0	0	24	29	0	0	0	0	0	10	12
	novel_165	acucgacuuggcucauugaaaagc	164	147	0	0	0	0	0	0	0	53	0	0
	novel_166	acugacguaacuguggcauaccac	1609	0	918.5	0	0	0	0	0	0	0	0	0
	novel_167	acugacuuuaggucacugacgcgu	0	516	388	264	278	250	0	0	0	0	0	0
	novel_168	acugauuuugggucacugacgugu	0	0	0	0	0	1303.33	980	576	0	529	615	753
	novel_169	acugcuuaggccuguagcucgagc	149	0	0	105	0	0	55	0	70	0	0	0
	novel_170	acugucugugauuguauuuaauac	128	104	0	56	58	41	0	0	0	60	0	0
	novel_171	acuucugcucugugguacuaccgc	61	62	44	0	53	30	0	0	0	0	0	21
	novel_172	acuuggauauggaagucuucuuuc	117	104	99	389	360	387	3464	3821	3181	2469.8	2308	2477
	novel_173	acuuuguagauuuaccuuaguugu	0	0	0	36	0	27	0	0	0	0	0	0
	novel_174	acuuuugaggacucuguuuuuugg	0	0	0	0	0	0	102	0	69	0	0	0
	novel_175	acuuuugauuugagagcuccuc	0	0	0	393	0	262	0	0	0	26	0	0
	novel_176	acuuuugauuugagggcucccc	0	0	0	393	0	270	0	0	0	0	0	0
	novel_177	acuuuugauuugagggcuccuc	0	0	0	428.5	0	283.5	0	0	0	13	154	194.5
	novel_178	agaaauauuccuuguagauccggg	0	0	0	0	0	0	0	0	0	98	125	0
	novel_179	agaagacaguuaguaguagcu	0	0	0	0	0	0	0	0	0	46.5	0	0
	novel_180	agaagacccuguugagc	0	0	0	0	0	0	0	0	0	27	525	652
	novel_181	agaagagagagaguacag	0	0	0	31	38.5	0	0	0	0	157	0	99
	novel_182	agaagagagagaguacagcc	0	0	0	0	0	0	0	105.333	0	358	356.667	0
	novel_183	agaccuacugcucauugaauuggc	35	44	23	0	0	0	0	0	0	0	0	0
	novel_184	agacgacucacgaaaccaucugug	120	0	80	87	87	0	0	0	0	55	0	0
	novel_185	agacgauuuguaguugaaaccgc	0	0	0	0	0	0	0	0	0	28	33	0
	novel_186	agacugaugagugggcucaacc	0	0	0	31	29.5	17	0	11.5	15	26.5	14	15
	novel_187	agacugcaguucaaccaauagugc	0	0	0	56	61	39	0	0	0	0	10	11
	novel_188	agauaagaucuauaaguugauugu	142	0	105	0	0	0	0	0	0	0	63	0
	novel_189	agauaaucguaugugaugagacgu	477	308	0	0	0	0	0	0	0	0	0	0
	novel_190	agauauuggcgugccucaauc	0	0	0	0	0	0	0	30	30	42.6667	15	17
	novel_191	agaucucgaucguuguaaugagug	138	96	0	48	0	0	0	0	0	0	0	0
	novel_192	agauucgaucuguuaggggagu	940	0	0	397	0	361	318	204	0	0	0	0
	novel_193	agccgucugugauuaucaacuagc	0	0	0	0	0	0	0	0	0	0	60	0
	novel_194	agcucuagagcucugccaaacagg	0	0	0	0	0	52	0	0	0	139	32	0
	novel_195	agcugacggcucuuacgaaaaagg	0	0	0	0	0	0	0	0	0	30	126	186
	novel_196	agcugccgacucauucacucg	53	35	30	22	29	0	0	0	0	0	23	36
	novel_197	aggaaaauguauuuuuaugacggu	0	0	0	0	0	0	144	0	60	0	0	0
	novel_198	aggaaccgucuguacuguaaguau	315	243	0	147	165	152	105	0	0	0	0	0
	novel_199	aggacugacccgcggggc	31	25	42	0	0	0	0	0	0	0	0	0
	novel_200	aggcgacugugauuuagcaaaagc	31	0	0	0	0	0	24	0	0	92	20	0
	novel_201	aggcuguuggaucuguaauucaac	0	104	69	0	0	0	0	0	0	0	0	0
	novel_202	agggacugcggcacugcgcugc	69	59	53	41	46	24	0	0	0	732	0	26
	novel_203	agggcuauagcucaguucgg	0	0	0	0	0	0	5864	0	0	0	21471	23464.5
	novel_204	aggugacguugggucauugacgug	0	0	0	0	191	186	80	0	51	0	0	0
	novel_205	aguaacgacugcaggcaauccugg	0	0	0	50	40	0	0	0	0	0	0	0
	novel_206	aguacaguccgaacugcaucuagc	0	0	0	24	15	14	0	0	0	0	0	0
	novel_207	aguagguagcugcugagcgacagc	61	61	47	0	24	24	0	0	0	0	10	10
	novel_208	aguauaaaccgucugugauguagc	0	0	0	174	0	176	0	0	0	0	0	0
	novel_209	agucccacauugguuguagaaggg	0	0	0	0	0	0	0	0	56	0	0	0
	novel_210	agugacuuugggucacugacgugu	0	1676	1385	0	0	0	0	0	0	0	0	679
	novel_211	agugauguuggccacugacgugu	273	0	171	0	0	0	0	0	0	0	24	0
	novel_212	agugucuauuugucauuugacugu	73	61	44	0	0	0	0	0	0	0	0	20
	novel_213	agugugaccgucuauauuacuagc	0	0	0	0	44	46	44	20	0	0	0	0
	novel_214	aguuuuaaugagacaugaacgugu	0	0	0	0	0	61	92	0	95	0	51	53
	novel_215	aguuuucgaguguagcauugcugc	0	0	0	45	38	0	0	0	0	0	0	0
	novel_216	auaaaaccgucugugaauuagagc	0	0	0	2146.22	2042.67	0	0	0	0	0	0	0
	novel_217	auaaaaccgucugugauguauuac	0	0	0	0	0	50.75	0	0	0	64	0	0
	novel_218	auaaaauccggucucuauauc	0	0	0	0	0	0	192	0	86	47	0	0
	novel_219	auaaaaucgucugugaauuaucac	124	0	0	0	0	0	0	0	0	33	0	47
	novel_220	auaaaauguucugugaugucucaa	92	61	0	0	0	0	47	0	0	2316	0	0
	novel_221	auaaaauguucugugaugucucac	91	0	0	0	0	0	0	0	0	35	27	0
	novel_222	auaaagaucuacaguaacaauagu	0	517	0	438	0	365	0	0	307	0	0	0
	novel_223	auaaagaucuacaguagcaauagu	0	946.25	829	0	0	0	0	565	0	0	257.25	0
	novel_224	auaaagaucuauaguaguaauagu	0	0	0	0	0	0	0	0	439	0	296	353
	novel_225	auaacaaccgucugugauaugugc	0	0	0	0	0	244	0	148	177	13	0	177
	novel_226	auaaccgucugugaaaauaucac	0	0	0	0	0	0	0	0	0	2331.75	0	2673
	novel_227	auaaccgucugugauaguauaac	0	0	0	173	200	0	136	156	96	145.5	177	159
	novel_228	auaacuuuugaucuuagugugagu	0	0	0	0	0	0	0	0	53	0	0	0
	novel_229	auaagaacugucugugauaauggc	0	0	224	140	0	295	0	0	0	0	0	0
	novel_230	auaagacugcuaacaaacgagc	0	0	0	0	0	0	0	0	0	0	964.5	1363
	novel_231	auaagaucugucugugauaauugc	81.5	0	71	0	71	53	0	0	0	0	0	54
	novel_232	auaagcaaucugaaucagcauc	0	0	0	0	0	0	0	0	0	51	0	0
	novel_233	auaaguagauuguaguacacacu	0	0	0	0	0	0	0	0	63	0	0	0
	novel_234	auaagucuggucucuauuuuuugg	0	0	0	31.1667	0	0	32.6	32	0	195.5	0	20.5
	novel_235	auaaucgucugugaaacuaucac	0	0	0	0	0	0	0	0	0	76	0	0
	novel_236	auaaucuaccgaucgacauugugc	0	0	0	166	0	124	0	0	0	0	0	0
	novel_237	auaccaaccgucugcgauacucgc	471	304	0	256	0	0	0	0	0	0	0	0
	novel_238	auaccaaccgucuguaauacucac	1015	842	0	709	633	0	0	0	289	0	0	0
	novel_239	auaccaaccgucugugguacucac	886	0	0	755	669	0	0	0	0	0	232	246
	novel_240	auacgaaccgucugugauaaugc	0	0	0	0	0	0	254.667	0	259.667	0	287	0
	novel_241	auacgaaccgucugugauacuugc	0	474	361	0	0	0	0	0	0	0	0	0
	novel_242	auacgaacuguguuuaauaguagc	105	0	67	52	0	0	0	0	0	0	0	0
	novel_243	auacgacuauuucacucuguguau	0	159	96	0	0	0	0	0	0	0	0	0
	novel_244	auacgaucacggcuuacgaccagu	0	0	0	87	89	0	0	0	31	0	0	0
	novel_245	auacuaaccgucugugauacucgc	0	0	0	365	337	297	214.5	0	0	0	0	0
	novel_246	auagaaccgucucugaauuagagc	0	0	0	0	1867.33	0	1465	817.5	1049	0	631	0
	novel_247	auagaaccgucugugaauuagagc	3830	2655	0	0	0	0	0	0	1500	0	0	1312
	novel_248	auagaaccgucugugauaauga	581	0	423	0	0	108	0	0	0	0	0	0
	novel_249	auagacgaucuguaguaacauc	0	0	0	58	0	0	22	20	29	0	20	18
	novel_250	auagacggcucagaucugguuugc	0	0	0	0	0	0	0	70	0	0	0	0
	novel_251	auagacggucucuaaacuuaaacc	0	376.333	267	0	226	0	0	0	0	0	114	0
	novel_252	auagacgguucggauuaaaaaccg	0	0	0	0	29	23.5	0	0	0	49	0	0
	novel_253	auagacgguucuuaacuaaa	0	0	26	0	0	0	21	31.3333	0	134	44.3333	0
	novel_254	auagacgguucuuaacuaaaaacu	530	549	0	0	0	0	0	0	0	0	0	0
	novel_255	auagauaucacagacgguuu	0	0	0	0	0	0	0	0	0	55.5	0	0
	novel_256	auagaucuacuguagcuuugucgu	33	0	0	43	22	26	0	14	0	0	0	0
	novel_257	auagaucugucuucauuacgcugc	0	0	0	0	0	0	52	0	31	0	0	0
	novel_258	auagugauuuauuugacguaacu	0	0	0	0	0	0	0	0	0	59	0	0
	novel_259	auagugugcagacugaaaaacagc	0	0	0	25	27.8	0	20	0	0	14	8	0
	novel_260	auauaaaccgucugugauaauugc	0	0	0	0	161	140	153.5	0	119	21	0	0
	novel_261	auauaagaugcuacuauagaacgu	0	0	0	0	0	0	63	0	0	0	0	0
	novel_262	auauagaaccguuugugauac	0	0	0	0	0	0	0	18	0	0	23	34
	novel_263	auauagccgucugugauaccucac	0	0	0	0	26.3333	25.25	0	0	16	0	0	0
	novel_264	auaucaaccgucugugauacucac	0	0	0	617.5	606.5	0	546	295	563	0	366	148
	novel_265	auaucaaccgucugugauacucgc	588	391.5	0	0	342	308	189.75	0	0	0	0	0
	novel_266	auauccgucuguauauaucuguau	283	0	0	202	217	105	0	109	0	0	0	0
	novel_267	auaugaacugucugugauaauugc	287	307	252	0	209	203	0	0	0	689	0	0
	novel_268	auaugauuuuagcugguacaacu	0	0	0	0	0	0	0	55	0	0	0	0
	novel_269	auauucugacugaguggaugcagc	159	0	0	0	61	0	0	55	62	0	0	0
	novel_270	auauugcgaucugugucaucuauc	0	61	55	50	63	39	0	0	0	47	0	31
	novel_271	auauugugcuucacuuuguagagu	0	0	0	0	0	0	19	24	0	0	23	0
	novel_272	auauuuuacugcaggauucuuugc	0	0	0	37	30	28	0	0	0	0	0	0
	novel_273	auauuuucuguaugugcaaugu	0	0	0	588	595	0	0	0	0	0	0	0
	novel_274	auauuuugcguagucgggcacc	0	0	0	0	37	40	0	0	0	0	0	0
	novel_275	aucaacauucucugauuacgaag	0	0	0	0	0	0	0	44	33	0	0	0
	novel_276	aucaaccgucugugauacucacac	0	0	0	0	0	0	0	697.8	606.111	0	607.333	0
	novel_277	aucaaccgucugugauacucaccc	455	379	277	0	0	249	0	0	0	14	0	0
	novel_278	aucaauucugaaucuguacauugc	0	0	0	104	0	86	0	0	0	0	0	113
	novel_279	aucacagacgguuuguauuaaa	0	0	0	0	0	0	0	0	0	0	67	0
	novel_280	aucagaaaaagaacggucuaga	0	0	0	0	0	0	0	80	0	79.6667	0	80
	novel_281	aucaucuguuuuauucuuagagc	415	0	247	0	0	0	0	0	0	0	0	0
	novel_282	auccgaucggcgaucaacggcc	0	0	0	0	0	0	0	0	0	51	0	0
	novel_283	auccuaucgaucugguacucc	0	0	0	0	0	0	0	0	0	69	0	0
	novel_284	auccuaucgaucugguacucu	0	0	0	0	0	0	0	0	0	46	21	30
	novel_285	aucgaucugugguacuaccaugc	0	0	0	0	0	0	0	0	0	14	17	30
	novel_286	aucggcugugaagaaaguuaccac	117.5	0	43	0	0	0	0	0	0	0	0	0
	novel_287	aucgucugugauacucgacuauc	1642	0	0	0	0	0	0	0	0	0	213	291
	novel_288	aucuaacggcucaaaaucugacug	2712.5	2626.33	1777	1580	1117	0	1647	0	1576	0	0	0
	novel_289	aucuaugacuaauuacugauu	0	0	0	20	25	32	27	9	18	52	14	14
	novel_290	aucucagcuguugauuccaugaucu	0	0	0	0	0	0	0	0	0	33	0	427
	novel_291	aucucuuccguaggugcuuagaugu	0	0	0	0	0	0	0	0	0	59	0	0
	novel_292	aucuguagacaauaauaaagacac	141	121	87	53	66	67	58	0	0	0	0	0
	novel_293	aucuguauacucuguaacuguagc	0	0	0	0	0	0	0	0	0	73	0	0
	novel_294	aucuguaugcucuguaauuguagc	0	0	0	0	0	0	0	0	0	58	0	0
	novel_295	aucugugcuguaauuaucauagac	729	503	466	273	0	0	150	107	0	0	0	0
	novel_296	aucuuuguguguaguaacuuucgg	0	0	0	0	0	0	0	0	0	0	17	29
	novel_297	augaaccggcugugauauuaucuc	0	0	0	0	0	0	0	0	0	59	48	0
	novel_298	augaaccgucugugauacuuac	0	0	0	0	0	0	0	0	0	0	171	150
	novel_299	augaaccgucugugauauuugcac	595	580	395	0	359	317	241	0	0	0	0	0
	novel_300	augaacggcucagaucugguuuga	0	0	0	77	0	87	70	0	0	39	0	0
	novel_301	augaacggcucagaucugguuugc	0	0	0	97	0	108	0	0	0	0	0	0
	novel_302	augaacugucugugaauuaucac	0	0	0	0	0	0	0	52	0	0	0	0
	novel_303	augaacugucugugauaaugcac	0	0	0	0	0	0	0	0	0	146.5	67	74
	novel_304	augaaucgucugugauacuugcagc	0	0	87	0	0	0	0	0	0	37	44	0
	novel_305	augacgacagcuguagcaacgugc	508	543	466	0	0	0	184	0	0	0	0	0
	novel_306	augauaugugaauaaguagaugug	494	0	0	0	971	0	747	0	329	0	0	0
	novel_307	augauggacgaguaucauagaagg	59	25	27	16	18	10	0	0	0	0	0	0
	novel_308	augcauuguggaaaucuugacgug	0	0	0	28	0	23	0	0	0	0	0	0
	novel_309	augccacccuggcucugacgugu	235	182.5	0	129	138.5	120.5	0	0	0	0	0	0
	novel_310	augccguccaggaucguuagaucu	0	0	0	0	0	0	0	0	0	0	26	19
	novel_311	augcgacugacgggccucguc	0	0	0	72	71	0	0	0	0	0	0	0
	novel_312	augcgguuauccggcucugagagg	0	0	0	0	0	48	52	37	51	0	31	42
	novel_313	augcucuagaucuuuaucgcg	0	0	0	0	0	0	0	0	0	0	58	0
	novel_314	augcucugucugcucugcgacugc	0	0	0	67	0	39	0	0	0	24	0	0
	novel_315	auggaacugagugccaaacacccc	0	0	0	150	0	128	0	0	0	0	0	0
	novel_316	auggacggcucagaucugguuugc	0	0	0	91.5	0	91	88	0	0	0	0	103
	novel_317	augggucagcugaaagaaagc	0	0	0	0	0	0	0	24	0	41	0	0
	novel_318	auggucuccuaaauuaaaaucugg	0	0	0	0	0	0	0	75	0	53	0	0
	novel_319	auguacugugcuuuuuuauaaa	0	0	223	374	0	270	0	0	281	0	0	0
	novel_320	auguagaaccgucugugauauuc	0	0	0	0	0	0	0	0	0	44	0	0
	novel_321	auguauuugguaguaacuucacuca	0	0	0	0	0	0	0	45	0	0	0	0
	novel_322	augugcacuugaugauuugc	0	0	0	25	27	0	0	0	0	0	0	0
	novel_323	augugguuucuuguguugaucgag	0	0	0	0	0	0	0	49	0	0	0	0
	novel_324	augugugcucacuucucuguc	0	0	0	4045	5147	3557	2272	0	2196	0	0	0
	novel_325	auguuagugucggucacagacggu	1180	917	711.25	0	0	0	0	0	0	0	0	0
	novel_326	auuaaaaaccgucugugauuaucc	0	0	0	0	0	0	735	435	0	174	0	0
	novel_327	auuaaaugacuugucacguaggca	309	212	0	0	0	0	0	0	0	0	0	0
	novel_328	auuaaugaccgucugugaacuauc	0	0	137	178	164	0	0	0	0	11	0	140
	novel_329	auuacaaccgucugugauacucac	0	193	129	0	224	152	0	0	0	0	0	0
	novel_330	auuacagacgauuugagaaccauc	625	0	312	0	0	0	0	0	0	0	0	0
	novel_331	auuaccggccuacgauagacuugu	130	0	0	95	0	62	0	0	0	0	0	0
	novel_332	auuagaaaaccgucugugauaauc	0	0	0	0	0	69	0	0	0	0	0	0
	novel_333	auuauccguaucugacucuaacuc	0	103	0	67	70	0	0	0	0	0	0	0
	novel_334	auuauccgugucugacuccgauuc	117	0	0	0	0	0	68	64	0	0	0	42
	novel_335	auuaucucacuugggaacucaagg	0	0	0	0	32	29	0	0	0	0	0	0
	novel_336	auucaaucucuguucgaaacug	0	0	0	131	125	0	105	0	90	0	59	71
	novel_337	auuccaugacugcgucauccuagc	0	0	0	10	14	11	0	0	0	39	0	0
	novel_338	auuccgacuccgacucaagcgagg	0	0	0	1110	1048	0	0	0	0	0	0	0
	novel_339	auuccguacuguguaacaaaaauc	37	34	21	41	41	31	0	0	0	36	19	27
	novel_340	auucgacgacugcauuuauguugc	0	0	61	58	63	0	0	0	0	0	37	42
	novel_341	auucggucuccaaguguuugg	0	0	0	0	0	0	0	0	0	24	55	0
	novel_342	auucucacaucuuccuugcaga	0	0	0	22	39	33	30	16	24	516	19	19
	novel_343	auugcacuguagcacgagagacgu	238	0	0	125	0	90.5	0	0	0	27	50	0
	novel_344	auugugccagcgauuucagaucug	0	0	0	0	0	0	0	47	0	0	0	0
	novel_345	auugugcucuguuuuuauucaacc	142	159	0	55	68	77	0	0	0	0	0	28
	novel_346	auuguggaaccgucuaugauaugg	0	0	0	0	0	0	0	51	0	0	0	63
	novel_347	auuuaugaucuuuagauuagaga	0	0	0	0	0	54	0	0	0	22	38	0
	novel_348	auuucggcuugagcuuuuagcuua	0	0	0	47	33	38	31	32	0	0	18	0
	novel_349	auuuguccgguccauauuuguauc	0	0	0	25	25	0	0	0	0	0	0	0
	novel_350	auuuuauuucugaauuaugguggc	0	0	0	0	0	0	79	0	81	0	0	0
	novel_351	auuuucgaaccguuugugaugagc	0	0	28	0	0	0	0	0	0	219	0	32
	novel_352	auuuucuuuuuuggucuguuuugc	0	0	0	0	50	39	0	206	33	0	168	0
	novel_353	auuuugaucgauauagcuaaacu	0	0	0	0	0	0	0	60	0	0	0	0
	novel_354	auuuugggcucccaaacaagg	0	0	0	0	12.3333	11.2857	21.75	13.75	0	105.5	13.25	18.6
	novel_355	auuuuuuacuacaauauuucugu	0	0	0	0	0	0	0	50	0	0	0	0
	novel_356	caaaaaccgucugugaugaucuac	108.5	0	85.5	0	62	0	0	0	0	0	0	0
	novel_357	caaaacugucugugauacucacac	167	128.5	0	0	0	0	0	0	0	0	0	0
	novel_358	caaaccgucugugauacugaucau	814	0	0	605	620.667	0	0	0	0	0	0	0
	novel_359	caaccgucuguaaugugugaguau	0	0	0	0	0	0	0	0	0	64	0	0
	novel_360	caagaaacugagucuaugacgugu	2242	603	0	0	0	0	0	0	0	0	0	0
	novel_361	cacagacgguucggaguaaaaacc	0	0	0	44	32	0	53	28	0	0	27	0
	novel_362	cacgauuucuguggaagugacacg	0	0	0	160	185	0	0	0	0	0	0	0
	novel_363	cacgugaugcugcaacaagagc	0	0	0	0	161.933	87	0	0	0	0	0	0
	novel_364	cacgugucggccugaggcaccugc	28.25	75.25	47.25	15.75	0	0	0	0	0	0	0	0
	novel_365	cacguguuguagccuccggacugc	129	124	0	0	0	0	0	0	0	0	0	0
	novel_366	cacugauuuugggucacugacgug	1013.33	781.667	582.333	403.5	405	0	0	0	256	0	0	0
	novel_367	cagaccugcgauacuauauggagc	60	46	35	0	0	0	0	19	0	0	0	0
	novel_368	cagccggacgugcggucaagc	0	0	0	87	127	0	0	75	0	0	80	63
	novel_369	caggucuacuguauucguauucgu	0	230.5	0	171	0	148	0	0	0	0	0	0
	novel_370	cagugacuuaugaugaccucaca	0	0	0	0	0	0	0	114	0	55	0	0
	novel_371	cauacgaaccgucugugauaaugc	303	0	238.667	211.333	0	0	0	0	0	0	0	0
	novel_372	cauagugucugggcaccaagccuc	145	99	0	63	67.5	43	0	31	0	0	0	0
	novel_373	cauaugaacugucugugauauagc	102	88	0	0	0	0	0	0	57	0	0	0
	novel_374	cauccuaucgauccgguacucc	143	94	0	115	118	0	0	0	0	0	0	0
	novel_375	caucuacgacuuucugacacgu	0	0	0	0	79	58	0	0	0	0	0	0
	novel_376	caugacagucguuggaugggcuau	0	0	0	0	0	0	0	21	26	0	0	0
	novel_377	cauguuagcauguggcucgcc	0	0	0	95	107	94	66	94	0	70	51	0
	novel_378	cauguugcgucugcugugaggc	0	0	0	0	772	348.5	0	0	0	0	0	0
	novel_379	cauucgaucuguuagggggagc	0	0	0	67	0	0	0	0	0	0	0	0
	novel_380	ccaaacuguuucauucuugac	2235	1689	1244	1018	1119	666	0	0	0	0	0	0
	novel_381	ccaucuugagagucuguacucg	0	78	71	49	54	34	0	0	0	29.3333	0	0
	novel_382	ccgaaucuuacuguguuucacugc	3005	2601	0	0	0	0	0	0	0	0	459	0
	novel_383	ccgaccgcacgacuacuguucaug	0	0	0	0	45	18	0	0	0	0	0	0
	novel_384	ccgaucgagcguucggacgcgc	0	0	0	0	0	0	0	0	66	0	0	0
	novel_385	ccgcacgacuacgaugaacagugu	181	119	99	0	0	0	0	0	0	0	0	0
	novel_386	ccgguccauagacuuucaaagugu	0	0	0	1165	1118	884	1485	742	0	21	543	0
	novel_387	ccgguuaagaucuauugauu	0	0	0	0	0	0	0	0	0	65	0	0
	novel_388	ccgucuguaauaauuauguaucau	189	156	0	0	0	0	0	0	0	0	0	0
	novel_389	ccgucuguaauaucugauaaucac	2263	1952	1557	916	929	743	0	0	0	0	0	0
	novel_390	ccgucugugauaucggauaaucac	0	0	0	887.4	903	736	0	0	0	0	0	0
	novel_391	ccgucugugauaucugauaaucac	2634.5	2238.5	1741.5	0	0	0	0	0	0	0	0	0
	novel_392	ccgucugugaugucugauaaucac	0	0	1433	824	831	0	0	0	0	0	0	0
	novel_393	ccgucugugauguguaaguaucac	143	110	0	0	0	0	0	0	0	0	0	0
	novel_394	ccgucugugaugugugaauaucau	0	101	78	0	35	0	0	0	0	0	0	0
	novel_395	ccgucugugcuauaugaauaucac	140.5	0	83	0	0	0	0	0	0	46	0	29
	novel_396	ccgucugugguaucugauaaucac	0	1917	1484	0	0	0	0	0	0	0	0	0
	novel_397	ccugcugauuuuucucugguuucag	0	0	0	57	59	61	87	0	55	14	47	56
	novel_398	cgacgugauaaagaucuagagcau	0	101	81	0	34	0	0	0	0	0	0	0
	novel_399	cgacguggcaaacaucuagagcac	99	56	69	0	0	0	0	25	0	0	0	0
	novel_400	cgacuguagagugaagucgcg	0	0	0	0	0	0	1146	1049	1800	158	1846	1989
	novel_401	cgacuugccgacuaaucgucgauu	72	69	52	0	0	33	0	0	0	0	0	0
	novel_402	cgaucacuguagcgcuauagu	0	0	0	491	562	388	308	0	456	0	287	300
	novel_403	cgaucucacaucuuuuccugcag	0	0	0	0	0	0	30	0	40	0	0	32
	novel_404	cgggaguaucaugagacagagg	0	0	0	24	34	0	0	0	0	0	11	0
	novel_405	cguauaaaccgucugugauguagc	858	490	501.6	252	328	272	0	0	0	0	0	0
	novel_406	cguaugaaccaucugugauguagc	558	0	292	0	0	0	125	0	0	0	0	0
	novel_407	cguaugaacugucugugauguagc	595	354	0	0	0	0	135	0	0	0	0	0
	novel_408	cgugugaaucugaucucc	0	0	0	0	0	39	53	40	45	0	36	0
	novel_409	cuaaccgucugugaauuagagcac	680.5	345.5	0	0	0	0	0	0	0	0	0	0
	novel_410	cuaacguggcaucuauguagauag	0	0	0	0	0	0	0	0	53	0	0	0
	novel_411	cuaagucguagcgaguucgauc	0	1950	0	1819	2171	0	0	0	0	0	0	0
	novel_412	cuacaugcacgucugaaacgg	61	19	20	9	0	0	0	0	0	0	0	0
	novel_413	cuacauggauugugggagaggagc	0	0	0	0	201	179	89	76	0	62	0	0
	novel_414	cuaccaaucgucugugauacucac	153	145	0	0	0	0	0	0	0	0	0	0
	novel_415	cuagaacaagccgaacucgaguag	0	0	0	0	0	0	0	0	0	72	0	0
	novel_416	cuagaacugucuaugauacuucac	115	69	52	0	0	0	0	0	0	0	0	0
	novel_417	cuaggacuaguuguuagcugacu	1904.33	1395	0	884	0	0	0	0	0	0	0	0
	novel_418	cucggugaguaagauuauuucg	184	129	118	0	0	0	71	0	52	59	0	81
	novel_419	cucuaguaggaucguacgauacu	92	0	70	0	0	0	44	40	0	49	0	0
	novel_420	cucugggagcgguacuacc	23	27	30	0	0	0	0	0	0	0	0	0
	novel_421	cucuguaaucucuagcacgaauag	0	0	0	0	0	0	0	47	0	0	0	0
	novel_422	cucuguugucaugucaaugagc	0	0	0	0	0	0	0	0	0	76	29	49
	novel_423	cucuguugucauguuaaugagc	0	0	0	0	24	0	0	0	0	22	32	33
	novel_424	cugaaccgucugaauuuauggguc	1012	0	739	473	0	0	0	0	0	0	0	0
	novel_425	cugaaccgucugugcuuaugaguc	0	0	0	0	36	31.5	0	0	0	0	0	0
	novel_426	cugcauugcgguuugagauaac	565	0	346	0	344	260	0	0	0	0	0	0
	novel_427	cugccuucuguaggaugugugc	0	179	0	111	157	114	0	0	61	0	0	0
	novel_428	cugguugggcgauaggcuccaguc	127	183	0	0	0	0	0	0	0	0	0	0
	novel_429	cuguccgcaagcuguuugaaaggc	0	0	0	0	0	0	947	622	0	330	524	725
	novel_430	cuuggaaacugggaaaugaaaccc	1803	1318	1101	0	0	0	685	0	0	0	0	0
	novel_431	cuuuccuguuuggccuguagccac	198	170	0	0	0	0	0	0	0	0	0	0
	novel_432	cuuuuguguguacucuaggcuuag	0	0	0	0	0	0	36	0	48	0	0	0
	novel_433	gaagacugcaagaaaccuuacagc	114	104	71	21	0	0	0	0	0	150	16	18
	novel_434	gaaguauuauuugguggacucagu	58	54	37	38	0	0	0	0	0	0	0	26
	novel_435	gaauuggaccgucuauuaugcagu	0	0	0	45	34	0	0	0	0	0	32	0
	novel_436	gacgugacaaacaucuagagcacc	0	0	0	0	0	0	0	0	0	67	0	0
	novel_437	gagaagagagagaguacagc	23	0	0	0	0	0	40	24	0	0	0	0
	novel_438	gaggaaaauaauuuaaccugacgg	0	0	36	0	0	0	0	0	0	149	0	17
	novel_439	gaggauaguggagcuaucgacgug	0	0	0	26	40	0	0	0	0	0	17	0
	novel_440	gaggcgacugcaugugaauacagc	0	0	0	0	57.0833	28	30.9167	0	0	12	0	0
	novel_441	gauacuaguuagcucugagccuacu	178	0	0	0	0	0	0	41	64	15	51	41
	novel_442	gauaggucugauuaguauuauagc	232	0	186	177	168	154	0	0	0	0	0	0
	novel_443	gaucucuaaucguaucggauaag	0	0	0	19	27	30	0	20	24	0	0	0
	novel_444	gauguacuguagcaguacuguagu	62	43	35	0	0	0	0	0	0	0	0	0
	novel_445	gcaagauauuggguauuucug	0	0	0	0	0	0	0	0	0	99	10	0
	novel_446	gccgacuuugcggaacuaccgg	0	0	0	470	588.5	0	0	0	0	0	138	0
	novel_447	gcguagcuguaccucugacggugc	26	25	26	0	0	0	0	0	0	0	9	7
	novel_448	gcucaguaggucucuggagacagg	106	64	62	22	0	0	0	0	0	6	0	15
	novel_449	gcucugugaugaaaugacaua	147	120.5	0	0	0	0	0	0	0	0	0	0
	novel_450	gcugacuguauaaauacuuacagc	4948	4129	3536	1631	1472	0	0	0	0	2663.67	0	0
	novel_451	gcugacuguaugaacacuuacagu	3930	0	2535	1369	0	0	0	0	0	619	0	0
	novel_452	gcugccuguaugaauauuuacagc	0	895	749	0	0	0	340	0	0	0	0	0
	novel_453	gcuggcuguauaaacacuuacagc	3308	2982	2417	0	0	0	958	0	0	0	0	0
	novel_454	gcuggcuguauagaaacuuacagc	2307	2034	0	0	0	0	0	0	0	0	0	0
	novel_455	gcuggcuguaugaauacuuacagc	2060	1570	3625	0	0	781.5	525	0	611	0	0	0
	novel_456	gcuggcuguauggacacuuacagc	3115	2733	8332	0	4983	4463	3722	0	3229	0	0	0
	novel_457	gcuucuaguugggcgauaggcucc	0	0	0	40	47	0	0	0	0	0	0	0
	novel_458	ggaacuaauuguuugaacuguag	0	0	0	82	0	0	72	48	93	0	46	0
	novel_459	gguaguuccaccguggaa	0	0	0	0	0	0	199	218	273	25.4444	704	672
	novel_460	ggucuucuagggcuguagccaugg	0	0	0	0	0	0	0	0	0	59	0	0
	novel_461	ggugacguugggucacugacgugu	1123.67	946.333	767.429	0	0	0	0	0	0	0	0	179
	novel_462	ggugacguugggucauugacgugu	0	0	0	0	0	0	0	0	0	68	0	0
	novel_463	ggugacguugggucucugacgugu	598	455	392	0	0	0	0	0	0	15	82	0
	novel_464	gguucaucugcauucucugauugc	0	0	0	0	74	75	77	0	56	0	0	0
	novel_465	gguuccgaacugucugugauaagc	0	0	0	48	0	34	0	0	0	0	0	0
	novel_466	guaccgauauguuaaauuuauagc	720	791	0	453	513	474	653	0	0	0	0	0
	novel_467	guacgcacuacacacuguagaca	0	0	0	0	0	0	0	0	0	271	0	52
	novel_468	guagauagaacgucugugaugug	0	0	0	19	24	23	0	0	0	0	0	0
	novel_469	guagugcucucuggaaauaucugg	51	0	0	0	0	0	0	0	0	71	0	0
	novel_470	guaguggagcucugccaaacaggc	550	441	377.8	248	205.5	0	0	0	0	0	0	0
	novel_471	guaugaaccgucugugauauuugc	524	0	0	323	302	252	298	0	275	0	0	0
	novel_472	guaugaacugucugugauacuugc	1302	0	0	640	674	0	518	0	431	0	0	0
	novel_473	guaugaaucgucugugauacuugc	0	0	0	423	0	0	0	294	311	0	0	0
	novel_474	guaugacgucuacaguacucagug	0	0	0	0	0	0	0	0	0	59	0	0
	novel_475	guauggaaccggacucuacuuagg	0	0	0	68	0	0	0	0	0	18	0	0
	novel_476	guauuagugucggucacagacggu	1214	0	690.75	0	555	404	0	0	0	0	0	192
	novel_477	gucuguguggucggagaaccaac	0	0	0	0	0	0	35	29	0	0	0	0
	novel_478	gugacuaagcuuugaaguuuuucag	0	0	0	0	0	0	0	13	11	122	15	0
	novel_479	gugauagugucggucacagacggu	0	722	565	0	0	0	0	0	0	0	0	0
	novel_480	gugauuguauuuaacacugacggu	0	243	192	158	0	146	137	0	103	0	0	0
	novel_481	guggacuagcuauugcuucu	0	0	0	0	0	0	0	0	0	58	0	0
	novel_482	guggcugccaccucuaggacuagc	777	770	603	0	0	0	0	0	0	0	0	0
	novel_483	guggcugcuaccuuuaggacuagc	755	0	580	0	0	0	419	0	329	222	0	0
	novel_484	gugguggaacucugccaaacaggc	530	428.5	342	0	0	0	0	0	0	0	0	84
	novel_485	gugucaucccggucuauagacuuu	4714.5	3684	0	2304.5	0	0	0	0	0	0	0	0
	novel_486	gugugaucuugugaauuaaagagc	0	660	448	0	0	0	313	0	293	153	0	0
	novel_487	guuaaauuaaucugaacaaacgug	0	84	90	0	0	0	0	0	0	30.5	32	0
	novel_488	guuaccggccuacgauagacuugu	326	273	205	181	182	0	0	0	0	0	0	0
	novel_489	guucuuuuagacuguggcuuaug	0	0	0	58	0	51	0	0	0	0	0	0
	novel_490	guuggaaugugagaauuuuuc	0	0	0	0	0	0	0	0	59	0	0	0
	novel_491	guuuccgacggauacgagaauauc	69	53	59	0	0	0	0	0	0	0	0	12
	novel_492	guuuuaucucugaaacaagacgug	0	0	0	0	89	76	0	0	0	0	0	0
	novel_493	guuuugagggcuacugcuggagu	0	0	0	0	0	0	0	0	0	0	64	0
	novel_494	uaaaaaccgucugugauuaucac	0	0	0	0	294	200	0	0	0	0	0	0
	novel_495	uaaaaaccgucugugauuauga	0	0	0	0	0	0	0	101	161	0	0	120
	novel_496	uaaaaaucgucugugaaguaucac	0	0	0	47	86.5	51	0	0	0	0	0	0
	novel_497	uaaaacucugcuccaagaaaaagg	0	0	0	150.4	233.538	0	168.091	0	0	0	78	0
	novel_498	uaaaccgucugugauacuuauagc	0	0	0	0	0	0	0	0	0	0	67	60
	novel_499	uaaauacgaacuaucugugau	0	218	205	0	0	0	0	0	0	0	0	129
	novel_500	uaacaaccgucugugauuaucagc	628	403	0	0	0	0	0	0	0	0	0	0
	novel_501	uaacugucuaugaaaauauc	0	0	184	0	0	0	141.5	143	0	22	148.333	0
	novel_502	uaagaacggucugugauacuuc	0	0	0	0	0	0	0	0	101	12	0	150
	novel_503	uaagaacugucugugaauuaucac	180	0	104	110	133	105	110	0	0	0	0	0
	novel_504	uaagaacugucugugauacuuc	0	0	0	0	0	0	119	157.25	0	0	117	0
	novel_505	uaagaacugucugugauacuucac	244.25	218.75	0	0	0	0	0	0	0	0	0	0
	novel_506	uaagacgugaaauagaagugg	0	0	0	45	0	0	0	66	0	13	0	0
	novel_507	uaagacuuacgacuacgugauu	0	0	0	0	0	0	0	47	0	0	0	0
	novel_508	uaagcugcgaucuaaagaaucugc	200	0	0	110	0	102	0	99	0	0	0	0
	novel_509	uaaguagauuguaguacacacu	0	0	0	0	0	0	0	0	0	0	65	0
	novel_510	uaagucgauuauaguagauacuau	580	502	0	0	0	0	0	0	0	0	0	0
	novel_511	uaauaagaaucgucugugauac	0	0	0	0	0	0	0	0	0	63	0	0
	novel_512	uaauaaucgucugugauaauucac	0	0	0	0	48	0	59	0	0	0	0	0
	novel_513	uaaucguaagacuacuguagcagu	87	76	56	0	0	0	0	0	38	0	0	32
	novel_514	uaaucgucugugaaaauaucac	0	0	0	270	0	311	0	0	0	0	0	0
	novel_515	uaaucuugacuugcuaaacuca	0	187	134	0	0	125	0	0	0	0	0	0
	novel_516	uacaaaucgucugugaaguaucac	110	0	0	87	72	0	0	0	0	0	0	0
	novel_517	uacaagaaagguaaugugugc	0	386	0	0	461	0	0	0	0	202	316	327
	novel_518	uacgaaucgucugugauaaagc	0	0	0	427	0	309	279	312	398	2	330	393
	novel_519	uacgaaucgucugugauaaau	168	0	0	165	199	0	0	167	0	0	0	0
	novel_520	uacggugcuacaguaacuuacu	43	33	33	0	0	0	0	14	0	128	0	13
	novel_521	uacguacgugaacaccagaucgau	0	0	0	58	66	47	65	63	0	29	0	38
	novel_522	uacucaguggaguacuguagacgu	82	57	32	0	0	0	0	0	0	0	0	0
	novel_523	uagaaccgucugcgauauuaucau	0	0	0	0	0	0	0	16	24	0	0	28
	novel_524	uagaaccgucuguaauaguaua	424	337	326	0	160	136	0	0	0	0	66	91
	novel_525	uagauagaaccgucuguaaugugc	246	145	140	0	0	0	0	0	0	0	0	0
	novel_526	uagcacugggacuuaaugugg	186	139	0	0	85	0	0	0	0	0	0	0
	novel_527	uagcgacuguuaguuuuuuc	0	0	0	0	0	0	0	0	64	0	0	0
	novel_528	uagcgauuuacuguagcauacugu	0	0	0	0	64	66	0	0	0	0	0	0
	novel_529	uaggacagcaucuuagacuagc	0	0	0	1255	1501	1223	806	0	655	22	721	778
	novel_530	uagggucugugucuagugaugc	0	125	116	0	170	131	0	0	0	0	0	82
	novel_531	uagguuuggaauuuuguuuu	0	0	0	0	0	0	0	51	64	0	0	50
	novel_532	uagugcuauagcucugauaccaug	261	221	0	183	194	198	0	0	0	0	0	0
	novel_533	uauacgaaccgucugugacaaugc	281	136	212	200	204.5	166	188	0	0	0	0	0
	novel_534	uauacgaacugucuaugauaaugc	287.333	0	0	175.25	147.5	156	0	0	0	45	0	0
	novel_535	uauacgggccuuagaucuauaugu	0	77	0	66	0	56	0	0	0	0	0	0
	novel_536	uauaggucugagucaauuuc	0	0	0	0	0	0	0	0	0	10	31	0
	novel_537	uauaggucuguucuuuuuagc	0	0	0	0	0	0	57	0	0	0	0	0
	novel_538	uauaggucuguucuuuuuggc	0	161	175	0	56	0	0	0	0	1482	0	72
	novel_539	uauaggucuguucuuuuuugc	0	0	0	0	0	0	0	142	0	87	0	166
	novel_540	uauauauauauauauaggacgacu	399	0	268	333	331	353	0	0	0	0	0	0
	novel_541	uaucgaacgguuuuugacu	0	0	0	0	0	0	0	0	0	215	20	0
	novel_542	uaucgaucugugguacuaccaugc	159	166	133	63	68	55	53	36	36	0	0	0
	novel_543	uaucggacuaaacuaaauu	0	0	0	0	0	0	0	0	0	0	287	292
	novel_544	uaucggacuaaacuaaguug	0	460	536	0	0	0	0	0	0	386	0	0
	novel_545	uaucucuugguaucuuguaccucu	65	83	50	28	0	0	0	0	0	0	0	0
	novel_546	uaugaacuggaauauggaguc	0	0	0	0	0	0	0	42	0	0	0	0
	novel_547	uaugaucuguugcaccgguauc	1294	0	750	0	0	0	343	0	0	0	0	0
	novel_548	uaugaucuugacuuugaauu	0	0	0	1196	0	768	0	0	0	0	0	2120
	novel_549	uaugaugauauagauaacugcu	32	12	0	0	0	0	0	0	0	70	0	0
	novel_550	uaugccacccuggcucugacgugu	0	0	260	0	0	0	94	47	0	16	0	54
	novel_551	uaugcuguagcauugugcugag	0	0	0	0	0	0	0	0	0	49	0	0
	novel_552	uauggacagugcugugcuuacc	0	0	0	863.5	1162	0	0	0	0	0	0	0
	novel_553	uauguauuaaaugauugagagc	792	596	569	560	582	0	0	407	470	0	0	0
	novel_554	uauuagggcgucuccaacagcugg	109	54	39	56	0	42	0	0	0	0	0	0
	novel_555	uauuuggauuagaauuucuacu	165	0	106	0	0	0	0	0	0	0	0	0
	novel_556	uauuuuuguacuguagcuagcugc	0	0	0	32	26	34	0	0	0	0	14	0
	novel_557	ucacagacgguuuguaugaauaac	1303	1120.5	0	359	0	301	257	0	0	0	0	0
	novel_558	ucacagacgguuuguauuaagaac	1370.5	1183	812.5	0	0	0	0	0	0	0	0	0
	novel_559	ucacagacgguuuguauuaauaau	0	0	0	0	336	0	225	141	0	0	0	0
	novel_560	ucacgguacucgaacacacg	188	115	125	105	176	0	0	0	0	0	0	105
	novel_561	ucagaucucaucuguaguuaugug	0	0	0	0	0	0	0	0	0	44	0	0
	novel_562	ucagcugacuguauagacacuuac	866	780	581	365	397	0	0	0	0	0	0	0
	novel_563	ucagcuggcuguaagcuuacagcc	0	0	0	0	258	219	0	0	0	0	0	0
	novel_564	ucaggucugaacauauauuu	0	0	0	56	0	0	47	34	51	38	23	0
	novel_565	ucauacugauuagaauauauc	35	24	37	0	0	0	0	0	24	0	0	14
	novel_566	uccacuuaggauuauguugacgug	1242	934	703	604	625	471	0	0	0	0	0	0
	novel_567	ucccggacugcacgauuucagugc	39	47	32	13	15	12	0	0	0	0	0	0
	novel_568	ucgaaccgucugugauaaucuugc	0	0	0	0	0	0	86	75	0	0	0	0
	novel_569	ucgcuaucugcagagaauguuc	585.5	0	397	0	0	0	0	0	0	0	0	0
	novel_570	ucggaucuacuagucgauuagagu	206	174	144	0	0	0	0	0	0	0	0	0
	novel_571	ucgguccauaaacuuucaaagugu	1417	1236	0	0	0	0	0	0	0	0	0	0
	novel_572	ucgguccauagacuuuuaaaguau	491	497	0	0	0	0	0	0	0	0	0	0
	novel_573	ucgguccauagacuuuuaaagugu	3397	3266	0	0	0	0	0	0	0	0	0	0
	novel_574	ucggucuauagacuuuuaaaguau	0	0	0	195	0	0	247	0	222	33	0	0
	novel_575	ucuacuacgucuaggacucgaagu	438	0	0	0	0	0	0	0	0	56	0	0
	novel_576	ucucaaccgucugugauuaucagc	0	0	0	2549	2721	0	1473	0	0	0	0	0
	novel_577	ucucacguacugcuuugcaugc	2050	1798	1366	943	0	0	0	0	0	0	0	0
	novel_578	ucucucucucccuugaaggcuc	0	0	0	23	24	28	34	22	42	202	23	24
	novel_579	ucucuuccguaggugcuuagaugc	195.4	189.25	0	0	0	0	0	0	0	0	0	0
	novel_580	ucugacaagguaguuagaacgugu	115	80	0	0	0	0	0	0	0	0	0	0
	novel_581	ucugcuagauuuguuucccugc	102	76	49	79	113	109	0	43	46	0	0	0
	novel_582	ucuggcggccgaguaguucucc	0	0	0	0	0	0	0	0	52	0	0	0
	novel_583	ucugugcucggucuguucgaacag	94	82	54	0	0	54	0	0	0	0	0	0
	novel_584	ugaacggcucagaucugguuuga	0	263	204	0	0	0	0	0	0	0	0	0
	novel_585	ugaagacaaagagaacuggg	198	129	0	165	240	0	0	0	0	219.5	0	0
	novel_586	ugaauaguagugucugauagaagc	0	269	264	265	0	0	0	0	0	0	0	0
	novel_587	ugaaucucuuggacuaacaacuag	0	168	175	117	0	0	0	0	0	0	0	0
	novel_588	ugaauggcucagaucugguuugc	408.333	344.111	262.667	0	0	0	0	0	0	0	0	0
	novel_589	ugacauguaguagcauauagacgu	2433.5	1533.5	1467.5	865	829	0	0	0	0	0	0	0
	novel_590	ugacguaacuguggcaugccaca	0	0	0	0	0	0	0	212.5	255	0	155	0
	novel_591	ugacguaacuguggcaugccacac	659	0	410	372.833	431	354	0	0	0	0	0	0
	novel_592	ugacuuugggucacugacgugug	0	244	199	0	0	0	0	0	0	0	0	0
	novel_593	ugagauguaauugaugguuugc	0	0	0	0	0	0	0	0	0	21	19	0
	novel_594	ugaguuugaucuugaaauuuugca	0	0	0	0	0	0	51	0	25.5	48	0	0
	novel_595	ugauaaaaugcucugugau	186	197.5	167	0	0	0	0	0	0	0	45	0
	novel_596	ugauaaaaugcucugugaug	0	0	0	59.5	89.5	0	95.5	71	116.5	20	93	101.5
	novel_597	ugauaaccugaccgaagauca	0	0	0	0	0	0	0	0	0	66	0	0
	novel_598	ugauauccgucuguauauauccgu	95	99	0	0	0	0	0	0	0	0	0	0
	novel_599	ugauauguaguagcacauagacgu	2126.78	1334	1225.6	648.333	669	664	338	0	316	0	0	0
	novel_600	ugcguacuaacucuuaccgagauu	0	0	0	124	164	0	0	0	0	0	0	0
	novel_601	uggaccuguguuuuugucuucagc	4148.5	4118	2574	1349	0	0	0	0	0	0	0	0
	novel_602	uggacggcucagaucugguuugc	306	295.5	0	0	0	0	0	0	0	0	0	0
	novel_603	uggacgugucuucugaaaguc	0	351	326	0	0	220	0	0	0	0	0	0
	novel_604	uggacuagcuauugcuucu	0	0	0	0	0	0	0	50	0	0	0	0
	novel_605	uggcacggcgagaagcuagac	0	0	0	0	0	0	0	9	12	95	7	0
	novel_606	ugguagagucugcacugugagugc	0	0	0	139	109	0	0	0	62	8	0	0
	novel_607	ugguggaaugaucuagacuaucu	0	486	385	0	0	0	0	0	0	0	152	0
	novel_608	ugguuuauuuugcacuguaguugc	259	202	176	0	0	0	0	0	0	0	0	0
	novel_609	ugguuuguagcacuucugugaugc	0	0	0	0	200	202	150	89	168	68	0	113
	novel_610	ugugaaauuccucuguuccaaac	215.5	0	122	115	107	0	135.5	0	0	0	0	0
	novel_611	ugugauaauuguagcacagacggu	74	0	45	50	38	45	45	0	0	0	0	0
	novel_612	ugugauauuugcaccacagacggu	0	0	0	0	64	56	0	0	0	0	0	0
	novel_613	uguggucacugcauuaagcugc	0	0	0	0	0	57	68	45	0	23	58	0
	novel_614	ugugucaucuugguccauagacuu	504	414	0	0	0	191	0	0	0	0	0	0
	novel_615	ugugugaacgaacugaaugcc	0	0	0	0	65	0	0	64	0	0	0	0
	novel_616	uguuuuguacuguagauggu	0	0	0	0	0	0	47	46	0	0	0	39
	novel_617	uuaaaaaccgucugugauagu	0	0	0	0	652	510	0	0	0	46	0	0
	novel_618	uuaaaaaccgucugugguagc	0	0	0	511	646	0	506	0	0	392	310	421
	novel_619	uuaaaaaucgucugugauagc	296	0	0	0	628	486	497	0	0	0	0	0
	novel_620	uuaaaagucuaauaucuguauc	0	0	0	148	0	140	0	244	0	0	0	0
	novel_621	uuaacucuuaccgaacuuacucg	0	0	0	0	0	0	0	0	53.5	0	0	0
	novel_622	uuaagaacugucuaugauauuu	0	0	0	0	0	0	0	0	0	232	0	64
	novel_623	uuaauaaccgucuaugaauu	0	0	0	0	0	0	0	0	0	48	0	0
	novel_624	uuaauacgaacuaucugugau	375	272.667	259	0	0	40	0	0	0	35	0	155
	novel_625	uuaccaaccgucuaugauug	0	0	0	0	0	0	0	0	0	82	0	168.5
	novel_626	uuacguucacauccacuggagg	0	0	0	27	34	0	0	0	0	0	0	0
	novel_627	uuacugucaaauacauguagagu	0	0	0	0	0	0	47	0	73	49	0	0
	novel_628	uuacuguuuuguacuguagauggu	160	165.429	114.667	0	104.5	84	94.4	0	0	0	0	0
	novel_629	uuagaaccgucuaugauua	0	0	0	0	0	0	37	0	39.6667	0	31	42
	novel_630	uuagacugaaauaaacugauuu	0	0	0	0	0	0	206	0	273	0	0	0
	novel_631	uuagacugaaauaaacugauuua	475	483	405	0	0	0	0	210	0	0	0	0
	novel_632	uuagacugaaauaaacuuuu	0	176	154	0	0	0	0	0	0	10	116	0
	novel_633	uuagacuggcucuacgaauuaagc	0	0	0	0	0	0	0	0	0	46	0	0
	novel_634	uuagaugaccaucagca	0	0	0	29	0	0	0	0	0	0	66	51
	novel_635	uuagauuugugccuuacugauac	0	0	0	0	0	0	224.333	0	193	138	0	0
	novel_636	uuagcugaaaaucacuguaguu	0	151	0	0	0	0	0	71	82	0	0	0
	novel_637	uuagcugacuguauggacacuuac	1181	931	725	557	0	0	390	269	0	0	0	0
	novel_638	uuaguaugaaccgucuaugauaau	0	0	0	0	0	0	0	0	0	73	0	0
	novel_639	uuagucgauuauaguauauauu	0	0	0	0	0	0	0	52	0	0	0	0
	novel_640	uuaguggcuaauugaauuguu	0	0	0	0	0	0	20	14	14	82	30	0
	novel_641	uuaguugaaaccgucugugauac	0	0	0	26	0	0	0	45	0	173	0	36
	novel_642	uucccgucuagaucuaccacu	0	0	0	147	152.5	123.5	87	55	62	0	65	82
	novel_643	uucgaugucggcucuuc	0	0	0	0	0	0	2739	2690	0	0	0	0
	novel_644	uucuggcaggauuaauccucuguc	98	82	0	27	33	33	0	0	0	0	0	0
	novel_645	uucuuuucggcuguggcuuauagc	0	0	0	93	94	0	94	0	0	0	0	0
	novel_646	uugaacugucugaauuuauguauc	0	0	0	0	0	66	0	0	0	0	0	0
	novel_647	uugacuaaauuuuuugaauu	251	0	0	0	0	0	290	0	0	264	0	173
	novel_648	uugacugaaaauuacuguagc	0	0	0	0	0	0	178	171	0	0	154	0
	novel_649	uugacugcgaacaaguuacagc	0	0	0	1014	0	810	0	0	300	0	0	466
	novel_650	uugagacaacuagagcaaaucu	0	35	0	0	0	0	14	0	18	200	0	12
	novel_651	uugaggaugacgcuacuggagc	0	0	0	309	425	0	0	0	0	0	0	0
	novel_652	uugaguagaucuucaagacaga	1418	0	0	867	0	0	0	0	0	320	492	597
	novel_653	uugagugaucuaagacugauuu	0	0	0	0	0	0	0	0	61	35	32	30
	novel_654	uugauaaaauacucugcgaugugu	0	0	0	78	0	0	75	0	94	0	0	0
	novel_655	uugauaaaaugcucugcgaugugu	223	200	148	0	0	0	127	0	0	0	0	0
	novel_656	uugauagaucuggcgguguuugcc	0	141	0	0	158	153	0	74	0	0	0	0
	novel_657	uugcgcucucucugaucacugauc	0	0	0	0	0	0	0	0	0	0	64	0
	novel_658	uugcgguuuguagcuuuuggcugc	0	0	0	178	164	0	0	0	0	0	0	0
	novel_659	uugcuuaagaucuuguggaaa	684.5	0	479	345	481	0	0	0	0	0	0	0
	novel_660	uuggaaacugggaaaugaaaccc	0	0	0	756	944	679	0	376	448.5	59	273	355
	novel_661	uuggacuaaaauaaauuaauuu	0	0	0	0	0	0	57	0	64	0	92	0
	novel_662	uuggacuagucuaggauagca	4775	3378.5	2864.5	1852	2128	0	0	0	0	0	0	0
	novel_663	uuggaucucuaauuuaauga	0	0	0	0	0	0	0	0	0	0	63	0
	novel_664	uuggauuagagaucuaacggu	0	0	0	0	0	0	0	46.5	0	0	0	0
	novel_665	uuggcagauguagugaauaug	0	0	0	0	0	0	0	0	0	44	0	0
	novel_666	uuggucuguauuuauugauau	0	0	0	0	0	0	0	0	65	0	0	0
	novel_667	uugguugccuguaugugcucaugc	0	229	179	0	0	0	0	49	0	30	65	72
	novel_668	uugguugucugcauguaaaaagc	0	0	0	0	0	0	25	18	0	0	0	0
	novel_669	uuguaguacauacuguauu	0	0	0	0	0	0	0	0	0	185	0	218
	novel_670	uugucaaaagugcucuucuu	0	0	0	0	0	0	39	42	0	0	0	0
	novel_671	uugucugaaauagaaugguuc	0	0	0	0	0	0	10	0	25	23	0	11
	novel_672	uugucugaaauuuuugaauuuuu	0	286	0	0	0	0	0	0	0	94	134	0
	novel_673	uugugacuuuuagacuguucgugc	0	1974	1411	0	0	0	0	0	0	0	0	0
	novel_674	uugugaucuucaaguacuucgagu	0	0	0	0	0	0	57	0	0	0	0	0
	novel_675	uugugccuuuugagcuguuugugc	1131	928	0	0	0	0	0	0	0	0	0	0
	novel_676	uugugcgaaugaacugaauacc	0	0	0	0	0	0	0	0	59	0	0	0
	novel_677	uuguggcuuuuagacuguuugugc	2690	0	1796	0	0	0	0	0	0	0	0	0
	novel_678	uuguugaaucugaacucguauc	0	511	408	0	0	0	0	0	0	0	0	0
	novel_679	uuguuuaaccgauuuuuucugcag	0	0	0	14	0	0	19	23	16	183	28	0
	novel_680	uuuaaaccgucuguaauacuuc	0	0	0	0	0	0	0	0	57	0	0	0
	novel_681	uuuaaauuagagaucguuuuc	0	0	0	0	0	0	0	25	45	17	0	0
	novel_682	uuuaagaaucugaaauugauc	0	0	0	0	0	0	0	0	108	72	0	80
	novel_683	uuuagagaccaucuguauugc	0	0	0	0	0	0	32	0	22	0	0	0
	novel_684	uuuagagacugucuauguugcugc	0	0	178	0	0	0	76.5	0	0	0	65	0
	novel_685	uuuagagacugucuguauuacuac	232	0	0	145	126	0	0	0	0	0	0	0
	novel_686	uuuagagacugucuguguugcugc	0	0	314	362	301.25	266.5	200	138.667	0	0	0	0
	novel_687	uuuagggucugugucuagugaugc	0	0	0	0	0	0	0	54	0	0	0	0
	novel_688	uuuaguacugucuauagaugac	0	0	0	0	0	0	21	0	0	0	29	21
	novel_689	uuuaguccugucuauagaugauau	0	0	0	0	0	0	0	62	0	0	0	0
	novel_690	uuucacuguuagagaucuucacgua	0	0	0	0	0	0	0	0	0	42	0	0
	novel_691	uuucagucgauuguguaauagc	0	0	0	0	0	0	0	0	0	57	0	0
	novel_692	uuuccgauccgucuguucguc	702	524	398	175	0	137	0	0	0	0	0	67
	novel_693	uuuccggcaugugcuucauggc	0	0	0	143	0	0	70	38	0	0	0	56
	novel_694	uuuccugaacucugcuguuagg	0	0	0	879	0	0	522	269	446	218	0	0
	novel_695	uuucgaaccgucugugauacuuac	122	107	99	0	0	0	0	0	49	0	0	0
	novel_696	uuucucauggacaaaacccag	0	0	0	0	0	61	0	0	0	10	0	0
	novel_697	uuucugaguauuguaauugau	0	0	0	0	0	0	0	0	53	0	43	0
	novel_698	uuugaaccgucugugauaau	0	0	0	0	0	0	0	0	0	55	0	0
	novel_699	uuugaguuucgcggaggacgug	65	56	51	109	0	78	49	29	45	0	0	0
	novel_700	uuugaucuagaccguugauuu	0	216	170	0	0	0	0	0	0	0	0	0
	novel_701	uuugauugugaaauuugaugc	0	0	0	0	0	0	0	0	0	49.5	0	101
	novel_702	uuuggaaacugggaaaugaaaccc	1729.67	1302.25	0	0	0	0	659	0	0	0	0	0
	novel_703	uuuggaaugugggaauuuuucc	0	0	0	0	0	0	53	35	0	0	24	0
	novel_704	uuuggucuuaauguaaaugu	0	0	0	0	0	0	0	0	0	59	0	0
	novel_705	uuuguacagucugcagaugauagc	0	0	0	0	0	0	0	22	0	78	0	29
	novel_706	uuuguaugugugcucuaggcuuag	0	0	0	0	0	70	0	0	64	0	0	0
	novel_707	uuugugaaaccgucuaugauguac	0	0	0	1299	1466	0	0	0	960	0	603	0
	novel_708	uuugugaaaccgucuguaauguac	2233.67	2060	1717	1468	0	1136	0	0	0	0	0	0
	novel_709	uuugugaaaccgucugugauguaa	0	1961	1610	0	0	0	0	0	0	0	701	0
	novel_710	uuuuaaccgucugugauacuuc	65	59	70	0	0	0	0	0	0	0	0	0
	novel_711	uuuuaaccgucugugauacuucac	234.333	220	185	130	0	0	0	0	0	0	0	0
	novel_712	uuuuauuaucuugcuacagug	0	0	0	0	10	0	0	0	0	64.8889	0	7
	novel_713	uuuugacauguuugcagcuccugc	36	29	26	11	0	13	0	0	0	0	0	0
	novel_714	uuuugucauaguuacucugauaggc	0	0	0	0	223	157	0	235	318.667	0	0	0
	novel_715	uuuuuagacuguuuaugugagaga	0	0	0	0	0	0	0	66	0	0	0	0
	novel_716	uuuuugaauuuuggcuuuuuu	0	0	0	0	0	0	0	0	0	42	0	0
