# Supplementary material for: Uncovering the miRNA-mediated regulatory network involved in Ma bamboo (Dendrocalamus latiflorus) de novo shoot organogenesis
Source: Hortic Res. 2023 Nov 8;10(12):uhad223. doi: 10.1093/hr/uhad223 (PMC10716635; doi:10.1093/hr/uhad223)
Supplement: Web_Material_uhad223 [file web_material_uhad223.zip › TableS3 Summary of degradome sequencing.xlsx]

## Sheet: Sheet1
Sample	Degradome sequencing
	No. of clean reads
Stage1	58645890
Stage2	78922768
Stage3	69705192
Stage4	43162481
