# Supplementary material for: Uncovering the miRNA-mediated regulatory network involved in Ma bamboo (Dendrocalamus latiflorus) de novo shoot organogenesis
Source: Hortic Res. 2023 Nov 8;10(12):uhad223. doi: 10.1093/hr/uhad223 (PMC10716635; doi:10.1093/hr/uhad223)
Supplement: Web_Material_uhad223 [file web_material_uhad223.zip › TableS4 Degradome sequencing of shoot organogenesis.xlsx]

## Sheet: Sheet1
Stage	SiteID	Query	Transcript	TStart	TStop	TSlice	MFEperfect	MFEsite	MFEratio	AllenScore	Paired	Unpaired	Structure	Sequence	DegradomeCategory	DegradomePval
Stage1	evm.model.FRAGSCAFF_129.498:801	DlamiR156a	evm.model.FRAGSCAFF_129.498	791	810	801	-37.2	-34.6	0.930108	1	1-13,810-798;15-20,796-791	14-14,797-797[SIL]	((((((.(((((((((((((&))))))))))))).))))))	GUGCUCUCUCUCUUCUGUCA&UGACAGAAGAGAGUGAGCAC	0	0.0149716
Stage1	evm.model.FRAGSCAFF_171.213:933	DlamiR156a	evm.model.FRAGSCAFF_171.213	923	942	933	-37.2	-34.4	0.924731	1	1-13,942-930;15-20,928-923	14-14,929-929[SIL]	((((((.(((((((((((((&))))))))))))).))))))	GUGCUCUCUCUCUUCUGUCA&UGACAGAAGAGAGUGAGCAC	0	0.021071
Stage1	evm.model.FRAGSCAFF_199.316.3:1266	DlamiR156a	evm.model.FRAGSCAFF_199.316.3	1256	1275	1266	-37.2	-34.9	0.938172	1	1-13,1275-1263;15-20,1261-1256	14-14,1262-1262[SIL]	((((((.(((((((((((((&))))))))))))).))))))	GUGCUCUCUCUCUUCUGUCA&UGACAGAAGAGAGUGAGCAC	0	0.00619213
Stage1	evm.model.FRAGSCAFF_245.354:1152	DlamiR156a	evm.model.FRAGSCAFF_245.354	1142	1161	1152	-37.2	-34.9	0.938172	1	1-13,1161-1149;15-20,1147-1142	14-14,1148-1148[SIL]	((((((.(((((((((((((&))))))))))))).))))))	GUGCUCUCUCUCUUCUGUCA&UGACAGAAGAGAGUGAGCAC	0	0.00221589
Stage1	evm.model.FRAGSCAFF_249.249:948	DlamiR156a	evm.model.FRAGSCAFF_249.249	938	957	948	-37.2	-34.6	0.930108	1	1-13,957-945;15-20,943-938	14-14,944-944[SIL]	((((((.(((((((((((((&))))))))))))).))))))	GUGCUCUCUCUCUUCUGUCA&UGACAGAAGAGAGUGAGCAC	0	0.0145345
Stage1	evm.model.FRAGSCAFF_268.1051:744	DlamiR156a	evm.model.FRAGSCAFF_268.1051	734	753	744	-37.2	-34.9	0.938172	1	1-13,753-741;15-20,739-734	14-14,740-740[SIL]	((((((.(((((((((((((&))))))))))))).))))))	GUGCUCUCUCUCUUCUGUCA&UGACAGAAGAGAGUGAGCAC	0	0.00883415
Stage1	evm.model.FRAGSCAFF_268.709:1140	DlamiR156a	evm.model.FRAGSCAFF_268.709	1130	1149	1140	-37.2	-34.9	0.938172	1	1-13,1149-1137;15-20,1135-1130	14-14,1136-1136[SIL]	((((((.(((((((((((((&))))))))))))).))))))	GUGCUCUCUCUCUUCUGUCA&UGACAGAAGAGAGUGAGCAC	0	0.00354307
Stage1	evm.model.FRAGSCAFF_268.859:1113	DlamiR156a	evm.model.FRAGSCAFF_268.859	1103	1122	1113	-37.2	-34.9	0.938172	1	1-13,1122-1110;15-20,1108-1103	14-14,1109-1109[SIL]	((((((.(((((((((((((&))))))))))))).))))))	GUGCUCUCUCUCUUCUGUCA&UGACAGAAGAGAGUGAGCAC	0	0.0083943
Stage1	evm.model.FRAGSCAFF_4.515:321	DlamiR156a	evm.model.FRAGSCAFF_4.515	311	330	321	-37.2	-34.9	0.938172	1	1-13,330-318;15-20,316-311	14-14,317-317[SIL]	((((((.(((((((((((((&))))))))))))).))))))	GUGCUCUCUCUCUUCUGUCA&UGACAGAAGAGAGUGAGCAC	0	0.00707359
Stage1	evm.model.FRAGSCAFF_45.484:807	DlamiR156a	evm.model.FRAGSCAFF_45.484	797	816	807	-37.2	-32	0.860215	1.5	1-13,816-804;15-20,802-797	14-14,803-803[SIL]	((((((.(((((((((((((&))))))))))))).))))))	GUGUUCUCUCUCUUCUGUCA&UGACAGAAGAGAGUGAGCAC	0	0.0245394
Stage1	evm.model.FRAGSCAFF_50.498:792	DlamiR156a	evm.model.FRAGSCAFF_50.498	782	801	792	-37.2	-33.9	0.91129	1	1-13,801-789;15-20,787-782	14-14,788-788[SIL]	((((((.(((((((((((((&))))))))))))).))))))	GUGCUCCCUCUCUUCUGUCA&UGACAGAAGAGAGUGAGCAC	0	0.0228067
Stage1	evm.model.FRAGSCAFF_74.250:1152	DlamiR156a	evm.model.FRAGSCAFF_74.250	1142	1161	1152	-37.2	-39.1	1	0	1-20,1161-1142	NA	((((((((((((((((((((&))))))))))))))))))))	GUGCUCACUCUCUUCUGUCA&UGACAGAAGAGAGUGAGCAC	0	0.00133012
Stage1	evm.model.ORIGINAL_1193.206:1158	DlamiR156a	evm.model.ORIGINAL_1193.206	1148	1167	1158	-37.2	-34.9	0.938172	1	1-13,1167-1155;15-20,1153-1148	14-14,1154-1154[SIL]	((((((.(((((((((((((&))))))))))))).))))))	GUGCUCUCUCUCUUCUGUCA&UGACAGAAGAGAGUGAGCAC	0	0.00530989
Stage1	evm.model.ORIGINAL_1205.7:1113	DlamiR156a	evm.model.ORIGINAL_1205.7	1103	1122	1113	-37.2	-34.9	0.938172	1	1-13,1122-1110;15-20,1108-1103	14-14,1109-1109[SIL]	((((((.(((((((((((((&))))))))))))).))))))	GUGCUCUCUCUCUUCUGUCA&UGACAGAAGAGAGUGAGCAC	0	0.00265848
Stage1	evm.model.ORIGINAL_1999.155:807	DlamiR156a	evm.model.ORIGINAL_1999.155	797	816	807	-37.2	-32	0.860215	1.5	1-13,816-804;15-20,802-797	14-14,803-803[SIL]	((((((.(((((((((((((&))))))))))))).))))))	GUGUUCUCUCUCUUCUGUCA&UGACAGAAGAGAGUGAGCAC	0	0.0232402
Stage1	evm.model.ORIGINAL_3472.189.1:951	DlamiR156a	evm.model.ORIGINAL_3472.189.1	941	960	951	-37.2	-34.4	0.924731	1	1-13,960-948;15-20,946-941	14-14,947-947[SIL]	((((((.(((((((((((((&))))))))))))).))))))	GUGCUCUCUCUCUUCUGUCA&UGACAGAAGAGAGUGAGCAC	0	0.018897
Stage1	evm.model.ORIGINAL_3582.175:792	DlamiR156a	evm.model.ORIGINAL_3582.175	782	801	792	-37.2	-33.9	0.91129	1	1-13,801-789;15-20,787-782	14-14,788-788[SIL]	((((((.(((((((((((((&))))))))))))).))))))	GUGCUCCCUCUCUUCUGUCA&UGACAGAAGAGAGUGAGCAC	0	0.0223731
Stage1	evm.model.ORIGINAL_4424.415:933	DlamiR156a	evm.model.ORIGINAL_4424.415	923	942	933	-37.2	-34.4	0.924731	1	1-13,942-930;15-20,928-923	14-14,929-929[SIL]	((((((.(((((((((((((&))))))))))))).))))))	GUGCUCUCUCUCUUCUGUCA&UGACAGAAGAGAGUGAGCAC	0	0.0193322
Stage1	evm.model.ORIGINAL_5413.211:1152	DlamiR156a	evm.model.ORIGINAL_5413.211	1142	1161	1152	-37.2	-34.9	0.938172	1	1-13,1161-1149;15-20,1147-1142	14-14,1148-1148[SIL]	((((((.(((((((((((((&))))))))))))).))))))	GUGCUCUCUCUCUUCUGUCA&UGACAGAAGAGAGUGAGCAC	0	0.00751402
Stage1	evm.model.ORIGINAL_636.68:912	DlamiR156a	evm.model.ORIGINAL_636.68	902	921	912	-37.2	-34.4	0.924731	1	1-13,921-909;15-20,907-902	14-14,908-908[SIL]	((((((.(((((((((((((&))))))))))))).))))))	GUGCUCUCUCUCUUCUGUCA&UGACAGAAGAGAGUGAGCAC	0	0.0206366
Stage1	evm.model.ORIGINAL_6609.8:747	DlamiR156a	evm.model.ORIGINAL_6609.8	737	756	747	-37.2	-34.9	0.938172	1	1-13,756-744;15-20,742-737	14-14,743-743[SIL]	((((((.(((((((((((((&))))))))))))).))))))	GUGCUCUCUCUCUUCUGUCA&UGACAGAAGAGAGUGAGCAC	0	0.00310087
Stage1	evm.model.ORIGINAL_698.22:1158	DlamiR156a	evm.model.ORIGINAL_698.22	1148	1167	1158	-37.2	-34.9	0.938172	1	1-13,1167-1155;15-20,1153-1148	14-14,1154-1154[SIL]	((((((.(((((((((((((&))))))))))))).))))))	GUGCUCUCUCUCUUCUGUCA&UGACAGAAGAGAGUGAGCAC	0	0.00486848
Stage1	evm.model.ORIGINAL_821.160:1149	DlamiR156a	evm.model.ORIGINAL_821.160	1139	1158	1149	-37.2	-34.9	0.938172	1	1-13,1158-1146;15-20,1144-1139	14-14,1145-1145[SIL]	((((((.(((((((((((((&))))))))))))).))))))	GUGCUCUCUCUCUUCUGUCA&UGACAGAAGAGAGUGAGCAC	0	0.00663296
Stage1	evm.model.ORIGINAL_821.397:753	DlamiR156a	evm.model.ORIGINAL_821.397	743	762	753	-37.2	-34.9	0.938172	1	1-13,762-750;15-20,748-743	14-14,749-749[SIL]	((((((.(((((((((((((&))))))))))))).))))))	GUGCUCUCUCUCUUCUGUCA&UGACAGAAGAGAGUGAGCAC	0	0.0092738
Stage1	evm.model.FRAGSCAFF_113.417:933	DlamiR156b	evm.model.FRAGSCAFF_113.417	924	942	933	-34.5	-31.7	0.918841	1	1-13,942-930;15-19,928-924	14-14,929-929[SIL]	(((((.(((((((((((((&))))))))))))).)))))	UGCUCUCUCUCUUCUGUCA&UGACAGAAGAGAGUGAGCA	1	0.00637308
Stage1	evm.model.FRAGSCAFF_113.418:933	DlamiR156b	evm.model.FRAGSCAFF_113.418	924	942	933	-34.5	-31.7	0.918841	1	1-13,942-930;15-19,928-924	14-14,929-929[SIL]	(((((.(((((((((((((&))))))))))))).)))))	UGCUCUCUCUCUUCUGUCA&UGACAGAAGAGAGUGAGCA	0	0.00265848
Stage1	evm.model.FRAGSCAFF_153.191:777	DlamiR156b	evm.model.FRAGSCAFF_153.191	768	786	777	-34.5	-31.7	0.918841	1	1-13,786-774;15-19,772-768	14-14,773-773[SIL]	(((((.(((((((((((((&))))))))))))).)))))	UGCUCUCUCUCUUCUGUCA&UGACAGAAGAGAGUGAGCA	0	0.0136596
Stage1	evm.model.FRAGSCAFF_153.268.1:951	DlamiR156b	evm.model.FRAGSCAFF_153.268.1	942	960	951	-34.5	-31.5	0.913043	1	1-13,960-948;15-19,946-942	14-14,947-947[SIL]	(((((.(((((((((((((&))))))))))))).)))))	UGCUCUCUCUCUUCUGUCA&UGACAGAAGAGAGUGAGCA	0	0.0184616
Stage1	evm.model.FRAGSCAFF_171.139:738	DlamiR156b	evm.model.FRAGSCAFF_171.139	729	747	738	-34.5	-31.7	0.918841	1	1-13,747-735;15-19,733-729	14-14,734-734[SIL]	(((((.(((((((((((((&))))))))))))).)))))	UGCUCUCUCUCUUCUGUCA&UGACAGAAGAGAGUGAGCA	0	0.0105916
Stage1	evm.model.FRAGSCAFF_175.602:1206	DlamiR156b	evm.model.FRAGSCAFF_175.602	1197	1215	1206	-34.5	-31.7	0.918841	1	1-13,1215-1203;15-19,1201-1197	14-14,1202-1202[SIL]	(((((.(((((((((((((&))))))))))))).)))))	UGCUCUCUCUCUUCUGUCA&UGACAGAAGAGAGUGAGCA	0	0.00354307
Stage1	evm.model.FRAGSCAFF_203.428:927	DlamiR156b	evm.model.FRAGSCAFF_203.428	918	936	927	-34.5	-31	0.898551	2	1-13,936-924;15-18,922-919	14-14,923-923[SIL];19-19,918-918[UP3]	.((((.(((((((((((((&))))))))))))).)))).	CGCUCUCUCUCUUCUGUCA&UGACAGAAGAGAGUGAGCA	0	0.0236735
Stage1	evm.model.FRAGSCAFF_203.479:927	DlamiR156b	evm.model.FRAGSCAFF_203.479	918	936	927	-34.5	-31	0.898551	2	1-13,936-924;15-18,922-919	14-14,923-923[SIL];19-19,918-918[UP3]	.((((.(((((((((((((&))))))))))))).)))).	CGCUCUCUCUCUUCUGUCA&UGACAGAAGAGAGUGAGCA	0	0.0232402
Stage1	evm.model.FRAGSCAFF_218.50:1726	DlamiR156b	evm.model.FRAGSCAFF_218.50	1717	1737	1726	-34.5	-28.2	0.817391	5.5	1-7,1737-1731;8-18,1728-1718	x-x,1730-1729[BULt];19-19,1717-1717[UP3]	.(((((((((((..(((((((&)))))))--))))))))))).	GGCUUACUCUCUUCUCUGUCA&UGACAGA--AGAGAGUGAGCA	0	0.0288577
Stage1	evm.model.FRAGSCAFF_218.742:1726	DlamiR156b	evm.model.FRAGSCAFF_218.742	1717	1737	1726	-34.5	-28.2	0.817391	5.5	1-7,1737-1731;8-18,1728-1718	x-x,1730-1729[BULt];19-19,1717-1717[UP3]	.(((((((((((..(((((((&)))))))--))))))))))).	GGCUUACUCUCUUCUCUGUCA&UGACAGA--AGAGAGUGAGCA	0	0.0284267
Stage1	evm.model.FRAGSCAFF_230.786.1:1732	DlamiR156b	evm.model.FRAGSCAFF_230.786.1	1723	1743	1732	-34.5	-27.6	0.8	5.5	1-4,1743-1740;5-18,1737-1724	x-x,1739-1738[BULt];19-19,1723-1723[UP3]	.((((((((((((((..((((&))))--)))))))))))))).	AGCUUACUCUCUUCUCAGUCA&UGAC--AGAAGAGAGUGAGCA	0	0.0310096
Stage1	evm.model.FRAGSCAFF_455.257:936	DlamiR156b	evm.model.FRAGSCAFF_455.257	927	945	936	-34.5	-31.7	0.918841	1	1-13,945-933;15-19,931-927	14-14,932-932[SIL]	(((((.(((((((((((((&))))))))))))).)))))	UGCUCUCUCUCUUCUGUCA&UGACAGAAGAGAGUGAGCA	0	0.00310087
Stage1	evm.model.FRAGSCAFF_455.411:843	DlamiR156b	evm.model.FRAGSCAFF_455.411	834	852	843	-34.5	-31.7	0.918841	1	1-13,852-840;15-19,838-834	14-14,839-839[SIL]	(((((.(((((((((((((&))))))))))))).)))))	UGCUCUCUCUCUUCUGUCA&UGACAGAAGAGAGUGAGCA	0	0.00177311
Stage1	evm.model.FRAGSCAFF_459.146.1:1735	DlamiR156b	evm.model.FRAGSCAFF_459.146.1	1726	1746	1735	-34.5	-27.6	0.8	5.5	1-4,1746-1743;5-18,1740-1727	x-x,1742-1741[BULt];19-19,1726-1726[UP3]	.((((((((((((((..((((&))))--)))))))))))))).	AGCUUACUCUCUUCUCAGUCA&UGAC--AGAAGAGAGUGAGCA	0	0.0305796
Stage1	evm.model.FRAGSCAFF_56.70:1738	DlamiR156b	evm.model.FRAGSCAFF_56.70	1729	1749	1738	-34.5	-27.5	0.797101	5.5	1-4,1749-1746;5-18,1743-1730	x-x,1745-1744[BULt];19-19,1729-1729[UP3]	.((((((((((((((..((((&))))--)))))))))))))).	GGCUUACUCUCUUCUCAGUCA&UGAC--AGAAGAGAGUGAGCA	1	0.0274467
Stage1	evm.model.FRAGSCAFF_57.749:846	DlamiR156b	evm.model.FRAGSCAFF_57.749	837	855	846	-34.5	-31.7	0.918841	1	1-13,855-843;15-19,841-837	14-14,842-842[SIL]	(((((.(((((((((((((&))))))))))))).)))))	UGCUCUCUCUCUUCUGUCA&UGACAGAAGAGAGUGAGCA	0	0.0119076
Stage1	evm.model.FRAGSCAFF_94.249:933	DlamiR156b	evm.model.FRAGSCAFF_94.249	924	942	933	-34.5	-31.5	0.913043	1	1-13,942-930;15-19,928-924	14-14,929-929[SIL]	(((((.(((((((((((((&))))))))))))).)))))	UGCUCUCUCUCUUCUGUCA&UGACAGAAGAGAGUGAGCA	0	0.0215052
Stage1	evm.model.ORIGINAL_2592.282:747	DlamiR156b	evm.model.ORIGINAL_2592.282	738	756	747	-34.5	-31.7	0.918841	1	1-13,756-744;15-19,742-738	14-14,743-743[SIL]	(((((.(((((((((((((&))))))))))))).)))))	UGCUCUCUCUCUUCUGUCA&UGACAGAAGAGAGUGAGCA	0	0.00971326
Stage1	evm.model.ORIGINAL_3472.287:810	DlamiR156b	evm.model.ORIGINAL_3472.287	801	819	810	-34.5	-31.7	0.918841	1	1-13,819-807;15-19,805-801	14-14,806-806[SIL]	(((((.(((((((((((((&))))))))))))).)))))	UGCUCUCUCUCUUCUGUCA&UGACAGAAGAGAGUGAGCA	0	0.0083943
Stage1	evm.model.ORIGINAL_3508.113:1149	DlamiR156b	evm.model.ORIGINAL_3508.113	1140	1158	1149	-34.5	-31.7	0.918841	1	1-13,1158-1146;15-19,1144-1140	14-14,1145-1145[SIL]	(((((.(((((((((((((&))))))))))))).)))))	UGCUCUCUCUCUUCUGUCA&UGACAGAAGAGAGUGAGCA	0	0.00221589
Stage1	evm.model.ORIGINAL_3556.112:768	DlamiR156b	evm.model.ORIGINAL_3556.112	759	777	768	-34.5	-31.7	0.918841	1	1-13,777-765;15-19,763-759	14-14,764-764[SIL]	(((((.(((((((((((((&))))))))))))).)))))	UGCUCUCUCUCUUCUGUCA&UGACAGAAGAGAGUGAGCA	0	0.0092738
Stage1	evm.model.ORIGINAL_3556.24:918	DlamiR156b	evm.model.ORIGINAL_3556.24	909	927	918	-34.5	-31.5	0.913043	1	1-13,927-915;15-19,913-909	14-14,914-914[SIL]	(((((.(((((((((((((&))))))))))))).)))))	UGCUCUCUCUCUUCUGUCA&UGACAGAAGAGAGUGAGCA	0	0.0206366
Stage1	evm.model.ORIGINAL_4749.89:1152	DlamiR156b	evm.model.ORIGINAL_4749.89	1143	1161	1152	-34.5	-35.9	1	0	1-19,1161-1143	NA	(((((((((((((((((((&)))))))))))))))))))	UGCUCACUCUCUUCUGUCA&UGACAGAAGAGAGUGAGCA	0	0.000443572
Stage1	evm.model.ORIGINAL_4971.67:735	DlamiR156b	evm.model.ORIGINAL_4971.67	726	744	735	-34.5	-31.7	0.918841	1	1-13,744-732;15-19,730-726	14-14,731-731[SIL]	(((((.(((((((((((((&))))))))))))).)))))	UGCUCUCUCUCUUCUGUCA&UGACAGAAGAGAGUGAGCA	0	0.00619213
Stage1	evm.model.ORIGINAL_6123.252:768	DlamiR156b	evm.model.ORIGINAL_6123.252	759	777	768	-34.5	-31.7	0.918841	1	1-13,777-765;15-19,763-759	14-14,764-764[SIL]	(((((.(((((((((((((&))))))))))))).)))))	UGCUCUCUCUCUUCUGUCA&UGACAGAAGAGAGUGAGCA	0	0.00398507
Stage1	evm.model.ORIGINAL_6123.335.1:936	DlamiR156b	evm.model.ORIGINAL_6123.335.1	927	945	936	-34.5	-31.5	0.913043	1	1-13,945-933;15-19,931-927	14-14,932-932[SIL]	(((((.(((((((((((((&))))))))))))).)))))	UGCUCUCUCUCUUCUGUCA&UGACAGAAGAGAGUGAGCA	0	0.018026
Stage1	evm.model.FRAGSCAFF_149.460:895	DlamiR164a	evm.model.FRAGSCAFF_149.460	885	904	895	-42.7	-38.7	0.906323	1	1-16,904-889;18-20,887-885	17-17,888-888[SIL]	(((.((((((((((((((((&)))))))))))))))).)))	GCAAGUGCCCUGCUUCUCCA&UGGAGAAGCAGGGCACGUGC	0	0.00398507
Stage1	evm.model.FRAGSCAFF_245.195:646	DlamiR164a	evm.model.FRAGSCAFF_245.195	636	655	646	-42.7	-38.7	0.906323	1	1-16,655-640;18-20,638-636	17-17,639-639[SIL]	(((.((((((((((((((((&)))))))))))))))).)))	GCAAGUGCCCUGCUUCUCCA&UGGAGAAGCAGGGCACGUGC	0	0.00442687
Stage1	evm.model.FRAGSCAFF_326.221:658	DlamiR164a	evm.model.FRAGSCAFF_326.221	648	667	658	-42.7	-37.2	0.871194	3	2-16,666-652;19-20,649-648	1-1,667-667[UP5];17-18,651-650[SIL]	((..(((((((((((((((.&.)))))))))))))))..))	GCCGGUGCCCUGCUUCUCCG&UGGAGAAGCAGGGCACGUGC	1	0.00637308
Stage1	evm.model.FRAGSCAFF_400.763:685	DlamiR164a	evm.model.FRAGSCAFF_400.763	675	694	685	-42.7	-38.7	0.906323	1	1-16,694-679;18-20,677-675	17-17,678-678[SIL]	(((.((((((((((((((((&)))))))))))))))).)))	GCAAGUGCCCUGCUUCUCCA&UGGAGAAGCAGGGCACGUGC	0	0.00310087
Stage1	evm.model.FRAGSCAFF_45.123:44	DlamiR164a	evm.model.FRAGSCAFF_45.123	34	53	44	-42.7	-33.1	0.775176	3	2-15,52-39;17-17,37-37;19-20,35-34	1-1,53-53[UP5];16-16,38-38[SIL];18-18,36-36[SIL]	((.(.((((((((((((((.&.)))))))))))))).).))	GCUCUUGCCCUGCUUCUCCU&UGGAGAAGCAGGGCACGUGC	0	0.0254046
Stage1	evm.model.FRAGSCAFF_74.135:646	DlamiR164a	evm.model.FRAGSCAFF_74.135	636	655	646	-42.7	-38.7	0.906323	1	1-16,655-640;18-20,638-636	17-17,639-639[SIL]	(((.((((((((((((((((&)))))))))))))))).)))	GCAAGUGCCCUGCUUCUCCA&UGGAGAAGCAGGGCACGUGC	0	0.00354307
Stage1	evm.model.ORIGINAL_3498.94:655	DlamiR164a	evm.model.ORIGINAL_3498.94	645	664	655	-42.7	-37.2	0.871194	3	2-16,663-649;19-20,646-645	1-1,664-664[UP5];17-18,648-647[SIL]	((..(((((((((((((((.&.)))))))))))))))..))	GCCGGUGCCCUGCUUCUCCG&UGGAGAAGCAGGGCACGUGC	1	0.00599932
Stage1	evm.model.ORIGINAL_4745.67:655	DlamiR164a	evm.model.ORIGINAL_4745.67	645	664	655	-42.7	-37.2	0.871194	3	2-16,663-649;19-20,646-645	1-1,664-664[UP5];17-18,648-647[SIL]	((..(((((((((((((((.&.)))))))))))))))..))	GCCGGUGCCCUGCUUCUCCG&UGGAGAAGCAGGGCACGUGC	1	0.0067467
Stage1	evm.model.ORIGINAL_4749.208:646	DlamiR164a	evm.model.ORIGINAL_4749.208	636	655	646	-42.7	-38.7	0.906323	1	1-16,655-640;18-20,638-636	17-17,639-639[SIL]	(((.((((((((((((((((&)))))))))))))))).)))	GCAAGUGCCCUGCUUCUCCA&UGGAGAAGCAGGGCACGUGC	0	0.00265848
Stage1	evm.model.ORIGINAL_4882.62:664	DlamiR164a	evm.model.ORIGINAL_4882.62	654	673	664	-42.7	-38.7	0.906323	1	1-16,673-658;18-20,656-654	17-17,657-657[SIL]	(((.((((((((((((((((&)))))))))))))))).)))	GCAAGUGCCCUGCUUCUCCA&UGGAGAAGCAGGGCACGUGC	0	0.00221589
Stage1	evm.model.ORIGINAL_5308.143:835	DlamiR164a	evm.model.ORIGINAL_5308.143	825	844	835	-42.7	-38.7	0.906323	1	1-16,844-829;18-20,827-825	17-17,828-828[SIL]	(((.((((((((((((((((&)))))))))))))))).)))	GCAAGUGCCCUGCUUCUCCA&UGGAGAAGCAGGGCACGUGC	0	0.00575111
Stage1	evm.model.ORIGINAL_5413.28:646	DlamiR164a	evm.model.ORIGINAL_5413.28	636	655	646	-42.7	-38.7	0.906323	1	1-16,655-640;18-20,638-636	17-17,639-639[SIL]	(((.((((((((((((((((&)))))))))))))))).)))	GCAAGUGCCCUGCUUCUCCA&UGGAGAAGCAGGGCACGUGC	0	0.00530989
Stage1	evm.model.ORIGINAL_6101.6:769	DlamiR164a	evm.model.ORIGINAL_6101.6	759	778	769	-42.7	-40.1	0.93911	1	1-17,778-762;19-20,760-759	18-18,761-761[SIL]	((.(((((((((((((((((&))))))))))))))))).))	GCUCGUGCCCUGCUUCUCCA&UGGAGAAGCAGGGCACGUGC	0	0.00133012
Stage1	evm.model.ORIGINAL_821.307:643	DlamiR164a	evm.model.ORIGINAL_821.307	633	652	643	-42.7	-34.5	0.807963	3	1-6,652-647;8-16,645-637;18-20,635-633	7-7,646-646[SIL];17-17,636-636[SIL]	(((.(((((((((.((((((&)))))).))))))))).)))	GCAAGUGCCCUGCAUCUCCA&UGGAGAAGCAGGGCACGUGC	0	0.0167181
Stage1	evm.model.FRAGSCAFF_121.275:631	DlamiR164b	evm.model.FRAGSCAFF_121.275	622	640	631	-39.3	-36.8	0.936387	1	1-12,640-629;14-19,627-622	13-13,628-628[SIL]	((((((.((((((((((((&)))))))))))).))))))	CACGUGGCCUGCUUCUCCA&UGGAGAAGCAGGGCACGUG	0	0.00221589
Stage1	evm.model.FRAGSCAFF_19.2066:667	DlamiR164b	evm.model.FRAGSCAFF_19.2066	658	676	667	-39.3	-34	0.86514	1	1-12,676-665;14-19,663-658	13-13,664-664[SIL]	((((((.((((((((((((&)))))))))))).))))))	CACGUGACCUGCUUCUCCA&UGGAGAAGCAGGGCACGUG	1	0.0108473
Stage1	evm.model.FRAGSCAFF_236.927:44	DlamiR164b	evm.model.FRAGSCAFF_236.927	35	53	44	-39.3	-30.2	0.768448	5	2-15,52-39	1-1,53-53[UP5];16-19,38-35[UP3]	....((((((((((((((.&.))))))))))))))....	CCCUUGCCCUGCUUCUCCU&UGGAGAAGCAGGGCACGUG	0	0.0361548
Stage1	evm.model.FRAGSCAFF_250.649:682	DlamiR164b	evm.model.FRAGSCAFF_250.649	673	691	682	-39.3	-34	0.86514	1	1-12,691-680;14-19,678-673	13-13,679-679[SIL]	((((((.((((((((((((&)))))))))))).))))))	CACGUGACCUGCUUCUCCA&UGGAGAAGCAGGGCACGUG	0	0.0132219
Stage1	evm.model.FRAGSCAFF_293.638:673	DlamiR164b	evm.model.FRAGSCAFF_293.638	664	682	673	-39.3	-34	0.86514	1	1-12,682-671;14-19,669-664	13-13,670-670[SIL]	((((((.((((((((((((&)))))))))))).))))))	CACGUGACCUGCUUCUCCA&UGGAGAAGCAGGGCACGUG	0	0.0123459
Stage1	evm.model.FRAGSCAFF_400.673:688	DlamiR164b	evm.model.FRAGSCAFF_400.673	679	697	688	-39.3	-35.4	0.900763	1	1-16,697-682;18-19,680-679	17-17,681-681[SIL]	((.((((((((((((((((&)))))))))))))))).))	CAAGUGCCCUGCUUCUCCA&UGGAGAAGCAGGGCACGUG	0	0.00398507
Stage1	evm.model.FRAGSCAFF_445.440:628	DlamiR164b	evm.model.FRAGSCAFF_445.440	619	637	628	-39.3	-36.8	0.936387	1	1-12,637-626;14-19,624-619	13-13,625-625[SIL]	((((((.((((((((((((&)))))))))))).))))))	CACGUGGCCUGCUUCUCCA&UGGAGAAGCAGGGCACGUG	0	0.00177311
Stage1	evm.model.FRAGSCAFF_461.77:718	DlamiR164b	evm.model.FRAGSCAFF_461.77	709	727	718	-39.3	-34	0.86514	1	1-12,727-716;14-19,714-709	13-13,715-715[SIL]	((((((.((((((((((((&)))))))))))).))))))	CACGUGACCUGCUUCUCCA&UGGAGAAGCAGGGCACGUG	0	0.0110305
Stage1	evm.model.FRAGSCAFF_7.202:667	DlamiR164b	evm.model.FRAGSCAFF_7.202	658	676	667	-39.3	-34	0.86514	1	1-12,676-665;14-19,663-658	13-13,664-664[SIL]	((((((.((((((((((((&)))))))))))).))))))	CACGUGACCUGCUUCUCCA&UGGAGAAGCAGGGCACGUG	0	0.0114691
Stage1	evm.model.ORIGINAL_2899.56:53	DlamiR164b	evm.model.ORIGINAL_2899.56	44	62	53	-39.3	-30.2	0.768448	5	2-15,61-48	1-1,62-62[UP5];16-19,47-44[UP3]	....((((((((((((((.&.))))))))))))))....	CCCUUGCCCUGCUUCUCCU&UGGAGAAGCAGGGCACGUG	0	0.0348711
Stage1	evm.model.ORIGINAL_3006.222:670	DlamiR164b	evm.model.ORIGINAL_3006.222	661	679	670	-39.3	-34	0.86514	1	1-12,679-668;14-19,666-661	13-13,667-667[SIL]	((((((.((((((((((((&)))))))))))).))))))	CACGUGACCUGCUUCUCCA&UGGAGAAGCAGGGCACGUG	0	0.0101525
Stage1	evm.model.ORIGINAL_3507.383:682	DlamiR164b	evm.model.ORIGINAL_3507.383	673	691	682	-39.3	-34	0.86514	1	1-12,691-680;14-19,678-673	13-13,679-679[SIL]	((((((.((((((((((((&)))))))))))).))))))	CACGUGACCUGCUUCUCCA&UGGAGAAGCAGGGCACGUG	0	0.0119076
Stage1	evm.model.ORIGINAL_4120.84:715	DlamiR164b	evm.model.ORIGINAL_4120.84	706	724	715	-39.3	-34	0.86514	1	1-12,724-713;14-19,711-706	13-13,712-712[SIL]	((((((.((((((((((((&)))))))))))).))))))	CACGUGACCUGCUUCUCCA&UGGAGAAGCAGGGCACGUG	0	0.0105916
Stage1	evm.model.FRAGSCAFF_387.1791:944	DlamiR319a	evm.model.FRAGSCAFF_387.1791	935	953	944	-41.4	-35.1	0.847826	1.5	1-14,953-940;16-20,939-935	15-15,x-x[BULq]	(((((-((((((((((((((&)))))))))))))).)))))	GGGGG-ACCCUUCAGUCCAA&UUGGACUGAAGGGUGCUCCC	0	0.00310087
Stage1	evm.model.FRAGSCAFF_420.78:1097	DlamiR319a	evm.model.FRAGSCAFF_420.78	1088	1106	1097	-41.4	-35.1	0.847826	1.5	1-14,1106-1093;16-20,1092-1088	15-15,x-x[BULq]	(((((-((((((((((((((&)))))))))))))).)))))	GGGGG-ACCCUUCAGUCCAA&UUGGACUGAAGGGUGCUCCC	0	0.000443572
Stage1	evm.model.ORIGINAL_4560.55:1100	DlamiR319a	evm.model.ORIGINAL_4560.55	1091	1109	1100	-41.4	-35.1	0.847826	1.5	1-14,1109-1096;16-20,1095-1091	15-15,x-x[BULq]	(((((-((((((((((((((&)))))))))))))).)))))	GGGGG-ACCCUUCAGUCCAA&UUGGACUGAAGGGUGCUCCC	0	0.00354307
Stage1	evm.model.ORIGINAL_4847.87:977	DlamiR319a	evm.model.ORIGINAL_4847.87	968	986	977	-41.4	-35.1	0.847826	1.5	1-14,986-973;16-20,972-968	15-15,x-x[BULq]	(((((-((((((((((((((&)))))))))))))).)))))	GGGGG-ACCCUUCAGUCCAA&UUGGACUGAAGGGUGCUCCC	0	0.00398507
Stage1	evm.model.ORIGINAL_6180.54:1100	DlamiR319a	evm.model.ORIGINAL_6180.54	1091	1109	1100	-41.4	-35.1	0.847826	1.5	1-14,1109-1096;16-20,1095-1091	15-15,x-x[BULq]	(((((-((((((((((((((&)))))))))))))).)))))	GGGGG-ACCCUUCAGUCCAA&UUGGACUGAAGGGUGCUCCC	0	0.00265848
Stage1	evm.model.FRAGSCAFF_129.272:1109	DlamiR319b	evm.model.FRAGSCAFF_129.272	1100	1118	1109	-43	-31.8	0.739535	3	1-13,1118-1106;15-15,1105-1105;17-21,1104-1100	14-14,x-x[BULq];16-16,x-x[BULq]	(((((-(-(((((((((((((&))))))))))))).).)))))	GGGGA-C-CCCUUCAGUCCAG&UUGGACUGAAGGGUGCUCCCU	0	0.0301494
Stage1	evm.model.FRAGSCAFF_196.205:1112	DlamiR319b	evm.model.FRAGSCAFF_196.205	1103	1121	1112	-43	-31.8	0.739535	3	1-13,1121-1109;15-15,1108-1108;17-21,1107-1103	14-14,x-x[BULq];16-16,x-x[BULq]	(((((-(-(((((((((((((&))))))))))))).).)))))	GGGGA-C-CCCUUCAGUCCAG&UUGGACUGAAGGGUGCUCCCU	0	0.031869
Stage1	evm.model.FRAGSCAFF_22.404:983	DlamiR319b	evm.model.FRAGSCAFF_22.404	973	992	983	-43	-32.2	0.748837	3	1-13,992-980;15-15,979-979;17-21,977-973	14-14,x-x[BULq];16-16,978-978[SIL]	(((((.(-(((((((((((((&))))))))))))).).)))))	GGGGAAC-CCCUUCAGUCCAG&UUGGACUGAAGGGUGCUCCCU	1	0.0160417
Stage1	evm.model.FRAGSCAFF_226.50:1136	DlamiR319b	evm.model.FRAGSCAFF_226.50	1127	1145	1136	-43	-31.8	0.739535	3	1-13,1145-1133;15-15,1132-1132;17-21,1131-1127	14-14,x-x[BULq];16-16,x-x[BULq]	(((((-(-(((((((((((((&))))))))))))).).)))))	GGGGA-C-CCCUUCAGUCCAG&UUGGACUGAAGGGUGCUCCCU	0	0.0310096
Stage1	evm.model.FRAGSCAFF_387.914:944	DlamiR319b	evm.model.FRAGSCAFF_387.914	934	953	944	-43	-36.2	0.84186	1.5	1-14,953-940;16-21,939-934	15-15,x-x[BULq]	((((((-((((((((((((((&)))))))))))))).))))))	AGGGGG-ACCCUUCAGUCCAA&UUGGACUGAAGGGUGCUCCCU	0	0.00354307
Stage1	evm.model.FRAGSCAFF_390.234:1466	DlamiR319b	evm.model.FRAGSCAFF_390.234	1457	1475	1466	-43	-31.8	0.739535	3	1-13,1475-1463;15-15,1462-1462;17-21,1461-1457	14-14,x-x[BULq];16-16,x-x[BULq]	(((((-(-(((((((((((((&))))))))))))).).)))))	GGGGA-C-CCCUUCAGUCCAG&UUGGACUGAAGGGUGCUCCCU	0	0.0322985
Stage1	evm.model.FRAGSCAFF_50.64:1097	DlamiR319b	evm.model.FRAGSCAFF_50.64	1088	1106	1097	-43	-31.8	0.739535	3	1-13,1106-1094;15-15,1093-1093;17-21,1092-1088	14-14,x-x[BULq];16-16,x-x[BULq]	(((((-(-(((((((((((((&))))))))))))).).)))))	GGGGA-C-CCCUUCAGUCCAG&UUGGACUGAAGGGUGCUCCCU	0	0.0305796
Stage1	evm.model.ORIGINAL_1117.20:1103	DlamiR319b	evm.model.ORIGINAL_1117.20	1093	1112	1103	-43	-36.2	0.84186	1.5	1-14,1112-1099;16-21,1098-1093	15-15,x-x[BULq]	((((((-((((((((((((((&)))))))))))))).))))))	AGGGGG-ACCCUUCAGUCCAA&UUGGACUGAAGGGUGCUCCCU	0	0.00310087
Stage1	evm.model.ORIGINAL_2012.42:962	DlamiR319b	evm.model.ORIGINAL_2012.42	952	971	962	-43	-36.3	0.844186	1.5	1-14,971-958;16-21,957-952	15-15,x-x[BULq]	((((((-((((((((((((((&)))))))))))))).))))))	AGGGGG-ACCCUUCAGUCCAA&UUGGACUGAAGGGUGCUCCCU	0	0.000443572
Stage1	evm.model.ORIGINAL_5630.43:1097	DlamiR319b	evm.model.ORIGINAL_5630.43	1088	1106	1097	-43	-31.8	0.739535	3	1-13,1106-1094;15-15,1093-1093;17-21,1092-1088	14-14,x-x[BULq];16-16,x-x[BULq]	(((((-(-(((((((((((((&))))))))))))).).)))))	GGGGA-C-CCCUUCAGUCCAG&UUGGACUGAAGGGUGCUCCCU	0	0.0279955
Stage1	evm.model.ORIGINAL_593.88:1109	DlamiR319b	evm.model.ORIGINAL_593.88	1099	1118	1109	-43	-36.2	0.84186	1.5	1-14,1118-1105;16-21,1104-1099	15-15,x-x[BULq]	((((((-((((((((((((((&)))))))))))))).))))))	AGGGGG-ACCCUUCAGUCCAA&UUGGACUGAAGGGUGCUCCCU	0	0.00265848
Stage1	evm.model.ORIGINAL_979.393:1097	DlamiR319b	evm.model.ORIGINAL_979.393	1087	1106	1097	-43	-36.2	0.84186	1.5	1-14,1106-1093;16-21,1092-1087	15-15,x-x[BULq]	((((((-((((((((((((((&)))))))))))))).))))))	AGGGGG-ACCCUUCAGUCCAA&UUGGACUGAAGGGUGCUCCCU	0	0.000886947
Stage1	evm.model.FRAGSCAFF_133.711:1067	DlamiR398	evm.model.FRAGSCAFF_133.711	1057	1076	1067	-39.7	-32	0.806045	8	4-20,1073-1057	1-3,1076-1074[UP5]	(((((((((((((((((...&...)))))))))))))))))	AGGGGUGACUUGGGAGCUGA&UGUGUUCUCAGGUCACCCCU	1	0.00187867
Stage1	evm.model.FRAGSCAFF_153.454:113	DlamiR398	evm.model.FRAGSCAFF_153.454	103	121	113	-39.7	-32.7	0.823678	5.5	2-7,120-115;9-20,114-103	1-1,121-121[UP5];8-8,x-x[BULq]	((((((((((((-((((((.&.)))))).))))))))))))	GGGGGUGACCUG-GGACAUG&UGUGUUCUCAGGUCACCCCU	1	0.00112762
Stage1	evm.model.FRAGSCAFF_19.1359:851	DlamiR398	evm.model.FRAGSCAFF_19.1359	841	860	851	-39.7	-31	0.780856	5	2-17,859-844	1-1,860-860[UP5];18-20,843-841[UP3]	...((((((((((((((((.&.))))))))))))))))...	CUUGGUGACCUGGGAACACU&UGUGUUCUCAGGUCACCCCU	1	0.00637308
Stage1	evm.model.FRAGSCAFF_190.982:1154	DlamiR398	evm.model.FRAGSCAFF_190.982	1144	1163	1154	-39.7	-31	0.780856	5	2-17,1162-1147	1-1,1163-1163[UP5];18-20,1146-1144[UP3]	...((((((((((((((((.&.))))))))))))))))...	CUUGGUGACCUGGGAACACU&UGUGUUCUCAGGUCACCCCU	0	0.0083943
Stage1	evm.model.FRAGSCAFF_212.326:695	DlamiR398	evm.model.FRAGSCAFF_212.326	685	704	695	-39.7	-31	0.780856	5	2-17,703-688	1-1,704-704[UP5];18-20,687-685[UP3]	...((((((((((((((((.&.))))))))))))))))...	CUUGGUGACCUGGGAACACU&UGUGUUCUCAGGUCACCCCU	0	0.00883415
Stage1	evm.model.FRAGSCAFF_371.149.1:1485	DlamiR398	evm.model.FRAGSCAFF_371.149.1	1475	1501	1485	-39.7	-33.3	0.838791	16.5	2-5,1500-1497;6-20,1489-1475	1-1,1501-1501[UP5];x-x,1496-1490[BULt]	(((((((((((((((.......((((.&.))))-------)))))))))))))))	AGGGGUGGCCUGAGAAGCUGAAGCACG&UGUGU-------UCUCAGGUCACCCCU	2	0.0405088
Stage1	evm.model.ORIGINAL_1663.231:1067	DlamiR398	evm.model.ORIGINAL_1663.231	1057	1076	1067	-39.7	-32	0.806045	8	4-20,1073-1057	1-3,1076-1074[UP5]	(((((((((((((((((...&...)))))))))))))))))	AGGGGUGACUUGGGAGCUGA&UGUGUUCUCAGGUCACCCCU	0	0.00177311
Stage1	evm.model.ORIGINAL_3934.209:1491	DlamiR398	evm.model.ORIGINAL_3934.209	1481	1507	1491	-39.7	-33.3	0.838791	16.5	2-5,1506-1503;6-20,1495-1481	1-1,1507-1507[UP5];x-x,1502-1496[BULt]	(((((((((((((((.......((((.&.))))-------)))))))))))))))	AGGGGUGGCCUGAGAAGCUGAAGCACG&UGUGU-------UCUCAGGUCACCCCU	2	0.0204638
Stage1	evm.model.FRAGSCAFF_340.61.2:772	novel_115	evm.model.FRAGSCAFF_340.61.2	760	781	772	-46.1	-37.3	0.809111	6.5	2-2,780-780;5-15,777-767;17-23,766-760	1-1,781-781[UP5];3-4,779-778[SIL];16-16,x-x[BULq]	(((((((-(((((((((((..(.&.)..))))))))))).)))))))	GCAGGCU-CUGCCGAGCAGGAGG&ACAACUGCUCGGUAGUAGCCUGC	2	0.0405088
Stage1	evm.model.FRAGSCAFF_321.60:377	novel_119	evm.model.FRAGSCAFF_321.60	363	386	377	-45.3	-35.7	0.788079	6.5	2-20,385-367;22-24,365-363	1-1,386-386[UP5];21-21,366-366[SIL]	(((.(((((((((((((((((((.&.))))))))))))))))))).)))	GGAGGGUGGCCAGGUCGAGUUUGA&ACAAGUUUGAUCUGGCCACUGUCC	2	0.0204638
Stage1	evm.model.FRAGSCAFF_120.72:530	novel_122	evm.model.FRAGSCAFF_120.72	516	539	530	-42.8	-32.46	0.758411	6.5	1-16,539-524;21-23,519-517	17-20,523-520[SIL];24-24,516-516[UP3]	.(((....((((((((((((((((&))))))))))))))))....))).	GGGUACGGGGUUCGAGCCGUUUGU&ACAGACGGCUCGAACUAAAAACCG	2	0.0204638
Stage1	evm.model.ORIGINAL_4628.38:530	novel_122	evm.model.ORIGINAL_4628.38	516	539	530	-42.8	-32.46	0.758411	6.5	1-16,539-524;21-23,519-517	17-20,523-520[SIL];24-24,516-516[UP3]	.(((....((((((((((((((((&))))))))))))))))....))).	GGGUACGGGGUUCGAGCCGUUUGU&ACAGACGGCUCGAACUAAAAACCG	2	0.0405088
Stage1	evm.model.FRAGSCAFF_260.38:149	novel_133	evm.model.FRAGSCAFF_260.38	134	157	149	-46.3	-31.6	0.682505	9	1-8,157-150;11-15,148-144;16-24,142-134	9-10,149-149[AILq];x-x,143-143[BULt]	(((((((((.(((((.-((((((((&))))))))..)))))-)))))))))	GCGUGGGCGCGUGCGA-CGUGCGGU&ACCGUACGACUGCAC-UGUUCAUGC	1	0.043408
Stage1	evm.model.FRAGSCAFF_241.193:306	novel_134	evm.model.FRAGSCAFF_241.193	293	316	306	-35.6	-24.3	0.682584	7.5	1-2,316-315;3-13,313-303;15-21,301-295	x-x,314-314[BULt];14-14,302-302[SIL];22-23,294-293[UP3]	..(((((((.(((((((((((.((&))-))))))))))).)))))))..	AGGGUGGUGGUGUUACAGACGUGU&AC-CGUCUGUAAUAAUACUAUCAC	1	0.0340083
Stage1	evm.model.FRAGSCAFF_163.105:645	novel_145	evm.model.FRAGSCAFF_163.105	631	659	645	-46.3	-30.4	0.656587	14.5	2-8,658-652;9-12,646-643;14-22,641-633	1-1,659-659[UP5];x-x,651-647[BULt];13-13,642-642[SIL];23-24,632-631[UP3]	..(((((((((.((((.....(((((((.&.)))))))-----)))).)))))))))..	AAGUGGGUGUCCCAGAUCUCCCGGUUCGA&ACGAACCG-----UCUGUGACACUCACAC	0	0.0206366
Stage1	evm.model.FRAGSCAFF_335.165:595	novel_149	evm.model.FRAGSCAFF_335.165	582	604	595	-40.6	-26.4	0.650246	9	3-10,602-595;12-13,593-592;15-24,591-582	1-2,604-603[UP5];11-11,594-594[SIL];14-14,x-x[BULq]	((((((((((-((.((((((((..&..)))))))).)).))))))))))	GGCUGGGUUG-GCUGUCGGUUCCG&ACGAACUGACUGUAUAAUUCAGCC	1	0.0197353
Stage1	evm.model.ORIGINAL_2067.57:595	novel_149	evm.model.ORIGINAL_2067.57	582	604	595	-40.6	-26.4	0.650246	9	3-10,602-595;12-13,593-592;15-24,591-582	1-2,604-603[UP5];11-11,594-594[SIL];14-14,x-x[BULq]	((((((((((-((.((((((((..&..)))))))).)).))))))))))	GGCUGGGUUG-GCUGUCGGUUCCG&ACGAACUGACUGUAUAAUUCAGCC	0	0.0206366
Stage1	evm.model.FRAGSCAFF_267.132:752	novel_186	evm.model.FRAGSCAFF_267.132	740	761	752	-43.7	-32.7	0.748284	9.5	4-19,758-743;21-22,741-740	1-3,761-759[UP5];20-20,742-742[SIL]	((.((((((((((((((((...&...)))))))))))))))).))	GGGUGGGCCCGCUCGUCGGAGC&AGACUGAUGAGUGGGCUCAACC	1	0.00187867
Stage1	evm.model.FRAGSCAFF_404.339:836	novel_199	evm.model.FRAGSCAFF_404.339	828	844	836	-42.3	-32.1	0.758865	5	1-3,844-842;5-5,841-841;7-18,839-828	4-4,x-x[BULq];6-6,840-840[SIL]	((((((((((((.(-(((&))).).))))))))))))	GCCCCGUGGGUCUG-CCU&AGGACUGACCCGCGGGGC	1	0.0387196
Stage1	evm.model.ORIGINAL_1666.156:848	novel_20	evm.model.ORIGINAL_1666.156	834	857	848	-34.4	-29.6	0.860465	7	2-5,856-853;8-24,850-834	1-1,857-857[UP5];6-7,852-851[SIL]	(((((((((((((((((..((((.&.))))..)))))))))))))))))	ACUUUCGAGUGGACCACGUGAUUA&AAAUUUAGUGGUCUACUUGAAAGU	2	0.0204638
Stage1	evm.model.FRAGSCAFF_19.970:297	novel_210	evm.model.FRAGSCAFF_19.970	276	306	297	-45.1	-31.1	0.689579	12.5	2-13,305-294;14-14,286-286;16-23,284-277	1-1,306-306[UP5];x-x,293-287[BULt];15-15,285-285[SIL];24-24,276-276[UP3]	.((((((((.(.......((((((((((((.&.))))))))))))-------).)))))))).	CCGCGUCGGCGCCCCAGCGCCCAAGGUCACC&AGUGACUUUGGGU-------CACUGACGUGU	1	0.024883
Stage1	evm.model.FRAGSCAFF_321.14:839	novel_226	evm.model.FRAGSCAFF_321.14	826	848	839	-35	-27.8	0.794286	9	5-9,844-840;11-23,838-826	1-4,848-845[UP5];10-10,839-839[SIL]	(((((((((((((.(((((....&....))))).)))))))))))))	GUGAUAUUUUCACUGACGGGGUA&AUAACCGUCUGUGAAAAUAUCAC	2	0.0204638
Stage1	evm.model.FRAGSCAFF_132.168:1175	novel_232	evm.model.FRAGSCAFF_132.168	1162	1184	1175	-34.9	-24	0.687679	11.5	5-7,1180-1178;9-12,1176-1173;13-22,1171-1162	1-4,1184-1181[UP5];8-8,1177-1177[SIL];x-x,1172-1172[BULt]	((((((((((.((((.(((....&....))).))))-))))))))))	GGUGCUGAUUGCAGAGUGCAGUG&AUAAGCAAUCUG-AAUCAGCAUC	1	0.0466403
Stage1	evm.model.ORIGINAL_821.29:1439	novel_233	evm.model.ORIGINAL_821.29	1426	1449	1439	-34.4	-27.3	0.793605	7.5	1-8,1449-1442;9-9,1440-1440;11-23,1438-1426	x-x,1441-1441[BULt];10-10,1439-1439[SIL]	(((((((((((((.(.((((((((&))))))))-).)))))))))))))	GGUGUGUACUACGCUCCUGCUUGU&AUAAGUAG-AUUGUAGUACACACU	2	0.0204638
Stage1	evm.model.ORIGINAL_633.70:39	novel_249	evm.model.ORIGINAL_633.70	27	48	39	-34.8	-23.6	0.678161	11	4-18,45-31	1-3,48-46[UP5];19-22,30-27[UP3]	....(((((((((((((((...&...)))))))))))))))....	CUUCUUGCUGCAGGUCGUCCGG&AUAGACGAUCUGUAGUAACAUC	1	0.0387196
Stage1	evm.model.FRAGSCAFF_459.860:2130	novel_269	evm.model.FRAGSCAFF_459.860	2114	2139	2130	-43.9	-29.2	0.665148	15.5	5-10,2135-2130;12-13,2126-2125;15-24,2123-2114	1-4,2139-2136[UP5];11-11,2129-2127[AILt];14-14,2124-2124[SIL]	((((((((((.((...((((((....&....))))))--.)).))))))))))	GCUGCAUCCGGUCUGCGUCGGAGAGG&AUAUUCUGAC--UGAGUGGAUGCAGC	1	0.0390811
Stage1	evm.model.FRAGSCAFF_295.185:62	novel_277	evm.model.FRAGSCAFF_295.185	47	71	62	-45.3	-32.4	0.715232	9	1-3,71-69;6-15,66-57;18-24,53-47	4-5,68-67[SIL];16-17,56-54[AILt]	(((((((...((((((((((..(((&)))..))))))))))-..)))))))	GGGUGAGGCCUCAUGGACGGGAGAU&AUCAACCGUCUGUGA-UACUCACCC	2	0.0405088
Stage1	evm.model.FRAGSCAFF_313.136:842	novel_289	evm.model.FRAGSCAFF_313.136	831	852	842	-28	-19.8	0.707143	7	2-7,851-846;8-10,844-842;12-20,840-832	1-1,852-852[UP5];x-x,845-845[BULt];11-11,841-841[SIL];21-21,831-831[UP3]	.(((((((((.(((.((((((.&.))))))-))).))))))))).	UGUCAGUGAUGAGUCCAUAGAA&AUCUAUG-ACUAAUUACUGAUU	1	0.0296389
Stage1	evm.model.FRAGSCAFF_437.113:2535	novel_318	evm.model.FRAGSCAFF_437.113	2521	2544	2535	-36.5	-27.9	0.764384	5	1-16,2544-2529;19-23,2526-2522	17-18,2528-2527[SIL];24-24,2521-2521[UP3]	.(((((..((((((((((((((((&))))))))))))))))..))))).	AUAGAUGCUGAUUUAGGAGGCCAU&AUGGUCUCCUAAAUUAAAAUCUGG	2	0.0405088
Stage1	evm.model.FRAGSCAFF_133.66:687	novel_326	evm.model.FRAGSCAFF_133.66	672	696	687	-35.8	-24.8	0.692737	14	7-17,690-680;19-24,677-672	1-6,696-691[UP5];18-18,679-678[AILt]	((((((..(((((((((((......&......)))))))))))-.))))))	GGAUAAGGCACAGAUGGUUGUCAGG&AUUAAAAACCGUCUGUG-AUUAUCC	0	0.0241065
Stage1	evm.model.ORIGINAL_4116.104:1020	novel_333	evm.model.ORIGINAL_4116.104	1003	1029	1020	-39.2	-32.5	0.829082	9	3-13,1027-1017;14-24,1013-1003	1-2,1029-1028[UP5];x-x,1016-1014[BULt]	(((((((((((...(((((((((((..&..)))))))))))---)))))))))))	GAGUUGGAGUCGGGGGAUGCGGAUGCU&AUUAUCCGUAUCU---GACUCUAACUC	2	0.0405088
Stage1	evm.model.FRAGSCAFF_149.155:339	novel_340	evm.model.FRAGSCAFF_149.155	325	348	339	-39.5	-30.4	0.76962	8.5	3-16,346-333;19-24,330-325	1-2,348-347[UP5];17-18,332-331[SIL]	((((((..((((((((((((((..&..))))))))))))))..))))))	GCGGCGGCGGUGCAGUCGUCGGUG&AUUCGACGACUGCAUUUAUGUUGC	1	0.00450288
Stage1	evm.model.FRAGSCAFF_153.358:733	novel_346	evm.model.FRAGSCAFF_153.358	722	742	733	-40.8	-27.4	0.671569	8.5	2-17,741-726;21-24,725-722	1-1,742-742[UP5];18-20,x-x[BULq]	((((---((((((((((((((((.&.))))))))))))))))...))))	CCGU---GUGGAUGGUUCCGCAGG&AUUGUGGAACCGUCUAUGAUAUGG	1	0.0354604
Stage1	evm.model.FRAGSCAFF_387.510:943	novel_346	evm.model.FRAGSCAFF_387.510	928	953	943	-40.8	-27.9	0.683824	10	3-7,951-947;8-12,945-941;13-17,939-935;19-24,933-928	1-2,953-952[UP5];x-x,946-946[BULt];x-x,940-940[BULt];18-18,934-934[SIL]	((((((.(((((.(((((.(((((..&..)))))-)))))-))))).))))))	CCAUAUGAUGGGCCGGUUGCCGCACC&AUUGUGG-AACCG-UCUAUGAUAUGG	1	0.0215769
Stage1	evm.model.ORIGINAL_2294.30:934	novel_35	evm.model.ORIGINAL_2294.30	921	943	934	-43.1	-29	0.672854	8.5	3-12,941-932;15-18,929-926;20-24,925-921	1-2,943-942[UP5];13-14,931-930[SIL];19-19,x-x[BULq]	(((((-((((..((((((((((..&..))))))))))..)))).)))))	GGUGC-UGAGCUUCAUGGACGGGC&AACCGUCUGUGAUACUCAUGCAUC	1	0.032554
Stage1	evm.model.FRAGSCAFF_121.42:1162	novel_350	evm.model.FRAGSCAFF_121.42	1147	1175	1162	-34.1	-25.8	0.756598	14	1-8,1175-1168;9-16,1163-1156;18-24,1153-1147	x-x,1167-1164[BULt];17-17,1155-1154[AILt]	(((((((..((((((((....((((((((&))))))))----))))))))-.)))))))	GCCGCCAAGGAUUCAGACAUCGAUGAGAU&AUUUUAUU----UCUGAAUU-AUGGUGGC	0	0.00883415
Stage1	evm.model.ORIGINAL_2114.1:155	novel_385	evm.model.ORIGINAL_2114.1	141	163	155	-45.6	-30.1	0.660088	7.5	2-4,162-160;6-9,159-156;11-17,154-148;19-24,146-141	1-1,163-163[UP5];5-5,x-x[BULq];10-10,155-155[SIL];18-18,147-147[SIL]	((((((.(((((((.((((-(((.&.))).)))).))))))).))))))	GCGCUGCUCGUCGUCGUCG-GCGA&CCGCACGACUACGAUGAACAGUGU	0	0.0459403
Stage1	evm.model.ORIGINAL_916.64:2003	novel_397	evm.model.ORIGINAL_916.64	1988	2012	2003	-43.1	-33.4	0.774942	6.5	2-7,2011-2006;10-25,2003-1988	1-1,2012-2012[UP5];8-9,2005-2004[SIL]	((((((((((((((((..((((((.&.))))))..))))))))))))))))	CUGAAGCUAGGGAAAAGGCAGCAGC&CCUGCUGAUUUUUCUCUGGUUUCAG	1	0.00935811
Stage1	evm.model.FRAGSCAFF_171.200:1080	novel_400	evm.model.FRAGSCAFF_171.200	1069	1087	1080	-39.7	-27.9	0.702771	5	1-3,1087-1085;5-7,1084-1082;9-21,1081-1069	4-4,x-x[BULq];8-8,x-x[BULq]	(((((((((((((-(((-(((&))).))).)))))))))))))	CGCGACUUCACUU-ACA-UCG&CGACUGUAGAGUGAAGUCGCG	1	0.036548
Stage1	evm.model.ORIGINAL_4187.63:1038	novel_400	evm.model.ORIGINAL_4187.63	1027	1045	1038	-39.7	-29.5	0.743073	4	1-3,1045-1043;5-9,1042-1038;11-21,1037-1027	4-4,x-x[BULq];10-10,x-x[BULq]	(((((((((((-(((((-(((&))).))))).)))))))))))	CGCGACUUCAC-CUACA-UCG&CGACUGUAGAGUGAAGUCGCG	0	0.0145345
Stage1	evm.model.ORIGINAL_1193.60:4978	novel_410	evm.model.ORIGINAL_1193.60	4963	4986	4978	-40.5	-27	0.666667	10.5	5-6,4982-4981;8-15,4980-4973;16-24,4971-4963	1-4,4986-4983[UP5];7-7,x-x[BULq];x-x,4972-4972[BULt]	(((((((((.((((((((-((....&....)).))))))))-)))))))))	CUAUCUGCAUUAGAUGCC-CGCCCA&CUAACGUGGCAUCUA-UGUAGAUAG	0	0.021071
Stage1	evm.model.ORIGINAL_6227.80:674	novel_416	evm.model.ORIGINAL_6227.80	661	690	674	-39	-26	0.666667	19.5	1-9,690-682;10-17,674-667;19-24,666-661	x-x,681-675[BULt];18-18,x-x[BULq]	((((((-((((((((.......(((((((((&)))))))))-------)))))))).))))))	GUGGGG-AUCGUGGAGCAGAGCCGGUUCUGG&CUAGAACUG-------UCUAUGAUACUUCAC	1	0.011591
Stage1	evm.model.FRAGSCAFF_153.326:150	novel_42	evm.model.FRAGSCAFF_153.326	137	159	150	-42.5	-35.8	0.842353	4.5	1-18,159-142;20-23,141-138	19-19,x-x[BULq];24-24,137-137[UP3]	.((((-((((((((((((((((((&)))))))))))))))))).)))).	CCGGC-CGGAUCGGAGCUACCGUU&AACGGUAGUUCCGAUCUGAGUUGU	1	0.000376016
Stage1	evm.model.FRAGSCAFF_244.24:181	novel_43	evm.model.FRAGSCAFF_244.24	166	190	181	-44.7	-32.9	0.736018	8	3-16,188-175;17-19,173-171;21-24,169-166	1-2,190-189[UP5];x-x,174-174[BULt];20-20,170-170[SIL]	((((.(((.((((((((((((((..&..))))))))))))))-))).))))	GUGGCGCUGUGCAGCAUGGACCGGA&AACGGUCUGUGCUGCA-AGUAUCAC	1	0.00599932
Stage1	evm.model.FRAGSCAFF_362.96_evm.model.FRAGSCAFF_362.97:157	novel_447	evm.model.FRAGSCAFF_362.96_evm.model.FRAGSCAFF_362.97	140	166	157	-50.6	-40.3	0.796443	7.5	1-10,166-157;11-15,155-151;16-24,148-140	x-x,156-156[BULt];x-x,150-149[BULt]	(((((((((..(((((.((((((((((&))))))))))-)))))--)))))))))	GCGCCGUCGUCGGGGUAACGGCUGCGC&GCGUAGCUGU-ACCUC--UGACGGUGC	2	0.0204638
Stage1	evm.model.FRAGSCAFF_424.95:3074	novel_45	evm.model.FRAGSCAFF_424.95	3061	3083	3074	-37.7	-27.3	0.724138	10	3-3,3081-3081;5-20,3079-3064	1-2,3083-3082[UP5];4-4,3080-3080[SIL];21-23,3063-3061[UP3]	...((((((((((((((((.(..&..).))))))))))))))))...	UCGGUGUUACAGAGCUAUAGGGC&AACGUGUAGCUCUGUGAUACAAA	0	0.021071
Stage1	evm.model.FRAGSCAFF_302.227:1082	novel_455	evm.model.FRAGSCAFF_302.227	1068	1091	1082	-43.1	-28.56	0.662645	10.5	1-12,1091-1080;17-24,1075-1068	13-16,1079-1076[SIL]	((((((((....((((((((((((&))))))))))))....))))))))	GCUGUGGGAGGGCGUGCGGCUGGU&GCUGGCUGUAUGAAUACUUACAGC	0	0.0467865
Stage1	evm.model.FRAGSCAFF_391.228:208	novel_455	evm.model.FRAGSCAFF_391.228	194	217	208	-43.1	-31.2	0.723898	8	1-9,217-209;12-19,206-199;21-23,197-195	10-11,208-207[SIL];20-20,198-198[SIL];24-24,194-194[UP3]	.(((.((((((((..(((((((((&)))))))))..)))))))).))).	ACUGCAGGUGUUCUGACAGCCGGC&GCUGGCUGUAUGAAUACUUACAGC	1	0.00262915
Stage1	evm.model.FRAGSCAFF_447.109:1583	novel_467	evm.model.FRAGSCAFF_447.109	1570	1592	1583	-41.9	-32.2	0.768496	10	5-22,1588-1571	1-4,1592-1589[UP5];23-23,1570-1570[UP3]	.((((((((((((((((((....&....)))))))))))))))))).	AGUUUGCAGUGUGUGGUGCUGGA&GUACGCACUACACACUGUAGACA	2	0.0204638
Stage1	evm.model.ORIGINAL_5780.72:150	novel_469	evm.model.ORIGINAL_5780.72	135	159	150	-43.3	-31.5	0.727483	8	4-11,156-149;12-14,147-145;16-24,143-135	1-3,159-157[UP5];x-x,148-148[BULt];15-15,144-144[SIL]	(((((((((.(((.((((((((...&...))))))))-))).)))))))))	CCAGAUAUUCCCAGGAGAGCACCUG&GUAGUGCUCUC-UGGAAAUAUCUGG	1	0.036548
Stage1	evm.model.FRAGSCAFF_326.2:960	novel_47	evm.model.FRAGSCAFF_326.2	947	970	960	-41.3	-29.2	0.707022	8.5	2-3,969-968;4-11,966-959;13-24,958-947	1-1,970-970[UP5];x-x,967-967[BULt];12-12,x-x[BULq]	((((((((((((-((((((((.((.&.))-)))))))).))))))))))))	GAUGGGCGAGUA-CAUGGGUACGUG&AAC-UAUCUGUGAUACUCGUCCAUC	1	0.00935811
Stage1	evm.model.FRAGSCAFF_32.33:361	novel_481	evm.model.FRAGSCAFF_32.33	351	373	361	-34.9	-27.6	0.790831	8	1-5,373-369;6-7,367-366;8-20,363-351	x-x,368-368[BULt];x-x,365-364[BULt]	(((((((((((((..((.(((((&)))))-))--)))))))))))))	GGAAGCAGUGGCUGAAGCUCCAC&GUGGA-CU--AGCUAUUGCUUCU	1	0.0141897
Stage1	evm.model.FRAGSCAFF_93.62:13	novel_481	evm.model.FRAGSCAFF_93.62	3	25	13	-34.9	-27.6	0.790831	8	1-5,25-21;6-7,19-18;8-20,15-3	x-x,20-20[BULt];x-x,17-16[BULt]	(((((((((((((..((.(((((&)))))-))--)))))))))))))	GGAAGCAGUGGCUGAAGCUCCAC&GUGGA-CU--AGCUAUUGCUUCU	1	0.0138188
Stage1	evm.model.FRAGSCAFF_8.75:681	novel_489	evm.model.FRAGSCAFF_8.75	668	690	681	-36.9	-30.3	0.821138	6.5	1-7,690-684;9-20,682-671	8-8,683-683[SIL];21-23,670-668[UP3]	...((((((((((((.(((((((&))))))).))))))))))))...	UAAAGGCCACAGUCUCGAAGAAC&GUUCUUUUAGACUGUGGCUUAUG	2	0.0405088
Stage1	evm.model.ORIGINAL_4302.235:681	novel_489	evm.model.ORIGINAL_4302.235	668	690	681	-36.9	-30.3	0.821138	6.5	1-7,690-684;9-20,682-671	8-8,683-683[SIL];21-23,670-668[UP3]	...((((((((((((.(((((((&))))))).))))))))))))...	UAAAGGCCACAGUCUCGAAGAAC&GUUCUUUUAGACUGUGGCUUAUG	2	0.0204638
Stage1	evm.model.FRAGSCAFF_364.30:401	novel_51	evm.model.FRAGSCAFF_364.30	386	410	401	-36.9	-25.9	0.701897	10	3-10,408-401;11-20,399-390	1-2,410-409[UP5];x-x,400-400[BULt];21-24,389-386[UP3]	....((((((((((.((((((((..&..))))))))-))))))))))....	AUAACUUCUACCAGAAUCAUAGGAG&AACUUAUGAU-CUGGUAGAAGAAUG	0	0.00530989
Stage1	evm.model.FRAGSCAFF_74.70:401	novel_51	evm.model.FRAGSCAFF_74.70	386	410	401	-36.9	-25.9	0.701897	10	3-10,408-401;11-20,399-390	1-2,410-409[UP5];x-x,400-400[BULt];21-24,389-386[UP3]	....((((((((((.((((((((..&..))))))))-))))))))))....	AUAACUUCUACCAGAAUCAUAGGAG&AACUUAUGAU-CUGGUAGAAGAAUG	0	0.00575111
Stage1	evm.model.ORIGINAL_2314.267:401	novel_51	evm.model.ORIGINAL_2314.267	386	410	401	-36.9	-25.9	0.701897	10	3-10,408-401;11-20,399-390	1-2,410-409[UP5];x-x,400-400[BULt];21-24,389-386[UP3]	....((((((((((.((((((((..&..))))))))-))))))))))....	AUAACUUCUACCAGAAUCAUAGGAG&AACUUAUGAU-CUGGUAGAAGAAUG	0	0.00442687
Stage1	evm.model.ORIGINAL_3934.177:1067	novel_512	evm.model.ORIGINAL_3934.177	1052	1076	1067	-34.3	-22.6	0.658892	13.5	6-14,1071-1063;15-22,1061-1054	1-5,1076-1072[UP5];x-x,1062-1062[BULt];23-24,1053-1052[UP3]	..((((((((.(((((((((.....&.....)))))))))-))))))))..	UAGAAUUGUCAACAGGCGAUAGAGU&UAAUAAUCGUCUGU-GAUAAUUCAC	1	0.0212088
Stage1	evm.model.FRAGSCAFF_152.204:407	novel_514	evm.model.FRAGSCAFF_152.204	395	416	407	-31.9	-21.28	0.667085	5.5	2-13,415-404;17-21,400-396	1-1,416-416[UP5];14-16,403-401[SIL];22-22,395-395[UP3]	.(((((...((((((((((((.&.))))))))))))...))))).	UUGAUGAAAUCACAGACGAUUC&UAAUCGUCUGUGAAAAUAUCAC	1	0.036548
Stage1	evm.model.ORIGINAL_5413.254:1111	novel_518	evm.model.ORIGINAL_5413.254	1099	1122	1111	-35.7	-23.38	0.654902	12.5	1-5,1122-1118;8-18,1113-1103;21-22,1100-1099	6-7,1117-1114[AILt];19-20,1102-1101[SIL]	((..(((((((((((....(((((&)))))--..)))))))))))..))	GCGCUGUCGCGGACGUACAUCGUG&UACGA--AUCGUCUGUGAUAAAGC	1	0.0390811
Stage1	evm.model.FRAGSCAFF_7.252:1958	novel_526	evm.model.FRAGSCAFF_7.252	1947	1966	1958	-37.9	-27.8	0.733509	5	1-4,1966-1963;6-20,1962-1948	5-5,x-x[BULq];21-21,1947-1947[UP3]	.(((((((((((((((-((((&)))).))))))))))))))).	GCGCAUUAAGUCUCAG-GCUG&UAGCACUGGGACUUAAUGUGG	0	0.0175903
Stage1	evm.model.ORIGINAL_6592.137.1:518	novel_528	evm.model.ORIGINAL_6592.137.1	502	528	518	-39.2	-26.1	0.665816	10.5	1-7,528-522;8-13,520-515;14-19,513-508;21-24,505-502	x-x,521-521[BULt];x-x,514-514[BULt];20-20,507-506[AILt]	((((..((((((.((((((.(((((((&)))))))-))))))-))))))-.))))	GCGGCGGUGCUGUCGGUGGCAUCGCUG&UAGCGAU-UUACUG-UAGCAU-ACUGU	0	0.0446696
Stage1	evm.model.FRAGSCAFF_156.331:1170	novel_540	evm.model.FRAGSCAFF_156.331	1156	1179	1170	-32.1	-22.2	0.691589	18.5	10-24,1170-1156	1-9,1179-1171[UP5]	(((((((((((((((.........&.........)))))))))))))))	GGUCGUCCUGUGUAUUUUACUGGA&UAUAUAUAUAUAUAUAGGACGACU	1	0.00187867
Stage1	evm.model.FRAGSCAFF_266.71:1031	novel_563	evm.model.FRAGSCAFF_266.71	1017	1040	1031	-47.8	-47	0.983264	0.5	1-24,1040-1017	NA	((((((((((((((((((((((((&))))))))))))))))))))))))	GGCUGUAAGUUUACAGCCAGCUGA&UCAGCUGGCUGUAAGCUUACAGCC	2	0.0405088
Stage1	evm.model.ORIGINAL_1663.256:1339	novel_567	evm.model.ORIGINAL_1663.256	1325	1348	1339	-48.6	-39	0.802469	5	1-9,1348-1340;11-24,1338-1325	10-10,1339-1339[SIL]	((((((((((((((.(((((((((&))))))))).))))))))))))))	GCAUUGGAGUUGUGGAGUCUGGGA&UCCCGGACUGCACGAUUUCAGUGC	2	0.0405088
Stage1	evm.model.ORIGINAL_5717.130:1243	novel_567	evm.model.ORIGINAL_5717.130	1229	1252	1243	-48.6	-39	0.802469	5	1-9,1252-1244;11-24,1242-1229	10-10,1243-1243[SIL]	((((((((((((((.(((((((((&))))))))).))))))))))))))	GCAUUGGAGUUGUGGAGUCUGGGA&UCCCGGACUGCACGAUUUCAGUGC	2	0.0204638
Stage1	evm.model.ORIGINAL_4820.79:1292	novel_58	evm.model.ORIGINAL_4820.79	1279	1301	1292	-37.3	-30	0.80429	7.5	3-13,1299-1289;16-24,1287-1279	1-2,1301-1300[UP5];14-15,1288-1288[AILq]	(((((((((.-(((((((((((..&..)))))))))))..)))))))))	GAGAUGAUGA-GCAGGCAGUUCAC&AAGAACUGUCUGUGAUAUUAUCUC	2	0.0204638
Stage1	evm.model.ORIGINAL_5567.54:386	novel_581	evm.model.ORIGINAL_5567.54	375	395	386	-38.9	-33	0.848329	6	1-11,395-385;13-22,384-375	12-12,x-x[BULq]	((((((((((-(((((((((((&))))))))))).))))))))))	GCAGGGGGGC-GAUCUGGCAGG&UCUGCUAGAUUUGUUUCCCUGC	2	0.0405088
Stage1	evm.model.FRAGSCAFF_154.44:1853	novel_587	evm.model.FRAGSCAFF_154.44	1839	1862	1853	-39	-26	0.666667	6	2-14,1861-1849;17-19,1846-1844;21-22,1842-1841	1-1,1862-1862[UP5];15-16,1848-1847[SIL];20-20,1843-1843[SIL];23-24,1840-1839[UP3]	..((.(((..(((((((((((((.&.)))))))))))))..))).))..	UAAGAUGUCUGUCCAAGAGAUUCC&UGAAUCUCUUGGACUAACAACUAG	1	0.0104752
Stage1	evm.model.FRAGSCAFF_105.60:1332	novel_589	evm.model.FRAGSCAFF_105.60	1319	1342	1332	-39.7	-26.42	0.665491	8	2-4,1341-1339;5-15,1337-1327;20-24,1323-1319	1-1,1342-1342[UP5];x-x,1338-1338[BULt];16-19,1326-1324[AILq]	(((((...-(((((((((((.(((.&.)))-)))))))))))....)))))	ACGUCGGC-UGCUACUACGUCGUCG&UGAC-AUGUAGUAGCAUAUAGACGU	0	0.029719
Stage1	evm.model.FRAGSCAFF_183.92:89	novel_601	evm.model.FRAGSCAFF_183.92	75	98	89	-42.7	-30.86	0.722717	7.5	1-9,98-90;11-12,88-87;17-24,82-75	10-10,89-89[SIL];13-16,86-83[SIL]	((((((((....((.(((((((((&))))))))).))....))))))))	GCUGGAGAAGGCAAGGCAGGUCCA&UGGACCUGUGUUUUUGUCUUCAGC	1	0.0343715
Stage1	evm.model.FRAGSCAFF_257.500:2438	novel_608	evm.model.FRAGSCAFF_257.500	2416	2447	2438	-38.1	-27.9	0.732283	23.5	1-2,2447-2446;4-10,2444-2438;11-24,2429-2416	3-3,2445-2445[SIL];x-x,2437-2430[BULt]	((((((((((((((........(((((((.((&)).)))))))--------))))))))))))))	GCAACUGCAGUGCGCUAUCGGAGAGUGGAGCA&UGGUUUAUUU--------UGCACUGUAGUUGC	0	0.0314394
Stage1	evm.model.ORIGINAL_3918.131:730	novel_610	evm.model.ORIGINAL_3918.131	717	739	730	-37.3	-25.4	0.680965	8.5	2-3,738-737;5-7,735-733;9-21,731-719	1-1,739-739[UP5];4-4,736-736[SIL];8-8,732-732[SIL];22-23,718-717[UP3]	..(((((((((((((.(((.((.&.)).))).)))))))))))))..	AGUUGGAGCAGAGGAUUUUGAUG&UGUGAAAUUCCUCUGUUCCAAAC	1	0.0473572
Stage1	evm.model.ORIGINAL_1804.248:483	novel_611	evm.model.ORIGINAL_1804.248	468	492	483	-41.1	-27.4	0.666667	6.5	2-12,491-481;13-16,479-476;19-24,473-468	1-1,492-492[UP5];x-x,480-480[BULt];17-18,475-474[SIL]	((((((..((((.(((((((((((.&.)))))))))))-))))..))))))	ACUGUCCUUGCUGGCAAUUAUCACG&UGUGAUAAUUGU-AGCACAGACGGU	1	0.0267149
Stage1	evm.model.FRAGSCAFF_119.116:1115	novel_619	evm.model.FRAGSCAFF_119.116	1104	1124	1115	-30.6	-25.5	0.833333	6.5	1-4,1124-1121;7-21,1118-1104	5-6,1120-1119[SIL]	(((((((((((((((..((((&))))..)))))))))))))))	GCUGUCACAGAUGAUCCUUGA&UUAAAAAUCGUCUGUGAUAGC	2	0.0405088
Stage1	evm.model.ORIGINAL_1149.77:112	novel_623	evm.model.ORIGINAL_1149.77	102	121	112	-25.8	-19.5	0.755814	13.5	8-20,114-102	1-7,121-115[UP5]	(((((((((((((.......&.......)))))))))))))	AAUUCAUGGACGGGAUGGCU&UUAAUAACCGUCUAUGAAUU	0	0.018026
Stage1	evm.model.FRAGSCAFF_212.10:26	novel_627	evm.model.FRAGSCAFF_212.10	13	35	26	-34.3	-22.5	0.655977	13	4-9,32-27;11-21,25-15	1-3,35-33[UP5];10-10,26-26[SIL];22-23,14-13[UP3]	..(((((((((((.((((((...&...)))))).)))))))))))..	GAUCUGCGUGUGUGUGGCGGCGG&UUACUGUCAAAUACAUGUAGAGU	1	0.0259826
Stage1	evm.model.FRAGSCAFF_60.149.2:757	novel_629	evm.model.FRAGSCAFF_60.149.2	748	766	757	-27.4	-20.6	0.751825	8.5	2-4,765-763;7-18,760-749	1-1,766-766[UP5];5-6,762-761[SIL];19-19,748-748[UP3]	.((((((((((((..(((.&.)))..)))))))))))).	AAGUCAUGGACGGAGCUGC&UUAGAACCGUCUAUGAUUA	1	0.0372724
Stage1	evm.model.FRAGSCAFF_173.369:1389	novel_631	evm.model.FRAGSCAFF_173.369	1376	1398	1389	-29.5	-22.3	0.755932	5	2-12,1397-1387;15-22,1384-1377	1-1,1398-1398[UP5];13-14,1386-1385[SIL];23-23,1376-1376[UP3]	.((((((((..(((((((((((.&.)))))))))))..)))))))).	CAAAUCAGUGGAUUUCAGUUUAU&UUAGACUGAAAUAAACUGAUUUA	2	0.0405088
Stage1	evm.model.ORIGINAL_5551.101:1315	novel_634	evm.model.ORIGINAL_5551.101	1308	1324	1315	-28.1	-26.4	0.939502	5	4-17,1321-1308	1-3,1324-1322[UP5]	((((((((((((((...&...))))))))))))))	UGCUGAUGGUCAUCAAA&UUAGAUGACCAUCAGCA	2	0.0204638
Stage1	evm.model.ORIGINAL_836.35:1396	novel_636	evm.model.ORIGINAL_836.35	1382	1406	1396	-32.7	-23.2	0.70948	8.5	1-9,1406-1398;11-16,1395-1390;17-21,1387-1383	10-10,1397-1396[AILt];x-x,1389-1388[BULt];22-22,1382-1382[UP3]	.(((((..((((((..(((((((((&)))))))))-.))))))--))))).	CACUACCUGGUGAUGAUUCAGCUGA&UUAGCUGAA-AAUCACU--GUAGUU	1	0.0376344
Stage1	evm.model.ORIGINAL_3488.49:408	novel_641	evm.model.ORIGINAL_3488.49	393	417	408	-37.2	-25.2	0.677419	9.5	2-8,416-410;11-20,407-398;21-23,395-393	1-1,417-417[UP5];9-10,409-408[SIL];x-x,397-396[BULt]	(((..((((((((((..(((((((.&.)))))))..))))))))))--)))	GUACCUCGCGGGCGGCAUCGACUAC&UUAGUUGAAACCGUCUGUGA--UAC	0	0.0438215
Stage1	evm.model.ORIGINAL_2308.175:213	novel_642	evm.model.ORIGINAL_2308.175	202	222	213	-38.6	-32.4	0.839378	6	2-12,221-211;14-21,209-202	1-1,222-222[UP5];13-13,210-210[SIL]	((((((((.(((((((((((.&.))))))))))).))))))))	GGUGGUGGUUCUGGGCGGGGC&UUCCCGUCUAGAUCUACCACU	0	0.000886947
Stage1	evm.model.FRAGSCAFF_19.1129:968	novel_649	evm.model.FRAGSCAFF_19.1129	954	977	968	-37.9	-26.2	0.691293	8.5	2-13,976-965;15-16,961-960;19-22,957-954	1-1,977-977[UP5];14-14,964-962[AILt];17-18,959-958[SIL]	((((..((...((((((((((((.&.))))))))))))--.))..))))	GCUGGUGCCGGUGUUCGCGGUCGC&UUGACUGCGAACA--AGUUACAGC	1	0.010103
Stage1	evm.model.FRAGSCAFF_322.554:453	novel_66	evm.model.FRAGSCAFF_322.554	438	461	453	-41.9	-30.2	0.720764	7	2-5,460-457;7-12,456-451;13-22,449-440;24-24,438-438	1-1,461-461[UP5];6-6,x-x[BULq];x-x,450-450[BULt];23-23,439-439[SIL]	(.((((((((((.((((((-((((.&.)))).))))))-)))))))))).)	GUGCGACAAGUGCUCCAAG-CGCUA&AAGCGACUUGGA-CACUUGUUGUUC	1	0.0314618
Stage1	evm.model.ORIGINAL_4874.504:1008	novel_662	evm.model.ORIGINAL_4874.504	996	1017	1008	-37.2	-26.6	0.715054	7	1-5,1017-1013;8-17,1010-1001;18-21,999-996	6-7,1012-1011[SIL];x-x,1000-1000[BULt]	((((.((((((((((..(((((&)))))..))))))))))-))))	UGCUCAUCCUAGGCUUUUCCGA&UUGGACUAGUCUAGGAU-AGCA	1	0.0307331
Stage1	evm.model.ORIGINAL_2449.258:519	novel_665	evm.model.ORIGINAL_2449.258	508	528	519	-33.8	-24.1	0.713018	8.5	2-16,527-513	1-1,528-528[UP5];17-21,512-508[UP3]	.....(((((((((((((((.&.))))))))))))))).....	CCUCCUCGCUACGUUUGCCAC&UUGGCAGAUGUAGUGAAUAUG	1	0.038358
Stage1	evm.model.FRAGSCAFF_22.74:658	novel_671	evm.model.FRAGSCAFF_22.74	647	667	658	-31.3	-21.7	0.693291	4	1-12,667-656;15-20,653-648	13-14,655-654[SIL];21-21,647-647[UP3]	.((((((..((((((((((((&))))))))))))..)))))).	AGAUCAUGAUAUUUCAGACAA&UUGUCUGAAAUAGAAUGGUUC	1	0.0354604
Stage1	evm.model.FRAGSCAFF_223.441:658	novel_671	evm.model.FRAGSCAFF_223.441	647	667	658	-31.3	-21.7	0.693291	4	1-12,667-656;15-20,653-648	13-14,655-654[SIL];21-21,647-647[UP3]	.((((((..((((((((((((&))))))))))))..)))))).	AGAUCAUGAUAUUUCAGACAA&UUGUCUGAAAUAGAAUGGUUC	0	0.0408473
Stage1	evm.model.FRAGSCAFF_294.122:757	novel_671	evm.model.FRAGSCAFF_294.122	747	766	757	-31.3	-25.4	0.811502	5.5	3-15,764-752;17-21,751-747	1-2,766-765[UP5];16-16,x-x[BULq]	(((((-(((((((((((((..&..))))))))))))).)))))	GAGCC-UUCUAUUUCAGGCUC&UUGUCUGAAAUAGAAUGGUUC	2	0.0405088
Stage1	evm.model.FRAGSCAFF_175.154:502	novel_672	evm.model.FRAGSCAFF_175.154	489	511	502	-25.8	-19	0.736434	9.5	3-19,509-493	1-2,511-510[UP5];20-23,492-489[UP3]	....(((((((((((((((((..&..)))))))))))))))))....	UGGUAUUCAAGAAUUUCGGAUGG&UUGUCUGAAAUUUUUGAAUUUUU	0	0.0472093
Stage1	evm.model.FRAGSCAFF_317.219:14	novel_672	evm.model.FRAGSCAFF_317.219	1	22	14	-25.8	-19.6	0.75969	7	2-3,21-20;5-21,19-3	1-1,22-22[UP5];4-4,x-x[BULq];22-23,2-1[UP3]	..(((((((((((((((((-((.&.)).)))))))))))))))))..	AUGGAUUCAAAGAUUUCAG-CAG&UUGUCUGAAAUUUUUGAAUUUUU	0	0.0275642
Stage1	evm.model.ORIGINAL_4116.200:475	novel_672	evm.model.ORIGINAL_4116.200	462	484	475	-25.8	-19	0.736434	9.5	3-19,482-466	1-2,484-483[UP5];20-23,465-462[UP3]	....(((((((((((((((((..&..)))))))))))))))))....	UGGUAUUCAAGAAUUUCGGAUGG&UUGUCUGAAAUUUUUGAAUUUUU	1	0.0416075
Stage1	evm.model.FRAGSCAFF_371.147:520	novel_676	evm.model.FRAGSCAFF_371.147	508	529	520	-36	-25	0.694444	7.5	3-19,527-511;21-22,509-508	1-2,529-528[UP5];20-20,510-510[SIL]	((.(((((((((((((((((..&..))))))))))))))))).))	GGCAUUCGGUUUAUUCGUGCUG&UUGUGCGAAUGAACUGAAUACC	0	0.0158452
Stage1	evm.model.ORIGINAL_4288.89:80	novel_678	evm.model.ORIGINAL_4288.89	60	89	80	-34.1	-25.4	0.744868	11.5	1-17,89-73;18-22,64-60	x-x,72-65[BULt]	(((((........(((((((((((((((((&)))))))))))))))))--------)))))	GGUGCUCGACAAGGGGUUCGGGUUCAACAA&UUGUUGAAUCUGAACUC--------GUAUC	0	0.0254046
Stage1	evm.model.ORIGINAL_563.193.1:723	novel_7	evm.model.ORIGINAL_563.193.1	709	732	723	-40.3	-32.7	0.811414	10	5-16,728-717;18-24,715-709	1-4,732-729[UP5];17-17,716-716[SIL]	(((((((.((((((((((((....&....)))))))))))).)))))))	GUGGUGUUCGUCGCAGACGGGAGG&AAAACCGUCUGUGAUGUACACUAC	2	0.0405088
Stage1	evm.model.ORIGINAL_2592.293:341	novel_70	evm.model.ORIGINAL_2592.293	327	350	341	-33.5	-26	0.776119	7.5	3-7,348-344;9-22,342-329	1-2,350-349[UP5];8-8,343-343[SIL];23-24,328-327[UP3]	..((((((((((((((.(((((..&..))))).))))))))))))))..	UGAAUCAACUUGUAGACCCUACCU&AAGUAGGAUCUAUAAGUUGAUUAU	1	0.00262915
Stage1	evm.model.ORIGINAL_1061.91:526	novel_711	evm.model.ORIGINAL_1061.91	513	535	526	-38.1	-30.8	0.808399	6	1-14,535-522;17-24,520-513	15-16,521-521[AILq]	((((((((.-((((((((((((((&))))))))))))))..))))))))	GUGGAGUGA-GCAGGCGGUUAAGG&UUUUAACCGUCUGUGAUACUUCAC	2	0.0405088
Stage1	evm.model.FRAGSCAFF_445.683:1062	novel_712	evm.model.FRAGSCAFF_445.683	1047	1071	1062	-28.9	-21.9	0.757785	8.5	1-15,1071-1057;16-20,1052-1048	x-x,1056-1053[BULt];21-21,1047-1047[UP3]	.(((((....(((((((((((((((&)))))))))))))))----))))).	GGCUGUGGUGGGCAAGAUGAUGAAG&UUUUAUUAUCUUGCU----ACAGUG	1	0.0230476
Stage1	evm.model.FRAGSCAFF_455.144:939	novel_714	evm.model.FRAGSCAFF_455.144	923	948	939	-40.4	-28.2	0.69802	9	2-8,947-941;10-14,939-935;15-19,933-929;22-25,926-923	1-1,948-948[UP5];9-9,940-940[SIL];x-x,934-934[BULt];20-21,928-927[SIL]	((((..(((((.(((((.(((((((.&.))))))).)))))-)))))..))))	GCCUUGCAGAGAUAGCUUUGACGGAU&UUUUGUCAUAGUUA-CUCUGAUAGGC	1	0.00973061
Stage1	evm.model.FRAGSCAFF_459.66:559	novel_714	evm.model.FRAGSCAFF_459.66	543	568	559	-40.4	-30.7	0.759901	9.5	1-18,568-551;21-25,547-543	19-20,550-548[AILt]	(((((...((((((((((((((((((&))))))))))))))))))-..)))))	GCCUAGCGGGGGUAGCUAUGGCGGGG&UUUUGUCAUAGUUACUCU-GAUAGGC	2	0.0204638
Stage1	evm.model.FRAGSCAFF_19.1215:364	novel_74	evm.model.FRAGSCAFF_19.1215	350	375	364	-32.2	-21.8	0.677019	11	3-7,373-369;9-23,365-351	1-2,375-374[UP5];8-8,368-366[AILt];24-24,350-350[UP3]	.(((((((((((((((...(((((..&..)))))--.))))))))))))))).	AUGAUGUUUUUGCAGACUCGGUUAGC&AAUAACC--AUCUGUAAAAAUAUCAC	0	0.0114691
Stage1	evm.model.ORIGINAL_4291.7:457	novel_87	evm.model.ORIGINAL_4291.7	442	466	457	-38.2	-29.1	0.76178	8.5	3-15,464-452;17-24,449-442	1-2,466-465[UP5];16-16,451-450[AILt]	((((((((..(((((((((((((..&..)))))))))))))-.))))))))	GCAUGUUCUUCUGCAGCUUGUGGCU&AAUCACAAGUUGUAG-UGAACGUGU	2	0.0405088
Stage1	evm.model.FRAGSCAFF_406.292:909	novel_95	evm.model.FRAGSCAFF_406.292	892	918	909	-36.7	-24	0.653951	12.5	4-13,915-906;15-16,904-903;17-24,899-892	1-3,918-916[UP5];14-14,905-905[SIL];x-x,902-900[BULt]	((((((((...((.((((((((((...&...)))))))))).))---))))))))	GUGGUGGUCGGUCUCGGGCAGUUCGAC&AAUGAACUGUCUGUGA---AUUAUCAC	1	0.0408863
Stage1	evm.model.ORIGINAL_4874.258:337	novel_96	evm.model.ORIGINAL_4874.258	323	346	337	-39.3	-26.4	0.671756	12.5	4-20,343-327	1-3,346-344[UP5];21-24,326-323[UP3]	....(((((((((((((((((...&...)))))))))))))))))....	CUUCUGUGCACUAUGGUGGUCGAG&AAUGACUGCUAUAGUGCAUAUUGC	1	0.0256162
Stage2	evm.model.FRAGSCAFF_153.268.1:951	miR156a	evm.model.FRAGSCAFF_153.268.1	941	960	951	-37.2	-34.4	0.924731	1	1-13,960-948;15-20,946-941	14-14,947-947[SIL]	((((((.(((((((((((((&))))))))))))).))))))	GUGCUCUCUCUCUUCUGUCA&UGACAGAAGAGAGUGAGCAC	0	0.0215058
Stage2	evm.model.FRAGSCAFF_175.602:1206	miR156a	evm.model.FRAGSCAFF_175.602	1196	1215	1206	-37.2	-34.9	0.938172	1	1-13,1215-1203;15-20,1201-1196	14-14,1202-1202[SIL]	((((((.(((((((((((((&))))))))))))).))))))	GUGCUCUCUCUCUUCUGUCA&UGACAGAAGAGAGUGAGCAC	0	0.00173772
Stage2	evm.model.FRAGSCAFF_199.316.3:1266	miR156a	evm.model.FRAGSCAFF_199.316.3	1256	1275	1266	-37.2	-34.9	0.938172	1	1-13,1275-1263;15-20,1261-1256	14-14,1262-1262[SIL]	((((((.(((((((((((((&))))))))))))).))))))	GUGCUCUCUCUCUUCUGUCA&UGACAGAAGAGAGUGAGCAC	0	0.00390563
Stage2	evm.model.FRAGSCAFF_245.354:1152	miR156a	evm.model.FRAGSCAFF_245.354	1142	1161	1152	-37.2	-34.9	0.938172	1	1-13,1161-1149;15-20,1147-1142	14-14,1148-1148[SIL]	((((((.(((((((((((((&))))))))))))).))))))	GUGCUCUCUCUCUUCUGUCA&UGACAGAAGAGAGUGAGCAC	0	0.00477147
Stage2	evm.model.FRAGSCAFF_268.1051:744	miR156a	evm.model.FRAGSCAFF_268.1051	734	753	744	-37.2	-34.9	0.938172	1	1-13,753-741;15-20,739-734	14-14,740-740[SIL]	((((((.(((((((((((((&))))))))))))).))))))	GUGCUCUCUCUCUUCUGUCA&UGACAGAAGAGAGUGAGCAC	0	0.00865846
Stage2	evm.model.FRAGSCAFF_268.709:1140	miR156a	evm.model.FRAGSCAFF_268.709	1130	1149	1140	-37.2	-34.9	0.938172	1	1-13,1149-1137;15-20,1135-1130	14-14,1136-1136[SIL]	((((((.(((((((((((((&))))))))))))).))))))	GUGCUCUCUCUCUUCUGUCA&UGACAGAAGAGAGUGAGCAC	0	0.00693279
Stage2	evm.model.FRAGSCAFF_34.103:761	miR156a	evm.model.FRAGSCAFF_34.103	752	769	761	-37.2	-27.2	0.731183	4.5	1-7,769-763;9-11,762-760;13-20,759-752	8-8,x-x[BULq];12-12,x-x[BULq]	((((((((-(((-(((((((&))))))).))).))))))))	GUGCUUAC-CUC-UCUGUCA&UGACAGAAGAGAGUGAGCAC	1	0.0375295
Stage2	evm.model.FRAGSCAFF_364.37:726	miR156a	evm.model.FRAGSCAFF_364.37	716	735	726	-37.2	-34.9	0.938172	1	1-13,735-723;15-20,721-716	14-14,722-722[SIL]	((((((.(((((((((((((&))))))))))))).))))))	GUGCUCUCUCUCUUCUGUCA&UGACAGAAGAGAGUGAGCAC	0	0.0065009
Stage2	evm.model.FRAGSCAFF_4.515:321	miR156a	evm.model.FRAGSCAFF_4.515	311	330	321	-37.2	-34.9	0.938172	1	1-13,330-318;15-20,316-311	14-14,317-317[SIL]	((((((.(((((((((((((&))))))))))))).))))))	GUGCUCUCUCUCUUCUGUCA&UGACAGAAGAGAGUGAGCAC	0	0.00520411
Stage2	evm.model.FRAGSCAFF_45.484:807	miR156a	evm.model.FRAGSCAFF_45.484	797	816	807	-37.2	-32	0.860215	1.5	1-13,816-804;15-20,802-797	14-14,803-803[SIL]	((((((.(((((((((((((&))))))))))))).))))))	GUGUUCUCUCUCUUCUGUCA&UGACAGAAGAGAGUGAGCAC	0	0.0236308
Stage2	evm.model.FRAGSCAFF_50.498:792	miR156a	evm.model.FRAGSCAFF_50.498	782	801	792	-37.2	-33.9	0.91129	1	1-13,801-789;15-20,787-782	14-14,788-788[SIL]	((((((.(((((((((((((&))))))))))))).))))))	GUGCUCCCUCUCUUCUGUCA&UGACAGAAGAGAGUGAGCAC	0	0.0223563
Stage2	evm.model.FRAGSCAFF_74.250:1152	miR156a	evm.model.FRAGSCAFF_74.250	1142	1161	1152	-37.2	-39.1	1	0	1-20,1161-1142	NA	((((((((((((((((((((&))))))))))))))))))))	GUGCUCACUCUCUUCUGUCA&UGACAGAAGAGAGUGAGCAC	1	0.00123317
Stage2	evm.model.FRAGSCAFF_94.249:933	miR156a	evm.model.FRAGSCAFF_94.249	923	942	933	-37.2	-34.4	0.924731	1	1-13,942-930;15-20,928-923	14-14,929-929[SIL]	((((((.(((((((((((((&))))))))))))).))))))	GUGCUCUCUCUCUUCUGUCA&UGACAGAAGAGAGUGAGCAC	0	0.0210802
Stage2	evm.model.ORIGINAL_1193.206:1158	miR156a	evm.model.ORIGINAL_1193.206	1148	1167	1158	-37.2	-34.9	0.938172	1	1-13,1167-1155;15-20,1153-1148	14-14,1154-1154[SIL]	((((((.(((((((((((((&))))))))))))).))))))	GUGCUCUCUCUCUUCUGUCA&UGACAGAAGAGAGUGAGCAC	0	0.00433864
Stage2	evm.model.ORIGINAL_1205.7:1113	miR156a	evm.model.ORIGINAL_1205.7	1103	1122	1113	-37.2	-34.9	0.938172	1	1-13,1122-1110;15-20,1108-1103	14-14,1109-1109[SIL]	((((((.(((((((((((((&))))))))))))).))))))	GUGCUCUCUCUCUUCUGUCA&UGACAGAAGAGAGUGAGCAC	0	0.00952018
Stage2	evm.model.ORIGINAL_2164.86:783	miR156a	evm.model.ORIGINAL_2164.86	773	792	783	-37.2	-34.9	0.938172	1	1-13,792-780;15-20,778-773	14-14,779-779[SIL]	((((((.(((((((((((((&))))))))))))).))))))	GUGCUCUCUCUCUUCUGUCA&UGACAGAAGAGAGUGAGCAC	0	0.00822733
Stage2	evm.model.ORIGINAL_2592.282:747	miR156a	evm.model.ORIGINAL_2592.282	737	756	747	-37.2	-34.9	0.938172	1	1-13,756-744;15-20,742-737	14-14,743-743[SIL]	((((((.(((((((((((((&))))))))))))).))))))	GUGCUCUCUCUCUUCUGUCA&UGACAGAAGAGAGUGAGCAC	0	0.00736449
Stage2	evm.model.ORIGINAL_3508.113:1149	miR156a	evm.model.ORIGINAL_3508.113	1139	1158	1149	-37.2	-34.9	0.938172	1	1-13,1158-1146;15-20,1144-1139	14-14,1145-1145[SIL]	((((((.(((((((((((((&))))))))))))).))))))	GUGCUCUCUCUCUUCUGUCA&UGACAGAAGAGAGUGAGCAC	0	0.00347242
Stage2	evm.model.ORIGINAL_3556.24:918	miR156a	evm.model.ORIGINAL_3556.24	908	927	918	-37.2	-34.4	0.924731	1	1-13,927-915;15-20,913-908	14-14,914-914[SIL]	((((((.(((((((((((((&))))))))))))).))))))	GUGCUCUCUCUCUUCUGUCA&UGACAGAAGAGAGUGAGCAC	0	0.0202286
Stage2	evm.model.ORIGINAL_3582.175:792	miR156a	evm.model.ORIGINAL_3582.175	782	801	792	-37.2	-33.9	0.91129	1	1-13,801-789;15-20,787-782	14-14,788-788[SIL]	((((((.(((((((((((((&))))))))))))).))))))	GUGCUCCCUCUCUUCUGUCA&UGACAGAAGAGAGUGAGCAC	0	0.0219312
Stage2	evm.model.ORIGINAL_5413.211:1152	miR156a	evm.model.ORIGINAL_5413.211	1142	1161	1152	-37.2	-34.9	0.938172	1	1-13,1161-1149;15-20,1147-1142	14-14,1148-1148[SIL]	((((((.(((((((((((((&))))))))))))).))))))	GUGCUCUCUCUCUUCUGUCA&UGACAGAAGAGAGUGAGCAC	0	0.007796
Stage2	evm.model.ORIGINAL_6609.8:747	miR156a	evm.model.ORIGINAL_6609.8	737	756	747	-37.2	-34.9	0.938172	1	1-13,756-744;15-20,742-737	14-14,743-743[SIL]	((((((.(((((((((((((&))))))))))))).))))))	GUGCUCUCUCUCUUCUGUCA&UGACAGAAGAGAGUGAGCAC	0	0.00908941
Stage2	evm.model.ORIGINAL_698.22:1158	miR156a	evm.model.ORIGINAL_698.22	1148	1167	1158	-37.2	-34.9	0.938172	1	1-13,1167-1155;15-20,1153-1148	14-14,1154-1154[SIL]	((((((.(((((((((((((&))))))))))))).))))))	GUGCUCUCUCUCUUCUGUCA&UGACAGAAGAGAGUGAGCAC	0	0.00563656
Stage2	evm.model.ORIGINAL_821.160:1149	miR156a	evm.model.ORIGINAL_821.160	1139	1158	1149	-37.2	-34.9	0.938172	1	1-13,1158-1146;15-20,1144-1139	14-14,1145-1145[SIL]	((((((.(((((((((((((&))))))))))))).))))))	GUGCUCUCUCUCUUCUGUCA&UGACAGAAGAGAGUGAGCAC	0	0.00260545
Stage2	evm.model.ORIGINAL_821.397:753	miR156a	evm.model.ORIGINAL_821.397	743	762	753	-37.2	-34.9	0.938172	1	1-13,762-750;15-20,748-743	14-14,749-749[SIL]	((((((.(((((((((((((&))))))))))))).))))))	GUGCUCUCUCUCUUCUGUCA&UGACAGAAGAGAGUGAGCAC	0	0.00217168
Stage2	evm.model.FRAGSCAFF_120.443:846	miR156b	evm.model.FRAGSCAFF_120.443	837	855	846	-34.5	-31.7	0.918841	1	1-13,855-843;15-19,841-837	14-14,842-842[SIL]	(((((.(((((((((((((&))))))))))))).)))))	UGCUCUCUCUCUUCUGUCA&UGACAGAAGAGAGUGAGCA	0	0.0133886
Stage2	evm.model.FRAGSCAFF_129.498:801	miR156b	evm.model.FRAGSCAFF_129.498	792	810	801	-34.5	-31.7	0.918841	1	1-13,810-798;15-19,796-792	14-14,797-797[SIL]	(((((.(((((((((((((&))))))))))))).)))))	UGCUCUCUCUCUUCUGUCA&UGACAGAAGAGAGUGAGCA	0	0.00390563
Stage2	evm.model.FRAGSCAFF_171.139:738	miR156b	evm.model.FRAGSCAFF_171.139	729	747	738	-34.5	-31.7	0.918841	1	1-13,747-735;15-19,733-729	14-14,734-734[SIL]	(((((.(((((((((((((&))))))))))))).)))))	UGCUCUCUCUCUUCUGUCA&UGACAGAAGAGAGUGAGCA	0	0.00952018
Stage2	evm.model.FRAGSCAFF_171.213:933	miR156b	evm.model.FRAGSCAFF_171.213	924	942	933	-34.5	-31.5	0.913043	1	1-13,942-930;15-19,928-924	14-14,929-929[SIL]	(((((.(((((((((((((&))))))))))))).)))))	UGCUCUCUCUCUUCUGUCA&UGACAGAAGAGAGUGAGCA	0	0.0189497
Stage2	evm.model.FRAGSCAFF_218.50:1726	miR156b	evm.model.FRAGSCAFF_218.50	1717	1737	1726	-34.5	-28.2	0.817391	5.5	1-7,1737-1731;8-18,1728-1718	x-x,1730-1729[BULt];19-19,1717-1717[UP3]	.(((((((((((..(((((((&)))))))--))))))))))).	GGCUUACUCUCUUCUCUGUCA&UGACAGA--AGAGAGUGAGCA	0	0.0278669
Stage2	evm.model.FRAGSCAFF_218.742:1726	miR156b	evm.model.FRAGSCAFF_218.742	1717	1737	1726	-34.5	-28.2	0.817391	5.5	1-7,1737-1731;8-18,1728-1718	x-x,1730-1729[BULt];19-19,1717-1717[UP3]	.(((((((((((..(((((((&)))))))--))))))))))).	GGCUUACUCUCUUCUCUGUCA&UGACAGA--AGAGAGUGAGCA	0	0.0282895
Stage2	evm.model.FRAGSCAFF_230.786.1:1732	miR156b	evm.model.FRAGSCAFF_230.786.1	1723	1743	1732	-34.5	-27.6	0.8	5.5	1-4,1743-1740;5-18,1737-1724	x-x,1739-1738[BULt];19-19,1723-1723[UP3]	.((((((((((((((..((((&))))--)))))))))))))).	AGCUUACUCUCUUCUCAGUCA&UGAC--AGAAGAGAGUGAGCA	0	0.0303997
Stage2	evm.model.FRAGSCAFF_249.249:948	miR156b	evm.model.FRAGSCAFF_249.249	939	957	948	-34.5	-31.7	0.918841	1	1-13,957-945;15-19,943-939	14-14,944-944[SIL]	(((((.(((((((((((((&))))))))))))).)))))	UGCUCUCUCUCUUCUGUCA&UGACAGAAGAGAGUGAGCA	0	0.0112414
Stage2	evm.model.FRAGSCAFF_268.859:1113	miR156b	evm.model.FRAGSCAFF_268.859	1104	1122	1113	-34.5	-31.7	0.918841	1	1-13,1122-1110;15-19,1108-1104	14-14,1109-1109[SIL]	(((((.(((((((((((((&))))))))))))).)))))	UGCUCUCUCUCUUCUGUCA&UGACAGAAGAGAGUGAGCA	0	0.00260545
Stage2	evm.model.FRAGSCAFF_459.146.1:1735	miR156b	evm.model.FRAGSCAFF_459.146.1	1726	1746	1735	-34.5	-27.6	0.8	5.5	1-4,1746-1743;5-18,1740-1727	x-x,1742-1741[BULt];19-19,1726-1726[UP3]	.((((((((((((((..((((&))))--)))))))))))))).	AGCUUACUCUCUUCUCAGUCA&UGAC--AGAAGAGAGUGAGCA	0	0.0308212
Stage2	evm.model.FRAGSCAFF_56.70:1738	miR156b	evm.model.FRAGSCAFF_56.70	1729	1749	1738	-34.5	-27.5	0.797101	5.5	1-4,1749-1746;5-18,1743-1730	x-x,1745-1744[BULt];19-19,1729-1729[UP3]	.((((((((((((((..((((&))))--)))))))))))))).	GGCUUACUCUCUUCUCAGUCA&UGAC--AGAAGAGAGUGAGCA	0	0.0316637
Stage2	evm.model.FRAGSCAFF_57.749:846	miR156b	evm.model.FRAGSCAFF_57.749	837	855	846	-34.5	-31.7	0.918841	1	1-13,855-843;15-19,841-837	14-14,842-842[SIL]	(((((.(((((((((((((&))))))))))))).)))))	UGCUCUCUCUCUUCUGUCA&UGACAGAAGAGAGUGAGCA	0	0.00433864
Stage2	evm.model.ORIGINAL_3472.189.1:951	miR156b	evm.model.ORIGINAL_3472.189.1	942	960	951	-34.5	-31.5	0.913043	1	1-13,960-948;15-19,946-942	14-14,947-947[SIL]	(((((.(((((((((((((&))))))))))))).)))))	UGCUCUCUCUCUUCUGUCA&UGACAGAAGAGAGUGAGCA	0	0.0176692
Stage2	evm.model.ORIGINAL_3472.287:810	miR156b	evm.model.ORIGINAL_3472.287	801	819	810	-34.5	-31.7	0.918841	1	1-13,819-807;15-19,805-801	14-14,806-806[SIL]	(((((.(((((((((((((&))))))))))))).)))))	UGCUCUCUCUCUUCUGUCA&UGACAGAAGAGAGUGAGCA	0	0.017242
Stage2	evm.model.ORIGINAL_3556.112:768	miR156b	evm.model.ORIGINAL_3556.112	759	777	768	-34.5	-31.7	0.918841	1	1-13,777-765;15-19,763-759	14-14,764-764[SIL]	(((((.(((((((((((((&))))))))))))).)))))	UGCUCUCUCUCUUCUGUCA&UGACAGAAGAGAGUGAGCA	0	0.00736449
Stage2	evm.model.ORIGINAL_3688.59:762	miR156b	evm.model.ORIGINAL_3688.59	753	771	762	-34.5	-31.5	0.913043	1	1-13,771-759;15-19,757-753	14-14,758-758[SIL]	(((((.(((((((((((((&))))))))))))).)))))	UGCUCUCUCUCUUCUGUCA&UGACAGAAGAGAGUGAGCA	0	0.0198025
Stage2	evm.model.ORIGINAL_4187.86:966	miR156b	evm.model.ORIGINAL_4187.86	957	975	966	-34.5	-31.7	0.918841	1	1-13,975-963;15-19,961-957	14-14,962-962[SIL]	(((((.(((((((((((((&))))))))))))).)))))	UGCUCUCUCUCUUCUGUCA&UGACAGAAGAGAGUGAGCA	1	0.0045142
Stage2	evm.model.ORIGINAL_4424.415:933	miR156b	evm.model.ORIGINAL_4424.415	924	942	933	-34.5	-31.5	0.913043	1	1-13,942-930;15-19,928-924	14-14,929-929[SIL]	(((((.(((((((((((((&))))))))))))).)))))	UGCUCUCUCUCUUCUGUCA&UGACAGAAGAGAGUGAGCA	0	0.0180962
Stage2	evm.model.ORIGINAL_4749.89:1152	miR156b	evm.model.ORIGINAL_4749.89	1143	1161	1152	-34.5	-35.9	1	0	1-19,1161-1143	NA	(((((((((((((((((((&)))))))))))))))))))	UGCUCACUCUCUUCUGUCA&UGACAGAAGAGAGUGAGCA	0	0.000434714
Stage2	evm.model.ORIGINAL_4971.67:735	miR156b	evm.model.ORIGINAL_4971.67	726	744	735	-34.5	-31.7	0.918841	1	1-13,744-732;15-19,730-726	14-14,731-731[SIL]	(((((.(((((((((((((&))))))))))))).)))))	UGCUCUCUCUCUUCUGUCA&UGACAGAAGAGAGUGAGCA	0	0.0138175
Stage2	evm.model.ORIGINAL_6123.252:768	miR156b	evm.model.ORIGINAL_6123.252	759	777	768	-34.5	-31.7	0.918841	1	1-13,777-765;15-19,763-759	14-14,764-764[SIL]	(((((.(((((((((((((&))))))))))))).)))))	UGCUCUCUCUCUUCUGUCA&UGACAGAAGAGAGUGAGCA	0	0.00865846
Stage2	evm.model.ORIGINAL_6123.335.1:936	miR156b	evm.model.ORIGINAL_6123.335.1	927	945	936	-34.5	-31.5	0.913043	1	1-13,945-933;15-19,931-927	14-14,932-932[SIL]	(((((.(((((((((((((&))))))))))))).)))))	UGCUCUCUCUCUUCUGUCA&UGACAGAAGAGAGUGAGCA	0	0.0202286
Stage2	evm.model.ORIGINAL_636.68:912	miR156b	evm.model.ORIGINAL_636.68	903	921	912	-34.5	-31.5	0.913043	1	1-13,921-909;15-19,907-903	14-14,908-908[SIL]	(((((.(((((((((((((&))))))))))))).)))))	UGCUCUCUCUCUUCUGUCA&UGACAGAAGAGAGUGAGCA	0	0.0185231
Stage2	evm.model.FRAGSCAFF_149.460:895	miR164a	evm.model.FRAGSCAFF_149.460	885	904	895	-42.7	-38.7	0.906323	1	1-16,904-889;18-20,887-885	17-17,888-888[SIL]	(((.((((((((((((((((&)))))))))))))))).)))	GCAAGUGCCCUGCUUCUCCA&UGGAGAAGCAGGGCACGUGC	0	0.00217168
Stage2	evm.model.FRAGSCAFF_326.221:658	miR164a	evm.model.FRAGSCAFF_326.221	648	667	658	-42.7	-37.2	0.871194	3	2-16,666-652;19-20,649-648	1-1,667-667[UP5];17-18,651-650[SIL]	((..(((((((((((((((.&.)))))))))))))))..))	GCCGGUGCCCUGCUUCUCCG&UGGAGAAGCAGGGCACGUGC	0	0.00693279
Stage2	evm.model.FRAGSCAFF_400.673:688	miR164a	evm.model.FRAGSCAFF_400.673	678	697	688	-42.7	-38.7	0.906323	1	1-16,697-682;18-20,680-678	17-17,681-681[SIL]	(((.((((((((((((((((&)))))))))))))))).)))	GCAAGUGCCCUGCUUCUCCA&UGGAGAAGCAGGGCACGUGC	0	0.00260545
Stage2	evm.model.FRAGSCAFF_400.763:685	miR164a	evm.model.FRAGSCAFF_400.763	675	694	685	-42.7	-38.7	0.906323	1	1-16,694-679;18-20,677-675	17-17,678-678[SIL]	(((.((((((((((((((((&)))))))))))))))).)))	GCAAGUGCCCUGCUUCUCCA&UGGAGAAGCAGGGCACGUGC	0	0.00433864
Stage2	evm.model.FRAGSCAFF_45.123:44	miR164a	evm.model.FRAGSCAFF_45.123	34	53	44	-42.7	-33.1	0.775176	3	2-15,52-39;17-17,37-37;19-20,35-34	1-1,53-53[UP5];16-16,38-38[SIL];18-18,36-36[SIL]	((.(.((((((((((((((.&.)))))))))))))).).))	GCUCUUGCCCUGCUUCUCCU&UGGAGAAGCAGGGCACGUGC	0	0.0249035
Stage2	evm.model.FRAGSCAFF_50.1055:658	miR164a	evm.model.FRAGSCAFF_50.1055	648	667	658	-42.7	-37.2	0.871194	3	2-16,666-652;19-20,649-648	1-1,667-667[UP5];17-18,651-650[SIL]	((..(((((((((((((((.&.)))))))))))))))..))	GCCGGUGCCCUGCUUCUCCG&UGGAGAAGCAGGGCACGUGC	0	0.007796
Stage2	evm.model.FRAGSCAFF_74.135:646	miR164a	evm.model.FRAGSCAFF_74.135	636	655	646	-42.7	-38.7	0.906323	1	1-16,655-640;18-20,638-636	17-17,639-639[SIL]	(((.((((((((((((((((&)))))))))))))))).)))	GCAAGUGCCCUGCUUCUCCA&UGGAGAAGCAGGGCACGUGC	0	0.00390563
Stage2	evm.model.FRAGSCAFF_75.8:1165	miR164a	evm.model.FRAGSCAFF_75.8	1155	1174	1165	-42.7	-40.1	0.93911	1	1-17,1174-1158;19-20,1156-1155	18-18,1157-1157[SIL]	((.(((((((((((((((((&))))))))))))))))).))	GCUCGUGCCCUGCUUCUCCA&UGGAGAAGCAGGGCACGUGC	0	0.00173772
Stage2	evm.model.ORIGINAL_2449.251:226	miR164a	evm.model.ORIGINAL_2449.251	216	235	226	-42.7	-37.2	0.871194	3	2-16,234-220;19-20,217-216	1-1,235-235[UP5];17-18,219-218[SIL]	((..(((((((((((((((.&.)))))))))))))))..))	GCCGGUGCCCUGCUUCUCCG&UGGAGAAGCAGGGCACGUGC	0	0.0065009
Stage2	evm.model.ORIGINAL_3498.94:655	miR164a	evm.model.ORIGINAL_3498.94	645	664	655	-42.7	-37.2	0.871194	3	2-16,663-649;19-20,646-645	1-1,664-664[UP5];17-18,648-647[SIL]	((..(((((((((((((((.&.)))))))))))))))..))	GCCGGUGCCCUGCUUCUCCG&UGGAGAAGCAGGGCACGUGC	0	0.00865846
Stage2	evm.model.ORIGINAL_4745.67:655	miR164a	evm.model.ORIGINAL_4745.67	645	664	655	-42.7	-37.2	0.871194	3	2-16,663-649;19-20,646-645	1-1,664-664[UP5];17-18,648-647[SIL]	((..(((((((((((((((.&.)))))))))))))))..))	GCCGGUGCCCUGCUUCUCCG&UGGAGAAGCAGGGCACGUGC	0	0.00736449
Stage2	evm.model.ORIGINAL_4749.208:646	miR164a	evm.model.ORIGINAL_4749.208	636	655	646	-42.7	-38.7	0.906323	1	1-16,655-640;18-20,638-636	17-17,639-639[SIL]	(((.((((((((((((((((&)))))))))))))))).)))	GCAAGUGCCCUGCUUCUCCA&UGGAGAAGCAGGGCACGUGC	0	0.00477147
Stage2	evm.model.ORIGINAL_4882.62:664	miR164a	evm.model.ORIGINAL_4882.62	654	673	664	-42.7	-38.7	0.906323	1	1-16,673-658;18-20,656-654	17-17,657-657[SIL]	(((.((((((((((((((((&)))))))))))))))).)))	GCAAGUGCCCUGCUUCUCCA&UGGAGAAGCAGGGCACGUGC	0	0.00563656
Stage2	evm.model.ORIGINAL_5308.143:835	miR164a	evm.model.ORIGINAL_5308.143	825	844	835	-42.7	-38.7	0.906323	1	1-16,844-829;18-20,827-825	17-17,828-828[SIL]	(((.((((((((((((((((&)))))))))))))))).)))	GCAAGUGCCCUGCUUCUCCA&UGGAGAAGCAGGGCACGUGC	0	0.00347242
Stage2	evm.model.ORIGINAL_633.56:643	miR164a	evm.model.ORIGINAL_633.56	633	652	643	-42.7	-34.5	0.807963	3	1-6,652-647;8-16,645-637;18-20,635-633	7-7,646-646[SIL];17-17,636-636[SIL]	(((.(((((((((.((((((&)))))).))))))))).)))	GCAAGUGCCCUGCAUCUCCA&UGGAGAAGCAGGGCACGUGC	0	0.0159592
Stage2	evm.model.ORIGINAL_821.307:643	miR164a	evm.model.ORIGINAL_821.307	633	652	643	-42.7	-34.5	0.807963	3	1-6,652-647;8-16,645-637;18-20,635-633	7-7,646-646[SIL];17-17,636-636[SIL]	(((.(((((((((.((((((&)))))).))))))))).)))	GCAAGUGCCCUGCAUCUCCA&UGGAGAAGCAGGGCACGUGC	0	0.016387
Stage2	evm.model.FRAGSCAFF_236.927:44	miR164b	evm.model.FRAGSCAFF_236.927	35	53	44	-39.3	-30.2	0.768448	5	2-15,52-39	1-1,53-53[UP5];16-19,38-35[UP3]	....((((((((((((((.&.))))))))))))))....	CCCUUGCCCUGCUUCUCCU&UGGAGAAGCAGGGCACGUG	0	0.0392128
Stage2	evm.model.FRAGSCAFF_245.195:646	miR164b	evm.model.FRAGSCAFF_245.195	637	655	646	-39.3	-35.4	0.900763	1	1-16,655-640;18-19,638-637	17-17,639-639[SIL]	((.((((((((((((((((&)))))))))))))))).))	CAAGUGCCCUGCUUCUCCA&UGGAGAAGCAGGGCACGUG	0	0.00303903
Stage2	evm.model.FRAGSCAFF_250.649:682	miR164b	evm.model.FRAGSCAFF_250.649	673	691	682	-39.3	-34	0.86514	1	1-12,691-680;14-19,678-673	13-13,679-679[SIL]	((((((.((((((((((((&)))))))))))).))))))	CACGUGACCUGCUUCUCCA&UGGAGAAGCAGGGCACGUG	0	0.0112414
Stage2	evm.model.FRAGSCAFF_293.638:673	miR164b	evm.model.FRAGSCAFF_293.638	664	682	673	-39.3	-34	0.86514	1	1-12,682-671;14-19,669-664	13-13,670-670[SIL]	((((((.((((((((((((&)))))))))))).))))))	CACGUGACCUGCUUCUCCA&UGGAGAAGCAGGGCACGUG	0	0.0129595
Stage2	evm.model.FRAGSCAFF_461.77:718	miR164b	evm.model.FRAGSCAFF_461.77	709	727	718	-39.3	-34	0.86514	1	1-12,727-716;14-19,714-709	13-13,715-715[SIL]	((((((.((((((((((((&)))))))))))).))))))	CACGUGACCUGCUUCUCCA&UGGAGAAGCAGGGCACGUG	0	0.0108113
Stage2	evm.model.ORIGINAL_3006.222:670	miR164b	evm.model.ORIGINAL_3006.222	661	679	670	-39.3	-34	0.86514	1	1-12,679-668;14-19,666-661	13-13,667-667[SIL]	((((((.((((((((((((&)))))))))))).))))))	CACGUGACCUGCUUCUCCA&UGGAGAAGCAGGGCACGUG	0	0.0116712
Stage2	evm.model.ORIGINAL_3507.383:682	miR164b	evm.model.ORIGINAL_3507.383	673	691	682	-39.3	-34	0.86514	1	1-12,691-680;14-19,678-673	13-13,679-679[SIL]	((((((.((((((((((((&)))))))))))).))))))	CACGUGACCUGCUUCUCCA&UGGAGAAGCAGGGCACGUG	0	0.0121008
Stage2	evm.model.ORIGINAL_4120.84:715	miR164b	evm.model.ORIGINAL_4120.84	706	724	715	-39.3	-34	0.86514	1	1-12,724-713;14-19,711-706	13-13,712-712[SIL]	((((((.((((((((((((&)))))))))))).))))))	CACGUGACCUGCUUCUCCA&UGGAGAAGCAGGGCACGUG	0	0.0125303
Stage2	evm.model.ORIGINAL_4625.86:667	miR164b	evm.model.ORIGINAL_4625.86	658	676	667	-39.3	-35.4	0.900763	1	1-16,676-661;18-19,659-658	17-17,660-660[SIL]	((.((((((((((((((((&)))))))))))))))).))	CAAGUGCCCUGCUUCUCCA&UGGAGAAGCAGGGCACGUG	0	0.00390563
Stage2	evm.model.ORIGINAL_5413.28:646	miR164b	evm.model.ORIGINAL_5413.28	637	655	646	-39.3	-35.4	0.900763	1	1-16,655-640;18-19,638-637	17-17,639-639[SIL]	((.((((((((((((((((&)))))))))))))))).))	CAAGUGCCCUGCUUCUCCA&UGGAGAAGCAGGGCACGUG	0	0.00433864
Stage2	evm.model.ORIGINAL_593.88:1109	miR319a	evm.model.ORIGINAL_593.88	1100	1118	1109	-41.4	-35.1	0.847826	1.5	1-14,1118-1105;16-20,1104-1100	15-15,x-x[BULq]	(((((-((((((((((((((&)))))))))))))).)))))	GGGGG-ACCCUUCAGUCCAA&UUGGACUGAAGGGUGCUCCC	0	0.00347242
Stage2	evm.model.ORIGINAL_6180.54:1100	miR319a	evm.model.ORIGINAL_6180.54	1091	1109	1100	-41.4	-35.1	0.847826	1.5	1-14,1109-1096;16-20,1095-1091	15-15,x-x[BULq]	(((((-((((((((((((((&)))))))))))))).)))))	GGGGG-ACCCUUCAGUCCAA&UUGGACUGAAGGGUGCUCCC	0	0.00217168
Stage2	evm.model.ORIGINAL_979.393:1097	miR319a	evm.model.ORIGINAL_979.393	1088	1106	1097	-41.4	-35.1	0.847826	1.5	1-14,1106-1093;16-20,1092-1088	15-15,x-x[BULq]	(((((-((((((((((((((&)))))))))))))).)))))	GGGGG-ACCCUUCAGUCCAA&UUGGACUGAAGGGUGCUCCC	0	0.000869239
Stage2	evm.model.FRAGSCAFF_129.272:1109	miR319b	evm.model.FRAGSCAFF_129.272	1100	1118	1109	-43	-31.8	0.739535	3	1-13,1118-1106;15-15,1105-1105;17-21,1104-1100	14-14,x-x[BULq];16-16,x-x[BULq]	(((((-(-(((((((((((((&))))))))))))).).)))))	GGGGA-C-CCCUUCAGUCCAG&UUGGACUGAAGGGUGCUCCCU	0	0.0287119
Stage2	evm.model.FRAGSCAFF_196.205:1112	miR319b	evm.model.FRAGSCAFF_196.205	1103	1121	1112	-43	-31.8	0.739535	3	1-13,1121-1109;15-15,1108-1108;17-21,1107-1103	14-14,x-x[BULq];16-16,x-x[BULq]	(((((-(-(((((((((((((&))))))))))))).).)))))	GGGGA-C-CCCUUCAGUCCAG&UUGGACUGAAGGGUGCUCCCU	0	0.0295562
Stage2	evm.model.FRAGSCAFF_226.50:1136	miR319b	evm.model.FRAGSCAFF_226.50	1127	1145	1136	-43	-31.8	0.739535	3	1-13,1145-1133;15-15,1132-1132;17-21,1131-1127	14-14,x-x[BULq];16-16,x-x[BULq]	(((((-(-(((((((((((((&))))))))))))).).)))))	GGGGA-C-CCCUUCAGUCCAG&UUGGACUGAAGGGUGCUCCCU	0	0.029978
Stage2	evm.model.FRAGSCAFF_420.78:1097	miR319b	evm.model.FRAGSCAFF_420.78	1087	1106	1097	-43	-36.2	0.84186	1.5	1-14,1106-1093;16-21,1092-1087	15-15,x-x[BULq]	((((((-((((((((((((((&)))))))))))))).))))))	AGGGGG-ACCCUUCAGUCCAA&UUGGACUGAAGGGUGCUCCCU	0	0.00130357
Stage2	evm.model.FRAGSCAFF_50.64:1097	miR319b	evm.model.FRAGSCAFF_50.64	1088	1106	1097	-43	-31.8	0.739535	3	1-13,1106-1094;15-15,1093-1093;17-21,1092-1088	14-14,x-x[BULq];16-16,x-x[BULq]	(((((-(-(((((((((((((&))))))))))))).).)))))	GGGGA-C-CCCUUCAGUCCAG&UUGGACUGAAGGGUGCUCCCU	1	0.026381
Stage2	evm.model.ORIGINAL_1117.20:1103	miR319b	evm.model.ORIGINAL_1117.20	1093	1112	1103	-43	-36.2	0.84186	1.5	1-14,1112-1099;16-21,1098-1093	15-15,x-x[BULq]	((((((-((((((((((((((&)))))))))))))).))))))	AGGGGG-ACCCUUCAGUCCAA&UUGGACUGAAGGGUGCUCCCU	0	0.00217168
Stage2	evm.model.ORIGINAL_2012.42:962	miR319b	evm.model.ORIGINAL_2012.42	952	971	962	-43	-36.3	0.844186	1.5	1-14,971-958;16-21,957-952	15-15,x-x[BULq]	((((((-((((((((((((((&)))))))))))))).))))))	AGGGGG-ACCCUUCAGUCCAA&UUGGACUGAAGGGUGCUCCCU	0	0.000434714
Stage2	evm.model.ORIGINAL_4560.55:1100	miR319b	evm.model.ORIGINAL_4560.55	1090	1109	1100	-43	-36.2	0.84186	1.5	1-14,1109-1096;16-21,1095-1090	15-15,x-x[BULq]	((((((-((((((((((((((&)))))))))))))).))))))	AGGGGG-ACCCUUCAGUCCAA&UUGGACUGAAGGGUGCUCCCU	0	0.00390563
Stage2	evm.model.ORIGINAL_5630.43:1097	miR319b	evm.model.ORIGINAL_5630.43	1088	1106	1097	-43	-31.8	0.739535	3	1-13,1106-1094;15-15,1093-1093;17-21,1092-1088	14-14,x-x[BULq];16-16,x-x[BULq]	(((((-(-(((((((((((((&))))))))))))).).)))))	GGGGA-C-CCCUUCAGUCCAG&UUGGACUGAAGGGUGCUCCCU	0	0.0291341
Stage2	evm.model.FRAGSCAFF_120.203:979	miR390	evm.model.FRAGSCAFF_120.203	969	987	979	-38.7	-30.1	0.777778	5.5	1-4,987-984;6-9,983-980;11-20,978-969	5-5,x-x[BULq];10-10,979-979[SIL]	((((((((((.((((-((((&)))).)))).))))))))))	GGAGCUCGGGCUGGA-AGCG&CGCUAUCUAUCCUGAGCUCC	1	0.0430559
Stage2	evm.model.FRAGSCAFF_190.982:1154	miR398	evm.model.FRAGSCAFF_190.982	1144	1163	1154	-39.7	-31	0.780856	5	2-17,1162-1147	1-1,1163-1163[UP5];18-20,1146-1144[UP3]	...((((((((((((((((.&.))))))))))))))))...	CUUGGUGACCUGGGAACACU&UGUGUUCUCAGGUCACCCCU	0	0.00736449
Stage2	evm.model.FRAGSCAFF_212.326:695	miR398	evm.model.FRAGSCAFF_212.326	685	704	695	-39.7	-31	0.780856	5	2-17,703-688	1-1,704-704[UP5];18-20,687-685[UP3]	...((((((((((((((((.&.))))))))))))))))...	CUUGGUGACCUGGGAACACU&UGUGUUCUCAGGUCACCCCU	0	0.00822733
Stage2	evm.model.FRAGSCAFF_371.149.1:1485	miR398	evm.model.FRAGSCAFF_371.149.1	1475	1501	1485	-39.7	-33.3	0.838791	16.5	2-5,1500-1497;6-20,1489-1475	1-1,1501-1501[UP5];x-x,1496-1490[BULt]	(((((((((((((((.......((((.&.))))-------)))))))))))))))	AGGGGUGGCCUGAGAAGCUGAAGCACG&UGUGU-------UCUCAGGUCACCCCU	2	0.0298455
Stage2	evm.model.ORIGINAL_4847.441:145	novel_12	evm.model.ORIGINAL_4847.441	131	154	145	-35.7	-23.3	0.652661	15.5	7-20,148-135	1-6,154-149[UP5];21-24,134-131[UP3]	....((((((((((((((......&......))))))))))))))....	UUCGGUUACAGACGGUUCCAAAGC&AAAAUAGAACCGUCUGUAAUAAGG	1	0.0279815
Stage2	evm.model.ORIGINAL_593.249:598	novel_121	evm.model.ORIGINAL_593.249	586	607	598	-37.8	-24.88	0.658201	10	2-9,606-599;12-16,596-592;21-24,589-586	1-1,607-607[UP5];10-11,598-597[SIL];17-20,591-590[AILq]	((((..--(((((..((((((((.&.))))))))..)))))....))))	GCGGGG--ACGAGGCUGAUCGUGG&ACACGAUCAUACUUGUAAAACCGU	0	0.016387
Stage2	evm.model.ORIGINAL_4628.38:530	novel_122	evm.model.ORIGINAL_4628.38	516	539	530	-42.8	-32.46	0.758411	6.5	1-16,539-524;21-23,519-517	17-20,523-520[SIL];24-24,516-516[UP3]	.(((....((((((((((((((((&))))))))))))))))....))).	GGGUACGGGGUUCGAGCCGUUUGU&ACAGACGGCUCGAACUAAAAACCG	2	0.0298455
Stage2	evm.model.FRAGSCAFF_147.159.1:288	novel_134	evm.model.FRAGSCAFF_147.159.1	275	298	288	-35.6	-24.3	0.682584	7.5	1-2,298-297;3-13,295-285;15-21,283-277	x-x,296-296[BULt];14-14,284-284[SIL];22-23,276-275[UP3]	..(((((((.(((((((((((.((&))-))))))))))).)))))))..	AGGGUGGUGGUGUUACAGACGUGU&AC-CGUCUGUAAUAAUACUAUCAC	0	0.036703
Stage2	evm.model.FRAGSCAFF_241.193:306	novel_134	evm.model.FRAGSCAFF_241.193	293	316	306	-35.6	-24.3	0.682584	7.5	1-2,316-315;3-13,313-303;15-21,301-295	x-x,314-314[BULt];14-14,302-302[SIL];22-23,294-293[UP3]	..(((((((.(((((((((((.((&))-))))))))))).)))))))..	AGGGUGGUGGUGUUACAGACGUGU&AC-CGUCUGUAAUAAUACUAUCAC	0	0.0379587
Stage2	evm.model.FRAGSCAFF_46.32:288	novel_145	evm.model.FRAGSCAFF_46.32	274	298	288	-46.3	-32.2	0.695464	6	2-5,297-294;6-12,292-286;14-21,285-278;22-24,276-274	1-1,298-298[UP5];x-x,293-293[BULt];13-13,x-x[BULq];x-x,277-277[BULt]	(((.((((((((-(((((((.((((.&.))))-))))))).))))))))-)))	GUGCUGAGUGUC-CAGACGGCUUUGC&ACGAA-CCGUCUGUGACACUCA-CAC	1	0.00246482
Stage2	evm.model.ORIGINAL_4848.123:672	novel_151	evm.model.ORIGINAL_4848.123	656	681	672	-36.4	-27.14	0.745604	12.5	1-11,681-671;16-24,664-656	12-15,670-665[AILt]	(((((((((......(((((((((((&)))))))))))--....)))))))))	GCGGUGGUGGUCCUGGUGGUCGUCGU&ACGACGAUCAC--AAUAUAUUACUGU	2	0.0298455
Stage2	evm.model.FRAGSCAFF_46.447:4367	novel_161	evm.model.FRAGSCAFF_46.447	4353	4376	4367	-38.7	-30.3	0.782946	10.5	1-3,4376-4374;5-23,4372-4354	4-4,4373-4373[SIL];24-24,4353-4353[UP3]	.(((((((((((((((((((.(((&))).))))))))))))))))))).	GCGGUCGCGGAGGGCGCGGGAGGU&ACUAUUUGCGUCUUCUGUGAUUGA	2	0.0298455
Stage2	evm.model.FRAGSCAFF_146.2:49	novel_165	evm.model.FRAGSCAFF_146.2	36	58	49	-42.2	-28.52	0.675829	9	1-4,58-55;6-17,53-42;22-24,38-36	5-5,54-54[SIL];18-21,41-39[AILq]	(((...-((((((((((((.((((&)))).))))))))))))....)))	GCUCGG-GAUGGGCCGGGUGGAGU&ACUCGACUUGGCUCAUUGAAAAGC	1	0.0163178
Stage2	evm.model.ORIGINAL_1663.238.1:678	novel_190	evm.model.ORIGINAL_1663.238.1	667	687	678	-37.5	-27.6	0.736	7	2-15,686-673	1-1,687-687[UP5];16-21,672-667[UP3]	......((((((((((((((.&.))))))))))))))......	GUUAUUGGCACGCCAAUAUCA&AGAUAUUGGCGUGCCUCAAUC	1	0.0399019
Stage2	evm.model.FRAGSCAFF_218.975.1:248	novel_191	evm.model.FRAGSCAFF_218.975.1	234	257	248	-40.2	-26.9	0.669154	6.5	1-11,257-247;12-15,245-242;18-23,240-235	x-x,246-246[BULt];16-17,241-241[AILq];24-24,234-234[UP3]	.((((((.-((((.(((((((((((&)))))))))))-))))..)))))).	AGCUCGUG-UAACAGAUCGAGAUCU&AGAUCUCGAUC-GUUGUAAUGAGUG	0	0.0261747
Stage2	evm.model.ORIGINAL_1666.156:848	novel_20	evm.model.ORIGINAL_1666.156	834	857	848	-34.4	-29.6	0.860465	7	2-5,856-853;8-24,850-834	1-1,857-857[UP5];6-7,852-851[SIL]	(((((((((((((((((..((((.&.))))..)))))))))))))))))	ACUUUCGAGUGGACCACGUGAUUA&AAAUUUAGUGGUCUACUUGAAAGU	2	0.0298455
Stage2	evm.model.FRAGSCAFF_194.279:3613	novel_203	evm.model.FRAGSCAFF_194.279	3603	3621	3613	-38.7	-29.1	0.751938	6.5	3-5,3619-3617;7-20,3616-3603	1-2,3621-3620[UP5];6-6,x-x[BULq]	((((((((((((((-(((..&..))).))))))))))))))	CCGAAUUGAGCUGU-GCCGA&AGGGCUAUAGCUCAGUUCGG	1	0.0243766
Stage2	evm.model.FRAGSCAFF_190.98:909	novel_208	evm.model.FRAGSCAFF_190.98	894	917	909	-40.8	-28.42	0.696569	12.5	1-3,917-915;8-18,911-901;19-24,899-894	4-7,914-912[AILq];x-x,900-900[BULt]	((((((.(((((((((((...-(((&)))....)))))))))))-))))))	GCUGCGCUCGCAGGCGGUGGC-GCU&AGUAUAAACCGUCUGUGA-UGUAGC	0	0.0125303
Stage2	evm.model.FRAGSCAFF_457.303.1:134	novel_212	evm.model.FRAGSCAFF_457.303.1	120	147	134	-37	-25.56	0.690811	14.5	1-7,147-141;10-24,134-120	8-9,140-135[AILt]	(((((((((((((((......(((((((&)))))))----..)))))))))))))))	ACAGUCGAAUGAUAAUAUCCCAGAUACU&AGUGUCU----AUUUGUCAUUUGACUGU	1	0.0271816
Stage2	evm.model.FRAGSCAFF_57.89:260	novel_216	evm.model.FRAGSCAFF_57.89	246	269	260	-38.1	-26.2	0.687664	13	6-16,264-254;19-24,251-246	1-5,269-265[UP5];17-18,253-252[SIL]	((((((..(((((((((((.....&.....)))))))))))..))))))	GUUCUAUGUCAUAGGCGGUGUGAC&AUAAAACCGUCUGUGAAUUAGAGC	1	0.0106371
Stage2	evm.model.ORIGINAL_5551.54:2535	novel_24	evm.model.ORIGINAL_5551.54	2523	2544	2535	-41.1	-30.3	0.737226	6	3-22,2542-2523	1-2,2544-2543[UP5]	((((((((((((((((((((..&..))))))))))))))))))))	GUUUUUUCUGCAGUCUUUUGCA&AACAGAGGACUGCAGAAGAAGC	2	0.0298455
Stage2	evm.model.FRAGSCAFF_46.203:502	novel_244	evm.model.FRAGSCAFF_46.203	483	511	502	-44.4	-29.6	0.666667	11.5	3-13,509-499;16-22,491-485;24-24,483-483	1-2,511-510[UP5];14-15,498-492[AILt];23-23,484-484[SIL]	(.(((((((.......(((((((((((..&..)))))))))))-----..))))))).)	GGUGGUCGUCAAGGUCGCCGUGAUCGUCU&AUACGAUCACGGC-----UUACGACCAGU	0	0.0471175
Stage2	evm.model.FRAGSCAFF_120.421:301	novel_255	evm.model.FRAGSCAFF_120.421	291	309	301	-30.5	-21.8	0.714754	10.5	4-9,306-301;11-18,300-293	1-3,309-307[UP5];10-10,x-x[BULq];19-20,292-291[UP3]	..((((((((-((((((...&...)))))).))))))))..	CCGCCGUCUG-GAUGUCCUC&AUAGAUAUCACAGACGGUUU	0	0.0396305
Stage2	evm.model.FRAGSCAFF_63.142:2861	novel_281	evm.model.FRAGSCAFF_63.142	2848	2871	2861	-33.6	-26	0.77381	7.5	3-6,2869-2866;7-23,2864-2848	1-2,2871-2870[UP5];x-x,2865-2865[BULt]	(((((((((((((((((.((((..&..))))-)))))))))))))))))	GUUCUAAGAAUGAAGCAUGAUGUU&AUCAUC-UGUUUUAUUCUUAGAGC	0	0.0176692
Stage2	evm.model.FRAGSCAFF_138.202:1375	novel_289	evm.model.FRAGSCAFF_138.202	1364	1384	1375	-28	-23.5	0.839286	5	2-12,1383-1373;14-20,1371-1365	1-1,1384-1384[UP5];13-13,1372-1372[SIL];21-21,1364-1364[UP3]	.(((((((.(((((((((((.&.))))))))))).))))))).	UAUCAGUAUUUGGUCAUGGAG&AUCUAUGACUAAUUACUGAUU	2	0.0298455
Stage2	evm.model.FRAGSCAFF_171.537:70	novel_3	evm.model.FRAGSCAFF_171.537	55	79	70	-42.1	-30.5	0.724466	13	6-13,74-67;15-20,65-60;21-24,58-55	1-5,79-75[UP5];14-14,66-66[SIL];x-x,59-59[BULt]	((((.((((((.((((((((.....&.....)))))))).))))))-))))	GUGUGGAGCAUGACGGGCGGGCCCU&AAAAACCGUCUGUGAUGCUC-ACAC	0	0.0142462
Stage2	evm.model.ORIGINAL_1602.83:70	novel_3	evm.model.ORIGINAL_1602.83	55	79	70	-42.1	-30.5	0.724466	13	6-13,74-67;15-20,65-60;21-24,58-55	1-5,79-75[UP5];14-14,66-66[SIL];x-x,59-59[BULt]	((((.((((((.((((((((.....&.....)))))))).))))))-))))	GUGUGGAGCAUGACGGGCGGGCCCU&AAAAACCGUCUGUGAUGCUC-ACAC	1	0.0106371
Stage2	evm.model.FRAGSCAFF_77.100:1031	novel_325	evm.model.FRAGSCAFF_77.100	1015	1040	1031	-44.8	-31	0.691964	9.5	3-14,1038-1027;15-19,1025-1021;20-22,1019-1017;24-24,1015-1015	1-2,1040-1039[UP5];x-x,1026-1026[BULt];x-x,1020-1020[BULt];23-23,1016-1016[SIL]	(.(((.(((((.((((((((((((..&..))))))))))))-)))))-))).)	GGCGUCCUGUGCACCGACGCUGGCCU&AUGUUAGUGUCGGU-CACAG-ACGGU	0	0.0303997
Stage2	evm.model.ORIGINAL_5490.75:1026	novel_333	evm.model.ORIGINAL_5490.75	1009	1035	1026	-39.2	-32.5	0.829082	9	3-13,1033-1023;14-24,1019-1009	1-2,1035-1034[UP5];x-x,1022-1020[BULt]	(((((((((((...(((((((((((..&..)))))))))))---)))))))))))	GAGUUGGAGUCGGGGGAUGCGGAUGCU&AUUAUCCGUAUCU---GACUCUAACUC	2	0.0298455
Stage2	evm.model.FRAGSCAFF_257.88:363	novel_338	evm.model.FRAGSCAFF_257.88	350	373	363	-48.1	-31.6	0.656965	10	5-8,369-366;9-13,364-360;15-24,359-350	1-4,373-370[UP5];x-x,365-365[BULt];14-14,x-x[BULq]	((((((((((-(((((.((((....&....))))-))))).))))))))))	CCUCGCUUGA-UCGGACGUCGUCGA&AUUCCGAC-UCCGACUCAAGCGAGG	1	0.0430559
Stage2	evm.model.ORIGINAL_3639.221:613	novel_36	evm.model.ORIGINAL_3639.221	600	625	613	-40.8	-31.4	0.769608	9	1-4,625-622;5-11,618-612;13-24,611-600	x-x,621-619[BULt];12-12,x-x[BULq]	((((((((((((-(((((((...((((&))))---))))))).))))))))))))	GUGCUGUAAGUG-CACAGACCCAGGUU&AACC---GUCUGUGAUACUUAUAGCAC	2	0.0298455
Stage2	evm.model.FRAGSCAFF_323.845:556	novel_366	evm.model.FRAGSCAFF_323.845	541	573	556	-43.7	-30.5	0.697941	22	1-9,573-565;10-12,556-554;13-23,552-542	x-x,564-557[BULt];x-x,553-553[BULt];24-24,541-541[UP3]	.(((((((((((.(((........(((((((((&)))))))))--------)))-))))))))))).	AACGUCGGUGGCGCCGGCGAUGUCAGAUCAGUG&CACUGAUUU--------UGG-GUCACUGACGUG	0	0.0159592
Stage2	evm.model.FRAGSCAFF_22.502:695	novel_400	evm.model.FRAGSCAFF_22.502	684	704	695	-39.7	-36.7	0.924433	2	1-11,704-694;13-21,692-684	12-12,693-693[SIL]	(((((((((.(((((((((((&))))))))))).)))))))))	CGCGACUUCUCUCUACAGUCG&CGACUGUAGAGUGAAGUCGCG	2	0.0298455
Stage2	evm.model.FRAGSCAFF_153.326:150	novel_42	evm.model.FRAGSCAFF_153.326	137	159	150	-42.5	-35.8	0.842353	4.5	1-18,159-142;20-23,141-138	19-19,x-x[BULq];24-24,137-137[UP3]	.((((-((((((((((((((((((&)))))))))))))))))).)))).	CCGGC-CGGAUCGGAGCUACCGUU&AACGGUAGUUCCGAUCUGAGUUGU	2	0.0298455
Stage2	evm.model.ORIGINAL_4188.37:615	novel_423	evm.model.ORIGINAL_4188.37	603	624	615	-36.1	-32.3	0.894737	5.5	1-3,624-622;5-22,620-603	4-4,621-621[SIL]	((((((((((((((((((.(((&))).))))))))))))))))))	GCUCGUUGGCAUGACGGCCGAG&CUCUGUUGUCAUGUUAAUGAGC	2	0.0298455
Stage2	evm.model.FRAGSCAFF_230.718:728	novel_424	evm.model.FRAGSCAFF_230.718	715	737	728	-42	-29.5	0.702381	9	2-12,736-726;16-24,723-715	1-1,737-737[UP5];13-15,725-724[AILq]	(((((((((..-(((((((((((.&.)))))))))))...)))))))))	GGCCCGUGGUC-CGGGCGGUUCGA&CUGAACCGUCUGAAUUUAUGGGUC	1	0.0102301
Stage2	evm.model.FRAGSCAFF_184.97:181	novel_426	evm.model.FRAGSCAFF_184.97	169	189	181	-37.3	-27.4	0.734584	9	1-8,189-182;10-19,181-172	9-9,x-x[BULq];20-22,171-169[UP3]	...((((((((((-((((((((&)))))))).))))))))))...	AGAGUCUCAGACC-CGGUGCGG&CUGCAUUGCGGUUUGAGAUAAC	1	0.0371336
Stage2	evm.model.FRAGSCAFF_301.691:2340	novel_468	evm.model.FRAGSCAFF_301.691	2328	2348	2340	-39.3	-29	0.737913	5	1-9,2348-2340;12-19,2339-2332;21-23,2330-2328	10-11,x-x[BULq];20-20,2331-2331[SIL]	(((.((((((((--(((((((((&)))))))))..)))))))).)))	CACUUCACAGAC--UCUAUCUAC&GUAGAUAGAACGUCUGUGAUGUG	2	0.0298455
Stage2	evm.model.ORIGINAL_5504.33:581	novel_468	evm.model.ORIGINAL_5504.33	568	589	581	-39.3	-26.7	0.679389	10	1-4,589-586;6-7,585-584;10-22,581-569	5-5,x-x[BULq];8-9,583-582[SIL];23-23,568-568[UP3]	.(((((((((((((..((-((((&)))).))..))))))))))))).	GACAUCGCAGGCGUCAUG-CUGC&GUAGAUAGAACGUCUGUGAUGUG	0	0.0146747
Stage2	evm.model.FRAGSCAFF_223.1013:775	novel_480	evm.model.FRAGSCAFF_223.1013	762	783	775	-38	-25.9	0.681579	7.5	1-3,783-781;5-12,780-773;15-24,771-762	4-4,x-x[BULq];13-14,772-772[AILq]	((((((((((.-((((((((-(((&))).))))))))..))))))))))	GCUGUCGGUGG-GGAUACAA-CAC&GUGAUUGUAUUUAACACUGACGGU	0	0.0236308
Stage2	evm.model.FRAGSCAFF_270.138:772	novel_480	evm.model.FRAGSCAFF_270.138	759	780	772	-38	-25.9	0.681579	7.5	1-3,780-778;5-12,777-770;15-24,768-759	4-4,x-x[BULq];13-14,769-769[AILq]	((((((((((.-((((((((-(((&))).))))))))..))))))))))	GCUGUCGGUGG-GGAUACAA-CAC&GUGAUUGUAUUUAACACUGACGGU	1	0.0227702
Stage2	evm.model.ORIGINAL_6239.67:2178	novel_480	evm.model.ORIGINAL_6239.67	2164	2187	2178	-38	-25.1	0.660526	7.5	1-1,2187-2187;3-18,2185-2170;21-24,2167-2164	2-2,2186-2186[SIL];19-20,2169-2168[SIL]	((((..((((((((((((((((.(&).))))))))))))))))..))))	GCUGAUGGUGUUGAGUACAAUCUC&GUGAUUGUAUUUAACACUGACGGU	1	0.0442359
Stage2	evm.model.FRAGSCAFF_239.139:227	novel_492	evm.model.FRAGSCAFF_239.139	213	236	227	-37.1	-24.2	0.652291	6	1-14,236-223;16-20,221-217;22-23,215-214	15-15,222-222[SIL];21-21,216-216[SIL];24-24,213-213[UP3]	.((.(((((.((((((((((((((&)))))))))))))).))))).)).	UGCCUCUUGCUUCAGGGAUGAAAU&GUUUUAUCUCUGAAACAAGACGUG	1	0.0219659
Stage2	evm.model.ORIGINAL_828.12:437	novel_494	evm.model.ORIGINAL_828.12	424	446	437	-34.8	-24.2	0.695402	14	7-22,440-425	1-6,446-441[UP5];23-23,424-424[UP3]	.((((((((((((((((......&......)))))))))))))))).	CUGGUAAUCAUAGGCGGCGCCAA&UAAAAACCGUCUGUGAUUAUCAC	1	0.038321
Stage2	evm.model.ORIGINAL_3368.73:2000	novel_497	evm.model.ORIGINAL_3368.73	1984	2009	2000	-38	-25.3	0.665789	8	3-14,2007-1996;16-17,1993-1992;19-24,1989-1984	1-2,2009-2008[UP5];15-15,1995-1994[AILt];18-18,1991-1990[AILt]	((((((..((..((((((((((((..&..))))))))))))-.))-.))))))	CCUUUUGACUACGGAGCAGGGUUUGU&UAAAACUCUGCUCC-AAG-AAAAAGG	0	0.0232061
Stage2	evm.model.FRAGSCAFF_450.71:145	novel_50	evm.model.FRAGSCAFF_450.71	129	154	145	-42.6	-29.4	0.690141	9.5	3-11,152-144;13-16,142-139;17-19,137-135;20-24,133-129	1-2,154-153[UP5];12-12,143-143[SIL];x-x,138-138[BULt];x-x,134-134[BULt]	(((((.(((.((((.(((((((((..&..))))))))).))))-)))-)))))	GGUCGUCGACGCCGAGAUCGUGAGCG&AACUUACGAUCAUGGC-UUG-UGACC	0	0.0244795
Stage2	evm.model.FRAGSCAFF_364.30:401	novel_51	evm.model.FRAGSCAFF_364.30	386	410	401	-36.9	-25.9	0.701897	10	3-10,408-401;11-20,399-390	1-2,410-409[UP5];x-x,400-400[BULt];21-24,389-386[UP3]	....((((((((((.((((((((..&..))))))))-))))))))))....	AUAACUUCUACCAGAAUCAUAGGAG&AACUUAUGAU-CUGGUAGAAGAAUG	0	0.00390563
Stage2	evm.model.FRAGSCAFF_74.70:401	novel_51	evm.model.FRAGSCAFF_74.70	386	410	401	-36.9	-25.9	0.701897	10	3-10,408-401;11-20,399-390	1-2,410-409[UP5];x-x,400-400[BULt];21-24,389-386[UP3]	....((((((((((.((((((((..&..))))))))-))))))))))....	AUAACUUCUACCAGAAUCAUAGGAG&AACUUAUGAU-CUGGUAGAAGAAUG	0	0.00477147
Stage2	evm.model.FRAGSCAFF_400.568:266	novel_518	evm.model.FRAGSCAFF_400.568	253	275	266	-35.7	-25.42	0.712045	10	1-4,275-272;7-17,269-259;21-22,254-253	5-6,271-270[SIL];18-20,258-255[AILt]	((....(((((((((((..((((&))))..)))))))))))-...))	GCGAGGGUCGCGGACGAGGCGUA&UACGAAUCGUCUGUGAU-AAAGC	1	0.0057418
Stage2	evm.model.ORIGINAL_5125.140:799	novel_520	evm.model.ORIGINAL_5125.140	785	808	799	-36.8	-26	0.706522	7	1-12,808-797;13-14,795-794;17-18,791-790;19-22,788-785	x-x,796-796[BULt];15-16,793-792[SIL];x-x,789-789[BULt]	((((.((..((.((((((((((((&))))))))))))-))..))-))))	AGUACAGGAGCGUGUGGCACCGUG&UACGGUGCUACA-GUAACU-UACU	1	0.0179349
Stage2	evm.model.FRAGSCAFF_387.1159:702	novel_535	evm.model.FRAGSCAFF_387.1159	688	711	702	-40	-30.6	0.765	9.5	1-19,711-693	20-24,692-688[UP3]	.....(((((((((((((((((((&))))))))))))))))))).....	CAUCCUGGAUCUGGGGCCUGUGUA&UAUACGGGCCUUAGAUCUAUAUGU	0	0.00173772
Stage2	evm.model.FRAGSCAFF_419.179:206	novel_548	evm.model.FRAGSCAFF_419.179	196	215	206	-26.3	-21.7	0.825095	7.5	3-17,213-199	1-2,215-214[UP5];18-20,198-196[UP3]	...(((((((((((((((..&..)))))))))))))))...	AGAUCAAGGUCAAGGUCAAG&UAUGAUCUUGACUUUGAAUU	0	0.0236308
Stage2	evm.model.FRAGSCAFF_138.213:47	novel_566	evm.model.FRAGSCAFF_138.213	33	56	47	-40.5	-31	0.765432	4	1-5,56-52;7-13,50-44;15-24,42-33	6-6,51-51[SIL];14-14,43-43[SIL]	((((((((((.(((((((.(((((&))))).))))))).))))))))))	CACGUCAACACAAUUCUAUGUGGA&UCCACUUAGGAUUAUGUUGACGUG	2	0.0298455
Stage2	evm.model.ORIGINAL_5717.130:1243	novel_567	evm.model.ORIGINAL_5717.130	1229	1252	1243	-48.6	-39	0.802469	5	1-9,1252-1244;11-24,1242-1229	10-10,1243-1243[SIL]	((((((((((((((.(((((((((&))))))))).))))))))))))))	GCAUUGGAGUUGUGGAGUCUGGGA&UCCCGGACUGCACGAUUUCAGUGC	2	0.0298455
Stage2	evm.model.FRAGSCAFF_294.32:348	novel_61	evm.model.FRAGSCAFF_294.32	333	357	348	-39.4	-28.2	0.715736	6.5	3-12,355-346;14-18,344-340;20-24,337-333	1-2,357-356[UP5];13-13,345-345[SIL];19-19,339-338[AILt]	(((((..(((((.((((((((((..&..)))))))))).)))))-.)))))	GCAUUAUGUCGUGGUUUUCAGUCAA&AAGACUGAAAACGACGAU-CAAUGC	2	0.0298455
Stage2	evm.model.FRAGSCAFF_257.389:1383	novel_625	evm.model.FRAGSCAFF_257.389	1373	1393	1383	-31.8	-26.7	0.839623	5.5	1-7,1393-1387;8-19,1385-1374	x-x,1386-1386[BULt];20-20,1373-1373[UP3]	.((((((((((((.(((((((&)))))))-)))))))))))).	AAGUCAUAGGCGGCUUGGUGA&UUACCAA-CCGUCUAUGAUUG	2	0.0298455
Stage2	evm.model.FRAGSCAFF_342.322:1795	novel_634	evm.model.FRAGSCAFF_342.322	1788	1804	1795	-28.1	-26.3	0.935943	1.5	1-16,1804-1789	17-17,1788-1788[UP3]	.((((((((((((((((&)))))))))))))))).	AGUUGAUGGUCAUCUAA&UUAGAUGACCAUCAGCA	0	0.00130357
Stage2	evm.model.ORIGINAL_4120.60:503	novel_638	evm.model.ORIGINAL_4120.60	488	512	503	-35.2	-27.4	0.778409	8	4-14,509-499;15-24,497-488	1-3,512-510[UP5];x-x,498-498[BULt]	((((((((((.(((((((((((...&...)))))))))))-))))))))))	AUUAUCAUGGAAUGGUUCAUGCAAC&UUAGUAUGAACCGU-CUAUGAUAAU	2	0.0298455
Stage2	evm.model.FRAGSCAFF_288.56:774	novel_647	evm.model.FRAGSCAFF_288.56	764	782	774	-20.8	-16	0.769231	6	2-3,781-780;5-20,779-764	1-1,782-782[UP5];4-4,x-x[BULq]	((((((((((((((((-((.&.)).))))))))))))))))	AGUUCAAGAGAUUUGG-CAC&UUGACUAAAUUUUUUGAAUU	1	0.0406913
Stage2	evm.model.ORIGINAL_1117.3:454	novel_664	evm.model.ORIGINAL_1117.3	443	468	454	-33.9	-24	0.707965	15.5	1-6,468-463;7-15,457-449;18-21,446-443	x-x,462-458[BULt];16-17,448-447[SIL]	((((..(((((((((.....((((((&))))))-----)))))))))..))))	ACCGGAGGGUCUCUGAAAGAGUCCAG&UUGGAU-----UAGAGAUCUAACGGU	0	0.0151031
Stage2	evm.model.FRAGSCAFF_377.72.2:1887	novel_666	evm.model.FRAGSCAFF_377.72.2	1876	1902	1887	-27.8	-23.1	0.830935	15	1-9,1902-1894;10-21,1887-1876	x-x,1893-1888[BULt]	((((((((((((......(((((((((&)))))))))------))))))))))))	GUGUCAAUAAGUAAUUUGGCAGACCAA&UUGGUCUGU------AUUUAUUGAUAU	0	0.00736449
Stage2	evm.model.FRAGSCAFF_317.219:14	novel_672	evm.model.FRAGSCAFF_317.219	1	22	14	-25.8	-19.6	0.75969	7	2-3,21-20;5-21,19-3	1-1,22-22[UP5];4-4,x-x[BULq];22-23,2-1[UP3]	..(((((((((((((((((-((.&.)).)))))))))))))))))..	AUGGAUUCAAAGAUUUCAG-CAG&UUGUCUGAAAUUUUUGAAUUUUU	0	0.0278669
Stage2	evm.model.FRAGSCAFF_236.85:132	novel_676	evm.model.FRAGSCAFF_236.85	120	142	132	-36	-24.48	0.68	10.5	1-5,142-138;6-10,136-132;14-22,128-120	x-x,137-137[BULt];11-13,131-129[SIL]	(((((((((...(((((.(((((&)))))-)))))...)))))))))	GGUGUUCAGGAAGUUCGACGCGA&UUGUG-CGAAUGAACUGAAUACC	0	0.0240552
Stage2	evm.model.FRAGSCAFF_323.182:138	novel_676	evm.model.FRAGSCAFF_323.182	126	148	138	-36	-24.48	0.68	10.5	1-5,148-144;6-10,142-138;14-22,134-126	x-x,143-143[BULt];11-13,137-135[SIL]	(((((((((...(((((.(((((&)))))-)))))...)))))))))	GGUGUUCAGGAAGUUCGACGCGA&UUGUG-CGAAUGAACUGAAUACC	1	0.0219659
Stage2	evm.model.ORIGINAL_5668.1:149	novel_678	evm.model.ORIGINAL_5668.1	137	158	149	-34.1	-26.3	0.771261	9	1-19,158-140	20-22,139-137[UP3]	...(((((((((((((((((((&)))))))))))))))))))...	CGGACGGGUUCGGGUUCGGCGG&UUGUUGAAUCUGAACUCGUAUC	1	0.0114506
Stage2	evm.model.FRAGSCAFF_45.248:166	novel_684	evm.model.FRAGSCAFF_45.248	152	175	166	-41.4	-30	0.724638	14.5	7-10,169-166;12-24,164-152	1-6,175-170[UP5];11-11,165-165[SIL]	(((((((((((((.((((......&......)))).)))))))))))))	GCGGCAGCAUGGAGAGUCACCGCC&UUUAGAGACUGUCUAUGUUGCUGC	0	0.0320846
Stage2	evm.model.FRAGSCAFF_317.154:858	novel_692	evm.model.FRAGSCAFF_317.154	847	867	858	-38.3	-32.1	0.83812	6	1-5,867-863;8-21,860-847	6-7,862-861[SIL]	((((((((((((((..(((((&)))))..))))))))))))))	GACGAGCAGAUGGAGAGGAAG&UUUCCGAUCCGUCUGUUCGUC	2	0.0298455
Stage2	evm.model.FRAGSCAFF_203.466:239	novel_76	evm.model.FRAGSCAFF_203.466	226	248	239	-35.9	-23.7	0.660167	10.5	5-14,244-235;16-19,233-230;21-24,229-226	1-4,248-245[UP5];15-15,234-234[SIL];20-20,x-x[BULq]	((((-((((.((((((((((....&....)))))))))).)))).))))	GUGG-AGUUCUACAGGCGGUGGCG&AAUAACCGUCUGUAAAACUAUCAC	0	0.0404653
Stage2	evm.model.FRAGSCAFF_94.308:50	novel_99	evm.model.FRAGSCAFF_94.308	36	60	50	-42.7	-28.6	0.669789	10	3-9,58-52;10-18,50-42;21-24,39-36	1-2,60-59[UP5];x-x,51-51[BULt];19-20,41-40[SIL]	((((..(((((((((.(((((((..&..)))))))-)))))))))..))))	UCCCAUGGCAUCCGAGGGUUCCAGC&AAUGGAAUU-UCGGAUGUCUAGGGG	1	0.0454145
Stage3	evm.model.FRAGSCAFF_129.498:801	miR156a	evm.model.FRAGSCAFF_129.498	791	810	801	-37.2	-34.6	0.930108	1	1-13,810-798;15-20,796-791	14-14,797-797[SIL]	((((((.(((((((((((((&))))))))))))).))))))	GUGCUCUCUCUCUUCUGUCA&UGACAGAAGAGAGUGAGCAC	0	0.0100382
Stage3	evm.model.FRAGSCAFF_153.191:777	miR156a	evm.model.FRAGSCAFF_153.191	767	786	777	-37.2	-34.6	0.930108	1	1-13,786-774;15-20,772-767	14-14,773-773[SIL]	((((((.(((((((((((((&))))))))))))).))))))	GUGCUCUCUCUCUUCUGUCA&UGACAGAAGAGAGUGAGCAC	0	0.0108702
Stage3	evm.model.FRAGSCAFF_171.213:933	miR156a	evm.model.FRAGSCAFF_171.213	923	942	933	-37.2	-34.4	0.924731	1	1-13,942-930;15-20,928-923	14-14,929-929[SIL]	((((((.(((((((((((((&))))))))))))).))))))	GUGCUCUCUCUCUUCUGUCA&UGACAGAAGAGAGUGAGCAC	0	0.0195636
Stage3	evm.model.FRAGSCAFF_199.316.3:1266	miR156a	evm.model.FRAGSCAFF_199.316.3	1256	1275	1266	-37.2	-34.9	0.938172	1	1-13,1275-1263;15-20,1261-1256	14-14,1262-1262[SIL]	((((((.(((((((((((((&))))))))))))).))))))	GUGCUCUCUCUCUUCUGUCA&UGACAGAAGAGAGUGAGCAC	0	0.00168008
Stage3	evm.model.FRAGSCAFF_245.354:1152	miR156a	evm.model.FRAGSCAFF_245.354	1142	1161	1152	-37.2	-34.9	0.938172	1	1-13,1161-1149;15-20,1147-1142	14-14,1148-1148[SIL]	((((((.(((((((((((((&))))))))))))).))))))	GUGCUCUCUCUCUUCUGUCA&UGACAGAAGAGAGUGAGCAC	0	0.00209966
Stage3	evm.model.FRAGSCAFF_268.709:1140	miR156a	evm.model.FRAGSCAFF_268.709	1130	1149	1140	-37.2	-34.9	0.938172	1	1-13,1149-1137;15-20,1135-1130	14-14,1136-1136[SIL]	((((((.(((((((((((((&))))))))))))).))))))	GUGCUCUCUCUCUUCUGUCA&UGACAGAAGAGAGUGAGCAC	0	0.00878898
Stage3	evm.model.FRAGSCAFF_268.859:1113	miR156a	evm.model.FRAGSCAFF_268.859	1103	1122	1113	-37.2	-34.9	0.938172	1	1-13,1122-1110;15-20,1108-1103	14-14,1109-1109[SIL]	((((((.(((((((((((((&))))))))))))).))))))	GUGCUCUCUCUCUUCUGUCA&UGACAGAAGAGAGUGAGCAC	0	0.00377621
Stage3	evm.model.FRAGSCAFF_4.515:321	miR156a	evm.model.FRAGSCAFF_4.515	311	330	321	-37.2	-34.9	0.938172	1	1-13,330-318;15-20,316-311	14-14,317-317[SIL]	((((((.(((((((((((((&))))))))))))).))))))	GUGCUCUCUCUCUUCUGUCA&UGACAGAAGAGAGUGAGCAC	0	0.00795527
Stage3	evm.model.FRAGSCAFF_50.498:792	miR156a	evm.model.FRAGSCAFF_50.498	782	801	792	-37.2	-33.9	0.91129	1	1-13,801-789;15-20,787-782	14-14,788-788[SIL]	((((((.(((((((((((((&))))))))))))).))))))	GUGCUCCCUCUCUUCUGUCA&UGACAGAAGAGAGUGAGCAC	0	0.0216222
Stage3	evm.model.FRAGSCAFF_94.249:933	miR156a	evm.model.FRAGSCAFF_94.249	923	942	933	-37.2	-34.4	0.924731	1	1-13,942-930;15-20,928-923	14-14,929-929[SIL]	((((((.(((((((((((((&))))))))))))).))))))	GUGCUCUCUCUCUUCUGUCA&UGACAGAAGAGAGUGAGCAC	0	0.0191514
Stage3	evm.model.ORIGINAL_1205.7:1113	miR156a	evm.model.ORIGINAL_1205.7	1103	1122	1113	-37.2	-34.9	0.938172	1	1-13,1122-1110;15-20,1108-1103	14-14,1109-1109[SIL]	((((((.(((((((((((((&))))))))))))).))))))	GUGCUCUCUCUCUUCUGUCA&UGACAGAAGAGAGUGAGCAC	0	0.00503177
Stage3	evm.model.ORIGINAL_2164.86:783	miR156a	evm.model.ORIGINAL_2164.86	773	792	783	-37.2	-34.9	0.938172	1	1-13,792-780;15-20,778-773	14-14,779-779[SIL]	((((((.(((((((((((((&))))))))))))).))))))	GUGCUCUCUCUCUUCUGUCA&UGACAGAAGAGAGUGAGCAC	0	0.00837222
Stage3	evm.model.ORIGINAL_2592.282:747	miR156a	evm.model.ORIGINAL_2592.282	737	756	747	-37.2	-34.9	0.938172	1	1-13,756-744;15-20,742-737	14-14,743-743[SIL]	((((((.(((((((((((((&))))))))))))).))))))	GUGCUCUCUCUCUUCUGUCA&UGACAGAAGAGAGUGAGCAC	0	0.00753816
Stage3	evm.model.ORIGINAL_3508.113:1149	miR156a	evm.model.ORIGINAL_3508.113	1139	1158	1149	-37.2	-34.9	0.938172	1	1-13,1158-1146;15-20,1144-1139	14-14,1145-1145[SIL]	((((((.(((((((((((((&))))))))))))).))))))	GUGCUCUCUCUCUUCUGUCA&UGACAGAAGAGAGUGAGCAC	0	0.00461343
Stage3	evm.model.ORIGINAL_3582.175:792	miR156a	evm.model.ORIGINAL_3582.175	782	801	792	-37.2	-33.9	0.91129	1	1-13,801-789;15-20,787-782	14-14,788-788[SIL]	((((((.(((((((((((((&))))))))))))).))))))	GUGCUCCCUCUCUUCUGUCA&UGACAGAAGAGAGUGAGCAC	0	0.0212108
Stage3	evm.model.ORIGINAL_4749.89:1152	miR156a	evm.model.ORIGINAL_4749.89	1142	1161	1152	-37.2	-39.1	1	0	1-20,1161-1142	NA	((((((((((((((((((((&))))))))))))))))))))	GUGCUCACUCUCUUCUGUCA&UGACAGAAGAGAGUGAGCAC	0	0.000420285
Stage3	evm.model.ORIGINAL_5413.211:1152	miR156a	evm.model.ORIGINAL_5413.211	1142	1161	1152	-37.2	-34.9	0.938172	1	1-13,1161-1149;15-20,1147-1142	14-14,1148-1148[SIL]	((((((.(((((((((((((&))))))))))))).))))))	GUGCUCUCUCUCUUCUGUCA&UGACAGAAGAGAGUGAGCAC	0	0.00293829
Stage3	evm.model.ORIGINAL_636.68:912	miR156a	evm.model.ORIGINAL_636.68	902	921	912	-37.2	-34.4	0.924731	1	1-13,921-909;15-20,907-902	14-14,908-908[SIL]	((((((.(((((((((((((&))))))))))))).))))))	GUGCUCUCUCUCUUCUGUCA&UGACAGAAGAGAGUGAGCAC	0	0.0179136
Stage3	evm.model.ORIGINAL_698.22:1158	miR156a	evm.model.ORIGINAL_698.22	1148	1167	1158	-37.2	-34.9	0.938172	1	1-13,1167-1155;15-20,1153-1148	14-14,1154-1154[SIL]	((((((.(((((((((((((&))))))))))))).))))))	GUGCUCUCUCUCUUCUGUCA&UGACAGAAGAGAGUGAGCAC	0	0.00335734
Stage3	evm.model.ORIGINAL_821.160:1149	miR156a	evm.model.ORIGINAL_821.160	1139	1158	1149	-37.2	-34.9	0.938172	1	1-13,1158-1146;15-20,1144-1139	14-14,1145-1145[SIL]	((((((.(((((((((((((&))))))))))))).))))))	GUGCUCUCUCUCUUCUGUCA&UGACAGAAGAGAGUGAGCAC	0	0.00419491
Stage3	evm.model.FRAGSCAFF_153.268.1:951	miR156b	evm.model.FRAGSCAFF_153.268.1	942	960	951	-34.5	-31.5	0.913043	1	1-13,960-948;15-19,946-942	14-14,947-947[SIL]	(((((.(((((((((((((&))))))))))))).)))))	UGCUCUCUCUCUUCUGUCA&UGACAGAAGAGAGUGAGCA	0	0.018739
Stage3	evm.model.FRAGSCAFF_175.602:1206	miR156b	evm.model.FRAGSCAFF_175.602	1197	1215	1206	-34.5	-31.7	0.918841	1	1-13,1215-1203;15-19,1201-1197	14-14,1202-1202[SIL]	(((((.(((((((((((((&))))))))))))).)))))	UGCUCUCUCUCUUCUGUCA&UGACAGAAGAGAGUGAGCA	0	0.00837222
Stage3	evm.model.FRAGSCAFF_218.50:1726	miR156b	evm.model.FRAGSCAFF_218.50	1717	1737	1726	-34.5	-28.2	0.817391	5.5	1-7,1737-1731;8-18,1728-1718	x-x,1730-1729[BULt];19-19,1717-1717[UP3]	.(((((((((((..(((((((&)))))))--))))))))))).	GGCUUACUCUCUUCUCUGUCA&UGACAGA--AGAGAGUGAGCA	0	0.0273633
Stage3	evm.model.FRAGSCAFF_218.742:1726	miR156b	evm.model.FRAGSCAFF_218.742	1717	1737	1726	-34.5	-28.2	0.817391	5.5	1-7,1737-1731;8-18,1728-1718	x-x,1730-1729[BULt];19-19,1717-1717[UP3]	.(((((((((((..(((((((&)))))))--))))))))))).	GGCUUACUCUCUUCUCUGUCA&UGACAGA--AGAGAGUGAGCA	0	0.0269543
Stage3	evm.model.FRAGSCAFF_230.786.1:1732	miR156b	evm.model.FRAGSCAFF_230.786.1	1723	1743	1732	-34.5	-27.6	0.8	5.5	1-4,1743-1740;5-18,1737-1724	x-x,1739-1738[BULt];19-19,1723-1723[UP3]	.((((((((((((((..((((&))))--)))))))))))))).	AGCUUACUCUCUUCUCAGUCA&UGAC--AGAAGAGAGUGAGCA	0	0.0285891
Stage3	evm.model.FRAGSCAFF_268.1051:744	miR156b	evm.model.FRAGSCAFF_268.1051	735	753	744	-34.5	-31.7	0.918841	1	1-13,753-741;15-19,739-735	14-14,740-740[SIL]	(((((.(((((((((((((&))))))))))))).)))))	UGCUCUCUCUCUUCUGUCA&UGACAGAAGAGAGUGAGCA	0	0.00335734
Stage3	evm.model.FRAGSCAFF_364.37:726	miR156b	evm.model.FRAGSCAFF_364.37	717	735	726	-34.5	-31.7	0.918841	1	1-13,735-723;15-19,721-717	14-14,722-722[SIL]	(((((.(((((((((((((&))))))))))))).)))))	UGCUCUCUCUCUUCUGUCA&UGACAGAAGAGAGUGAGCA	0	0.00209966
Stage3	evm.model.FRAGSCAFF_37.197:1738	miR156b	evm.model.FRAGSCAFF_37.197	1729	1749	1738	-34.5	-27.5	0.797101	5.5	1-4,1749-1746;5-18,1743-1730	x-x,1745-1744[BULt];19-19,1729-1729[UP3]	.((((((((((((((..((((&))))--)))))))))))))).	GGCUUACUCUCUUCUCAGUCA&UGAC--AGAAGAGAGUGAGCA	0	0.0306287
Stage3	evm.model.FRAGSCAFF_459.146.1:1735	miR156b	evm.model.FRAGSCAFF_459.146.1	1726	1746	1735	-34.5	-27.6	0.8	5.5	1-4,1746-1743;5-18,1740-1727	x-x,1742-1741[BULt];19-19,1726-1726[UP3]	.((((((((((((((..((((&))))--)))))))))))))).	AGCUUACUCUCUUCUCAGUCA&UGAC--AGAAGAGAGUGAGCA	0	0.0298134
Stage3	evm.model.ORIGINAL_1193.206:1158	miR156b	evm.model.ORIGINAL_1193.206	1149	1167	1158	-34.5	-31.7	0.918841	1	1-13,1167-1155;15-19,1153-1149	14-14,1154-1154[SIL]	(((((.(((((((((((((&))))))))))))).)))))	UGCUCUCUCUCUUCUGUCA&UGACAGAAGAGAGUGAGCA	0	0.00168008
Stage3	evm.model.ORIGINAL_3472.189.1:951	miR156b	evm.model.ORIGINAL_3472.189.1	942	960	951	-34.5	-31.5	0.913043	1	1-13,960-948;15-19,946-942	14-14,947-947[SIL]	(((((.(((((((((((((&))))))))))))).)))))	UGCUCUCUCUCUUCUGUCA&UGACAGAAGAGAGUGAGCA	0	0.0191514
Stage3	evm.model.ORIGINAL_3472.287:810	miR156b	evm.model.ORIGINAL_3472.287	801	819	810	-34.5	-31.7	0.918841	1	1-13,819-807;15-19,805-801	14-14,806-806[SIL]	(((((.(((((((((((((&))))))))))))).)))))	UGCUCUCUCUCUUCUGUCA&UGACAGAAGAGAGUGAGCA	0	0.00251906
Stage3	evm.model.ORIGINAL_3556.112:768	miR156b	evm.model.ORIGINAL_3556.112	759	777	768	-34.5	-31.7	0.918841	1	1-13,777-765;15-19,763-759	14-14,764-764[SIL]	(((((.(((((((((((((&))))))))))))).)))))	UGCUCUCUCUCUUCUGUCA&UGACAGAAGAGAGUGAGCA	0	0.00419491
Stage3	evm.model.ORIGINAL_3556.24:918	miR156b	evm.model.ORIGINAL_3556.24	909	927	918	-34.5	-31.5	0.913043	1	1-13,927-915;15-19,913-909	14-14,914-914[SIL]	(((((.(((((((((((((&))))))))))))).)))))	UGCUCUCUCUCUUCUGUCA&UGACAGAAGAGAGUGAGCA	0	0.0179136
Stage3	evm.model.ORIGINAL_6123.252:768	miR156b	evm.model.ORIGINAL_6123.252	759	777	768	-34.5	-31.7	0.918841	1	1-13,777-765;15-19,763-759	14-14,764-764[SIL]	(((((.(((((((((((((&))))))))))))).)))))	UGCUCUCUCUCUUCUGUCA&UGACAGAAGAGAGUGAGCA	0	0.0117014
Stage3	evm.model.ORIGINAL_6609.8:747	miR156b	evm.model.ORIGINAL_6609.8	738	756	747	-34.5	-31.7	0.918841	1	1-13,756-744;15-19,742-738	14-14,743-743[SIL]	(((((.(((((((((((((&))))))))))))).)))))	UGCUCUCUCUCUUCUGUCA&UGACAGAAGAGAGUGAGCA	0	0.00377621
Stage3	evm.model.ORIGINAL_821.397:753	miR156b	evm.model.ORIGINAL_821.397	744	762	753	-34.5	-31.7	0.918841	1	1-13,762-750;15-19,748-744	14-14,749-749[SIL]	(((((.(((((((((((((&))))))))))))).)))))	UGCUCUCUCUCUUCUGUCA&UGACAGAAGAGAGUGAGCA	0	0.00293829
Stage3	evm.model.FRAGSCAFF_149.460:895	miR164a	evm.model.FRAGSCAFF_149.460	885	904	895	-42.7	-38.7	0.906323	1	1-16,904-889;18-20,887-885	17-17,888-888[SIL]	(((.((((((((((((((((&)))))))))))))))).)))	GCAAGUGCCCUGCUUCUCCA&UGGAGAAGCAGGGCACGUGC	0	0.00586794
Stage3	evm.model.FRAGSCAFF_245.195:646	miR164a	evm.model.FRAGSCAFF_245.195	636	655	646	-42.7	-38.7	0.906323	1	1-16,655-640;18-20,638-636	17-17,639-639[SIL]	(((.((((((((((((((((&)))))))))))))))).)))	GCAAGUGCCCUGCUUCUCCA&UGGAGAAGCAGGGCACGUGC	0	0.00377621
Stage3	evm.model.FRAGSCAFF_326.221:658	miR164a	evm.model.FRAGSCAFF_326.221	648	667	658	-42.7	-37.2	0.871194	3	2-16,666-652;19-20,649-648	1-1,667-667[UP5];17-18,651-650[SIL]	((..(((((((((((((((.&.)))))))))))))))..))	GCCGGUGCCCUGCUUCUCCG&UGGAGAAGCAGGGCACGUGC	0	0.00837222
Stage3	evm.model.FRAGSCAFF_400.673:688	miR164a	evm.model.FRAGSCAFF_400.673	678	697	688	-42.7	-38.7	0.906323	1	1-16,697-682;18-20,680-678	17-17,681-681[SIL]	(((.((((((((((((((((&)))))))))))))))).)))	GCAAGUGCCCUGCUUCUCCA&UGGAGAAGCAGGGCACGUGC	0	0.00293829
Stage3	evm.model.FRAGSCAFF_45.123:44	miR164a	evm.model.FRAGSCAFF_45.123	34	53	44	-42.7	-33.1	0.775176	3	2-15,52-39;17-17,37-37;19-20,35-34	1-1,53-53[UP5];16-16,38-38[SIL];18-18,36-36[SIL]	((.(.((((((((((((((.&.)))))))))))))).).))	GCUCUUGCCCUGCUUCUCCU&UGGAGAAGCAGGGCACGUGC	0	0.0240868
Stage3	evm.model.FRAGSCAFF_50.1055:658	miR164a	evm.model.FRAGSCAFF_50.1055	648	667	658	-42.7	-37.2	0.871194	3	2-16,666-652;19-20,649-648	1-1,667-667[UP5];17-18,651-650[SIL]	((..(((((((((((((((.&.)))))))))))))))..))	GCCGGUGCCCUGCUUCUCCG&UGGAGAAGCAGGGCACGUGC	0	0.00795527
Stage3	evm.model.FRAGSCAFF_74.135:646	miR164a	evm.model.FRAGSCAFF_74.135	636	655	646	-42.7	-38.7	0.906323	1	1-16,655-640;18-20,638-636	17-17,639-639[SIL]	(((.((((((((((((((((&)))))))))))))))).)))	GCAAGUGCCCUGCUUCUCCA&UGGAGAAGCAGGGCACGUGC	0	0.00335734
Stage3	evm.model.ORIGINAL_3498.94:655	miR164a	evm.model.ORIGINAL_3498.94	645	664	655	-42.7	-37.2	0.871194	3	2-16,663-649;19-20,646-645	1-1,664-664[UP5];17-18,648-647[SIL]	((..(((((((((((((((.&.)))))))))))))))..))	GCCGGUGCCCUGCUUCUCCG&UGGAGAAGCAGGGCACGUGC	0	0.00628576
Stage3	evm.model.ORIGINAL_4625.86:667	miR164a	evm.model.ORIGINAL_4625.86	657	676	667	-42.7	-38.7	0.906323	1	1-16,676-661;18-20,659-657	17-17,660-660[SIL]	(((.((((((((((((((((&)))))))))))))))).)))	GCAAGUGCCCUGCUUCUCCA&UGGAGAAGCAGGGCACGUGC	0	0.00251906
Stage3	evm.model.ORIGINAL_4882.62:664	miR164a	evm.model.ORIGINAL_4882.62	654	673	664	-42.7	-38.7	0.906323	1	1-16,673-658;18-20,656-654	17-17,657-657[SIL]	(((.((((((((((((((((&)))))))))))))))).)))	GCAAGUGCCCUGCUUCUCCA&UGGAGAAGCAGGGCACGUGC	0	0.00419491
Stage3	evm.model.ORIGINAL_5308.143:835	miR164a	evm.model.ORIGINAL_5308.143	825	844	835	-42.7	-38.7	0.906323	1	1-16,844-829;18-20,827-825	17-17,828-828[SIL]	(((.((((((((((((((((&)))))))))))))))).)))	GCAAGUGCCCUGCUUCUCCA&UGGAGAAGCAGGGCACGUGC	0	0.00461343
Stage3	evm.model.ORIGINAL_5413.28:646	miR164a	evm.model.ORIGINAL_5413.28	636	655	646	-42.7	-38.7	0.906323	1	1-16,655-640;18-20,638-636	17-17,639-639[SIL]	(((.((((((((((((((((&)))))))))))))))).)))	GCAAGUGCCCUGCUUCUCCA&UGGAGAAGCAGGGCACGUGC	0	0.00209966
Stage3	evm.model.ORIGINAL_6220.71:736	miR164a	evm.model.ORIGINAL_6220.71	726	745	736	-42.7	-40.1	0.93911	1	1-17,745-729;19-20,727-726	18-18,728-728[SIL]	((.(((((((((((((((((&))))))))))))))))).))	GCUCGUGCCCUGCUUCUCCA&UGGAGAAGCAGGGCACGUGC	0	0.000420285
Stage3	evm.model.ORIGINAL_633.56:643	miR164a	evm.model.ORIGINAL_633.56	633	652	643	-42.7	-34.5	0.807963	3	1-6,652-647;8-16,645-637;18-20,635-633	7-7,646-646[SIL];17-17,636-636[SIL]	(((.(((((((((.((((((&)))))).))))))))).)))	GCAAGUGCCCUGCAUCUCCA&UGGAGAAGCAGGGCACGUGC	0	0.0154335
Stage3	evm.model.ORIGINAL_821.307:643	miR164a	evm.model.ORIGINAL_821.307	633	652	643	-42.7	-34.5	0.807963	3	1-6,652-647;8-16,645-637;18-20,635-633	7-7,646-646[SIL];17-17,636-636[SIL]	(((.(((((((((.((((((&)))))).))))))))).)))	GCAAGUGCCCUGCAUCUCCA&UGGAGAAGCAGGGCACGUGC	0	0.0158473
Stage3	evm.model.FRAGSCAFF_121.275:631	miR164b	evm.model.FRAGSCAFF_121.275	622	640	631	-39.3	-36.8	0.936387	1	1-12,640-629;14-19,627-622	13-13,628-628[SIL]	((((((.((((((((((((&)))))))))))).))))))	CACGUGGCCUGCUUCUCCA&UGGAGAAGCAGGGCACGUG	1	0.000387295
Stage3	evm.model.FRAGSCAFF_19.2066:667	miR164b	evm.model.FRAGSCAFF_19.2066	658	676	667	-39.3	-34	0.86514	1	1-12,676-665;14-19,663-658	13-13,664-664[SIL]	((((((.((((((((((((&)))))))))))).))))))	CACGUGACCUGCUUCUCCA&UGGAGAAGCAGGGCACGUG	0	0.0112859
Stage3	evm.model.FRAGSCAFF_250.649:682	miR164b	evm.model.FRAGSCAFF_250.649	673	691	682	-39.3	-34	0.86514	1	1-12,691-680;14-19,678-673	13-13,679-679[SIL]	((((((.((((((((((((&)))))))))))).))))))	CACGUGACCUGCUUCUCCA&UGGAGAAGCAGGGCACGUG	0	0.0121168
Stage3	evm.model.FRAGSCAFF_293.638:673	miR164b	evm.model.FRAGSCAFF_293.638	664	682	673	-39.3	-34	0.86514	1	1-12,682-671;14-19,669-664	13-13,670-670[SIL]	((((((.((((((((((((&)))))))))))).))))))	CACGUGACCUGCUUCUCCA&UGGAGAAGCAGGGCACGUG	0	0.00962199
Stage3	evm.model.FRAGSCAFF_400.763:685	miR164b	evm.model.FRAGSCAFF_400.763	676	694	685	-39.3	-35.4	0.900763	1	1-16,694-679;18-19,677-676	17-17,678-678[SIL]	((.((((((((((((((((&)))))))))))))))).))	CAAGUGCCCUGCUUCUCCA&UGGAGAAGCAGGGCACGUG	0	0.00377621
Stage3	evm.model.FRAGSCAFF_445.440:628	miR164b	evm.model.FRAGSCAFF_445.440	619	637	628	-39.3	-36.8	0.936387	1	1-12,637-626;14-19,624-619	13-13,625-625[SIL]	((((((.((((((((((((&)))))))))))).))))))	CACGUGGCCUGCUUCUCCA&UGGAGAAGCAGGGCACGUG	0	0.00126032
Stage3	evm.model.FRAGSCAFF_461.77:718	miR164b	evm.model.FRAGSCAFF_461.77	709	727	718	-39.3	-34	0.86514	1	1-12,727-716;14-19,714-709	13-13,715-715[SIL]	((((((.((((((((((((&)))))))))))).))))))	CACGUGACCUGCUUCUCCA&UGGAGAAGCAGGGCACGUG	0	0.0104543
Stage3	evm.model.ORIGINAL_3006.222:670	miR164b	evm.model.ORIGINAL_3006.222	661	679	670	-39.3	-34	0.86514	1	1-12,679-668;14-19,666-661	13-13,667-667[SIL]	((((((.((((((((((((&)))))))))))).))))))	CACGUGACCUGCUUCUCCA&UGGAGAAGCAGGGCACGUG	0	0.0108702
Stage3	evm.model.ORIGINAL_3507.383:682	miR164b	evm.model.ORIGINAL_3507.383	673	691	682	-39.3	-34	0.86514	1	1-12,691-680;14-19,678-673	13-13,679-679[SIL]	((((((.((((((((((((&)))))))))))).))))))	CACGUGACCUGCUUCUCCA&UGGAGAAGCAGGGCACGUG	0	0.0100382
Stage3	evm.model.ORIGINAL_4120.84:715	miR164b	evm.model.ORIGINAL_4120.84	706	724	715	-39.3	-34	0.86514	1	1-12,724-713;14-19,711-706	13-13,712-712[SIL]	((((((.((((((((((((&)))))))))))).))))))	CACGUGACCUGCUUCUCCA&UGGAGAAGCAGGGCACGUG	0	0.0117014
Stage3	evm.model.ORIGINAL_4745.67:655	miR164b	evm.model.ORIGINAL_4745.67	644	664	655	-39.3	-34.3	0.872774	3.5	2-16,663-649;17-19,646-644	1-1,664-664[UP5];x-x,648-647[BULt]	(((..(((((((((((((((.&.)))))))))))))))--)))	CGCCGGUGCCCUGCUUCUCCG&UGGAGAAGCAGGGCAC--GUG	0	0.00753816
Stage3	evm.model.ORIGINAL_4749.208:646	miR164b	evm.model.ORIGINAL_4749.208	637	655	646	-39.3	-35.4	0.900763	1	1-16,655-640;18-19,638-637	17-17,639-639[SIL]	((.((((((((((((((((&)))))))))))))))).))	CAAGUGCCCUGCUUCUCCA&UGGAGAAGCAGGGCACGUG	0	0.00335734
Stage3	evm.model.FRAGSCAFF_387.914:944	miR319a	evm.model.FRAGSCAFF_387.914	935	953	944	-41.4	-35.1	0.847826	1.5	1-14,953-940;16-20,939-935	15-15,x-x[BULq]	(((((-((((((((((((((&)))))))))))))).)))))	GGGGG-ACCCUUCAGUCCAA&UUGGACUGAAGGGUGCUCCC	2	0.0235132
Stage3	evm.model.ORIGINAL_1117.20:1103	miR319a	evm.model.ORIGINAL_1117.20	1094	1112	1103	-41.4	-35.1	0.847826	1.5	1-14,1112-1099;16-20,1098-1094	15-15,x-x[BULq]	(((((-((((((((((((((&)))))))))))))).)))))	GGGGG-ACCCUUCAGUCCAA&UUGGACUGAAGGGUGCUCCC	0	0.00461343
Stage3	evm.model.FRAGSCAFF_129.272:1109	miR319b	evm.model.FRAGSCAFF_129.272	1100	1118	1109	-43	-31.8	0.739535	3	1-13,1118-1106;15-15,1105-1105;17-21,1104-1100	14-14,x-x[BULq];16-16,x-x[BULq]	(((((-(-(((((((((((((&))))))))))))).).)))))	GGGGA-C-CCCUUCAGUCCAG&UUGGACUGAAGGGUGCUCCCU	0	0.0273633
Stage3	evm.model.FRAGSCAFF_196.205:1112	miR319b	evm.model.FRAGSCAFF_196.205	1103	1121	1112	-43	-31.8	0.739535	3	1-13,1121-1109;15-15,1108-1108;17-21,1107-1103	14-14,x-x[BULq];16-16,x-x[BULq]	(((((-(-(((((((((((((&))))))))))))).).)))))	GGGGA-C-CCCUUCAGUCCAG&UUGGACUGAAGGGUGCUCCCU	1	0.0259972
Stage3	evm.model.FRAGSCAFF_420.78:1097	miR319b	evm.model.FRAGSCAFF_420.78	1087	1106	1097	-43	-36.2	0.84186	1.5	1-14,1106-1093;16-21,1092-1087	15-15,x-x[BULq]	((((((-((((((((((((((&)))))))))))))).))))))	AGGGGG-ACCCUUCAGUCCAA&UUGGACUGAAGGGUGCUCCCU	0	0.00168008
Stage3	evm.model.FRAGSCAFF_50.64:1097	miR319b	evm.model.FRAGSCAFF_50.64	1088	1106	1097	-43	-31.8	0.739535	3	1-13,1106-1094;15-15,1093-1093;17-21,1092-1088	14-14,x-x[BULq];16-16,x-x[BULq]	(((((-(-(((((((((((((&))))))))))))).).)))))	GGGGA-C-CCCUUCAGUCCAG&UUGGACUGAAGGGUGCUCCCU	0	0.0310361
Stage3	evm.model.ORIGINAL_5630.43:1097	miR319b	evm.model.ORIGINAL_5630.43	1088	1106	1097	-43	-31.8	0.739535	3	1-13,1106-1094;15-15,1093-1093;17-21,1092-1088	14-14,x-x[BULq];16-16,x-x[BULq]	(((((-(-(((((((((((((&))))))))))))).).)))))	GGGGA-C-CCCUUCAGUCCAG&UUGGACUGAAGGGUGCUCCCU	0	0.0277721
Stage3	evm.model.ORIGINAL_593.88:1109	miR319b	evm.model.ORIGINAL_593.88	1099	1118	1109	-43	-36.2	0.84186	1.5	1-14,1118-1105;16-21,1104-1099	15-15,x-x[BULq]	((((((-((((((((((((((&)))))))))))))).))))))	AGGGGG-ACCCUUCAGUCCAA&UUGGACUGAAGGGUGCUCCCU	0	0.00377621
Stage3	evm.model.ORIGINAL_979.393:1097	miR319b	evm.model.ORIGINAL_979.393	1087	1106	1097	-43	-36.2	0.84186	1.5	1-14,1106-1093;16-21,1092-1087	15-15,x-x[BULq]	((((((-((((((((((((((&)))))))))))))).))))))	AGGGGG-ACCCUUCAGUCCAA&UUGGACUGAAGGGUGCUCCCU	1	0.00116143
Stage3	evm.model.FRAGSCAFF_100.41:2409	miR398	evm.model.FRAGSCAFF_100.41	2394	2418	2409	-39.7	-31.2	0.785894	9	1-10,2418-2409;11-16,2404-2399;17-20,2397-2394	x-x,2408-2405[BULt];x-x,2398-2398[BULt]	((((.((((((....((((((((((&))))))))))----))))))-))))	AGGGCGUGACCUUCCUGAGAACACA&UGUGUUCUCA----GGUCAC-CCCU	1	0.00502315
Stage3	evm.model.FRAGSCAFF_190.982:1154	miR398	evm.model.FRAGSCAFF_190.982	1144	1163	1154	-39.7	-31	0.780856	5	2-17,1162-1147	1-1,1163-1163[UP5];18-20,1146-1144[UP3]	...((((((((((((((((.&.))))))))))))))))...	CUUGGUGACCUGGGAACACU&UGUGUUCUCAGGUCACCCCU	0	0.00878898
Stage3	evm.model.FRAGSCAFF_212.326:695	miR398	evm.model.FRAGSCAFF_212.326	685	704	695	-39.7	-31	0.780856	5	2-17,703-688	1-1,704-704[UP5];18-20,687-685[UP3]	...((((((((((((((((.&.))))))))))))))))...	CUUGGUGACCUGGGAACACU&UGUGUUCUCAGGUCACCCCU	0	0.00920557
Stage3	evm.model.FRAGSCAFF_328.43_evm.model.FRAGSCAFF_328.44:2481	miR398	evm.model.FRAGSCAFF_328.43_evm.model.FRAGSCAFF_328.44	2466	2490	2481	-39.7	-31.2	0.785894	9	1-10,2490-2481;11-16,2476-2471;17-20,2469-2466	x-x,2480-2477[BULt];x-x,2470-2470[BULt]	((((.((((((....((((((((((&))))))))))----))))))-))))	AGGGCGUGACCUUCCUGAGAACACA&UGUGUUCUCA----GGUCAC-CCCU	1	0.0054085
Stage3	evm.model.FRAGSCAFF_371.149.1:1485	miR398	evm.model.FRAGSCAFF_371.149.1	1475	1501	1485	-39.7	-33.3	0.838791	16.5	2-5,1500-1497;6-20,1489-1475	1-1,1501-1501[UP5];x-x,1496-1490[BULt]	(((((((((((((((.......((((.&.))))-------)))))))))))))))	AGGGGUGGCCUGAGAAGCUGAAGCACG&UGUGU-------UCUCAGGUCACCCCU	2	0.0464736
Stage3	evm.model.ORIGINAL_3934.209:1491	miR398	evm.model.ORIGINAL_3934.209	1481	1507	1491	-39.7	-33.3	0.838791	16.5	2-5,1506-1503;6-20,1495-1481	1-1,1507-1507[UP5];x-x,1502-1496[BULt]	(((((((((((((((.......((((.&.))))-------)))))))))))))))	AGGGGUGGCCUGAGAAGCUGAAGCACG&UGUGU-------UCUCAGGUCACCCCU	2	0.0235132
Stage3	evm.model.FRAGSCAFF_190.601:1194	novel_102	evm.model.FRAGSCAFF_190.601	1182	1203	1194	-49.9	-36	0.721443	7	3-12,1201-1192;15-24,1191-1182	1-2,1203-1202[UP5];13-14,x-x[BULq]	((((((((((--((((((((((..&..))))))))))..))))))))))	GUGGUCGCUC--CGGUCGGACACC&AAUGUCCGACUGUUGGGCGACCGC	0	0.0310361
Stage3	evm.model.ORIGINAL_3396.16:896	novel_104	evm.model.ORIGINAL_3396.16	880	905	896	-35.6	-23.5	0.660112	12.5	3-5,903-901;8-12,898-894;13-23,891-881	1-2,905-904[UP5];6-7,900-899[SIL];x-x,893-892[BULt];24-24,880-880[UP3]	.(((((((((((..(((((..(((..&..)))..)))))--))))))))))).	GGUGUUGUUGCUUCACAAGUGCAAGA&AAUUGAUCUUGU--AGCAAUAACACG	0	0.0499926
Stage3	evm.model.FRAGSCAFF_340.61.2:772	novel_115	evm.model.FRAGSCAFF_340.61.2	760	781	772	-46.1	-37.3	0.809111	6.5	2-2,780-780;5-15,777-767;17-23,766-760	1-1,781-781[UP5];3-4,779-778[SIL];16-16,x-x[BULq]	(((((((-(((((((((((..(.&.)..))))))))))).)))))))	GCAGGCU-CUGCCGAGCAGGAGG&ACAACUGCUCGGUAGUAGCCUGC	2	0.0464736
Stage3	evm.model.FRAGSCAFF_284.247:1942	novel_116	evm.model.FRAGSCAFF_284.247	1929	1952	1942	-47.1	-33.8	0.717622	8.5	2-5,1951-1948;7-8,1946-1945;9-10,1943-1942;12-24,1941-1929	1-1,1952-1952[UP5];6-6,1947-1947[SIL];x-x,1944-1944[BULt];11-11,x-x[BULq]	(((((((((((((-((.((.((((.&.)))).))-)).)))))))))))))	GGGGCUGCUCCAG-CGCUGCGUUGG&ACAACUUA-CGUCUGGAGCAGCUCC	1	0.0119366
Stage3	evm.model.FRAGSCAFF_242.178_evm.model.FRAGSCAFF_242.179_evm.model.FRAGSCAFF_242.181:377	novel_119	evm.model.FRAGSCAFF_242.178_evm.model.FRAGSCAFF_242.179_evm.model.FRAGSCAFF_242.181	363	386	377	-45.3	-32.9	0.726269	7.5	2-20,385-367;22-24,365-363	1-1,386-386[UP5];21-21,366-366[SIL]	(((.(((((((((((((((((((.&.))))))))))))))))))).)))	GGAGGGUGGCCAGGUUGAGUUUGA&ACAAGUUUGAUCUGGCCACUGUCC	1	0.0096375
Stage3	evm.model.FRAGSCAFF_120.72:530	novel_122	evm.model.FRAGSCAFF_120.72	516	539	530	-42.8	-32.46	0.758411	6.5	1-16,539-524;21-23,519-517	17-20,523-520[SIL];24-24,516-516[UP3]	.(((....((((((((((((((((&))))))))))))))))....))).	GGGUACGGGGUUCGAGCCGUUUGU&ACAGACGGCUCGAACUAAAAACCG	2	0.0464736
Stage3	evm.model.ORIGINAL_4628.38:530	novel_122	evm.model.ORIGINAL_4628.38	516	539	530	-42.8	-32.46	0.758411	6.5	1-16,539-524;21-23,519-517	17-20,523-520[SIL];24-24,516-516[UP3]	.(((....((((((((((((((((&))))))))))))))))....))).	GGGUACGGGGUUCGAGCCGUUUGU&ACAGACGGCUCGAACUAAAAACCG	2	0.0235132
Stage3	evm.model.FRAGSCAFF_147.159.1:288	novel_134	evm.model.FRAGSCAFF_147.159.1	275	298	288	-35.6	-24.3	0.682584	7.5	1-2,298-297;3-13,295-285;15-21,283-277	x-x,296-296[BULt];14-14,284-284[SIL];22-23,276-275[UP3]	..(((((((.(((((((((((.((&))-))))))))))).)))))))..	AGGGUGGUGGUGUUACAGACGUGU&AC-CGUCUGUAAUAAUACUAUCAC	0	0.036722
Stage3	evm.model.FRAGSCAFF_241.193:306	novel_134	evm.model.FRAGSCAFF_241.193	293	316	306	-35.6	-24.3	0.682584	7.5	1-2,316-315;3-13,313-303;15-21,301-295	x-x,314-314[BULt];14-14,302-302[SIL];22-23,294-293[UP3]	..(((((((.(((((((((((.((&))-))))))))))).)))))))..	AGGGUGGUGGUGUUACAGACGUGU&AC-CGUCUGUAAUAAUACUAUCAC	0	0.0371268
Stage3	evm.model.FRAGSCAFF_94.271:237	novel_160	evm.model.FRAGSCAFF_94.271	222	245	237	-49.4	-35.2	0.712551	11.5	2-3,244-243;7-10,240-237;11-24,235-222	1-1,245-245[UP5];4-6,242-241[AILq];x-x,236-236[BULt]	((((((((((((((.((((..-((.&.))...))))-))))))))))))))	GUCGGCGGGGCCUGCCGGAGG-AGC&ACUAGAUCUG-UAGGCCUCGCCGAC	1	0.0241089
Stage3	evm.model.FRAGSCAFF_133.717:678	novel_190	evm.model.FRAGSCAFF_133.717	667	687	678	-37.5	-27.6	0.736	7	2-15,686-673	1-1,687-687[UP5];16-21,672-667[UP3]	......((((((((((((((.&.))))))))))))))......	GUUAUUGGCACGCCAAUAUCA&AGAUAUUGGCGUGCCUCAAUC	1	0.0372507
Stage3	evm.model.FRAGSCAFF_218.975.1:248	novel_191	evm.model.FRAGSCAFF_218.975.1	234	257	248	-40.2	-26.9	0.669154	6.5	1-11,257-247;12-15,245-242;18-23,240-235	x-x,246-246[BULt];16-17,241-241[AILq];24-24,234-234[UP3]	.((((((.-((((.(((((((((((&)))))))))))-))))..)))))).	AGCUCGUG-UAACAGAUCGAGAUCU&AGAUCUCGAUC-GUUGUAAUGAGUG	0	0.024497
Stage3	evm.model.ORIGINAL_1666.156:848	novel_20	evm.model.ORIGINAL_1666.156	834	857	848	-34.4	-29.6	0.860465	7	2-5,856-853;8-24,850-834	1-1,857-857[UP5];6-7,852-851[SIL]	(((((((((((((((((..((((.&.))))..)))))))))))))))))	ACUUUCGAGUGGACCACGUGAUUA&AAAUUUAGUGGUCUACUUGAAAGU	2	0.0235132
Stage3	evm.model.FRAGSCAFF_91.95:612	novel_209	evm.model.FRAGSCAFF_91.95	598	621	612	-45.3	-42.6	0.940397	1	1-17,621-605;19-24,603-598	18-18,604-604[SIL]	((((((.(((((((((((((((((&))))))))))))))))).))))))	CCCUUCCACAACCAAUGUGGGACU&AGUCCCACAUUGGUUGUAGAAGGG	2	0.0235132
Stage3	evm.model.FRAGSCAFF_45.151:513	novel_218	evm.model.FRAGSCAFF_45.151	502	522	513	-31.4	-22.5	0.716561	13	6-18,517-505;20-21,503-502	1-5,522-518[UP5];19-19,504-504[SIL]	((.(((((((((((((.....&.....))))))))))))).))	GACGUGGAGGCCGGGUCGGUG&AUAAAAUCCGGUCUCUAUAUC	1	0.0353842
Stage3	evm.model.ORIGINAL_5551.54:2535	novel_24	evm.model.ORIGINAL_5551.54	2523	2544	2535	-41.1	-30.3	0.737226	6	3-22,2542-2523	1-2,2544-2543[UP5]	((((((((((((((((((((..&..))))))))))))))))))))	GUUUUUUCUGCAGUCUUUUGCA&AACAGAGGACUGCAGAAGAAGC	2	0.0464736
Stage3	evm.model.ORIGINAL_668.317:204	novel_255	evm.model.ORIGINAL_668.317	195	213	204	-30.5	-21.8	0.714754	6.5	1-13,213-201;15-18,200-197	14-14,x-x[BULq];19-20,196-195[UP3]	..((((-(((((((((((((&))))))))))))).))))..	UUGCCG-CUGUGGUGUUUAU&AUAGAUAUCACAGACGGUUU	0	0.0423744
Stage3	evm.model.ORIGINAL_4874.46:110	novel_274	evm.model.ORIGINAL_4874.46	99	119	110	-39.7	-31.2	0.785894	10.5	4-11,116-109;13-22,108-99	1-3,119-117[UP5];12-12,x-x[BULq]	((((((((((-((((((((...&...)))))))).))))))))))	GGUGCCCGGC-ACGCGGGAGCG&AUAUUUUGCGUAGUCGGGCACC	1	0.0138485
Stage3	evm.model.ORIGINAL_1054.201:62	novel_277	evm.model.ORIGINAL_1054.201	47	71	62	-45.3	-32.4	0.715232	9	1-3,71-69;6-15,66-57;18-24,53-47	4-5,68-67[SIL];16-17,56-54[AILt]	(((((((...((((((((((..(((&)))..))))))))))-..)))))))	GGGUGAGGCCUCAUGGACGGGAGAU&AUCAACCGUCUGUGA-UACUCACCC	2	0.0235132
Stage3	evm.model.ORIGINAL_979.396:478	novel_28	evm.model.ORIGINAL_979.396	464	487	478	-38.5	-31.9	0.828571	7	2-23,486-465	1-1,487-487[UP5];24-24,464-464[UP3]	.((((((((((((((((((((((.&.)))))))))))))))))))))).	AUGGUGGUUACGGUAUGGGCGGUA&AACCGUCUAUGCUGUAAUUAUCAC	2	0.0464736
Stage3	evm.model.FRAGSCAFF_63.142:2861	novel_281	evm.model.FRAGSCAFF_63.142	2848	2871	2861	-33.6	-26	0.77381	7.5	3-6,2869-2866;7-23,2864-2848	1-2,2871-2870[UP5];x-x,2865-2865[BULt]	(((((((((((((((((.((((..&..))))-)))))))))))))))))	GUUCUAAGAAUGAAGCAUGAUGUU&AUCAUC-UGUUUUAUUCUUAGAGC	1	0.0153754
Stage3	evm.model.FRAGSCAFF_62.385:394	novel_302	evm.model.FRAGSCAFF_62.385	381	404	394	-35.8	-24.5	0.684358	8	2-7,403-398;8-8,396-396;10-21,394-383	1-1,404-404[UP5];x-x,397-397[BULt];9-9,395-395[SIL];22-23,382-381[UP3]	..((((((((((((.(.((((((.&.))))))-).))))))))))))..	GAGAUGGUUCACAGUCAAGUUCAA&AUGAACU-GUCUGUGAAUUAUCAC	1	0.0259972
Stage3	evm.model.FRAGSCAFF_175.144:462	novel_351	evm.model.FRAGSCAFF_175.144	447	471	462	-39.1	-29.7	0.759591	10.5	4-11,468-461;12-15,459-456;17-24,454-447	1-3,471-469[UP5];x-x,460-460[BULt];16-16,455-455[SIL]	((((((((.((((.((((((((...&...))))))))-)))).))))))))	GCUCGUCAGGGACGGGUUCGAGUUC&AUUUUCGAACC-GUUUGUGAUGAGC	1	0.00463765
Stage3	evm.model.ORIGINAL_6239.2:286	novel_383	evm.model.ORIGINAL_6239.2	267	295	286	-47.2	-38.3	0.811441	10	1-12,295-284;13-16,279-276;17-24,274-267	x-x,283-280[BULt];x-x,275-275[BULt]	((((((((.((((....((((((((((((&))))))))))))----))))-))))))))	CAUGAACGCGUGGCUGUUCGUGCGGUCGG&CCGACCGCACGA----CUAC-UGUUCAUG	1	0.000774439
Stage3	evm.model.FRAGSCAFF_400.40:102	novel_385	evm.model.FRAGSCAFF_400.40	88	111	102	-45.6	-29.9	0.655702	10	1-10,111-102;13-16,99-96;19-22,93-90	11-12,101-100[SIL];17-18,95-94[SIL];23-24,89-88[UP3]	..((((..((((..((((((((((&))))))))))..))))..))))..	GUGCUGGGCGUCCGGGUCGUGCGG&CCGCACGACUACGAUGAACAGUGU	1	0.0420867
Stage3	evm.model.FRAGSCAFF_129.296:822	novel_39	evm.model.FRAGSCAFF_129.296	808	834	822	-44	-31.6	0.718182	11	1-6,834-829;7-11,825-821;13-24,819-808	x-x,828-826[BULt];12-12,820-820[SIL]	((((((((((((.(((((...((((((&))))))---))))).))))))))))))	GUGGACGCCAAGAUGCAGCUCACGGUU&AACCGU---CUGUGAUUUGGCGUCUAC	1	0.0398577
Stage3	evm.model.FRAGSCAFF_117.84:369	novel_392	evm.model.FRAGSCAFF_117.84	355	378	369	-42.6	-32.2	0.755869	6.5	1-1,378-378;4-22,375-357	2-3,377-376[SIL];23-24,356-355[UP3]	..(((((((((((((((((((..(&)..)))))))))))))))))))..	GAGAUUAUCAGGCAUCACAGAGAG&CCGUCUGUGAUGUCUGAUAAUCAC	2	0.0464736
Stage3	evm.model.ORIGINAL_1651.162:369	novel_392	evm.model.ORIGINAL_1651.162	355	378	369	-42.6	-32.2	0.755869	6.5	1-1,378-378;4-22,375-357	2-3,377-376[SIL];23-24,356-355[UP3]	..(((((((((((((((((((..(&)..)))))))))))))))))))..	GAGAUUAUCAGGCAUCACAGAGAG&CCGUCUGUGAUGUCUGAUAAUCAC	2	0.0235132
Stage3	evm.model.FRAGSCAFF_75.105:1253	novel_397	evm.model.FRAGSCAFF_75.105	1238	1262	1253	-43.1	-31.9	0.740139	6	1-8,1262-1255;10-17,1253-1246;19-20,1244-1243;22-25,1241-1238	9-9,1254-1254[SIL];18-18,1245-1245[SIL];21-21,1242-1242[SIL]	((((.((.((((((((.((((((((&)))))))).)))))))).)).))))	CUGAUGCAAGGGAAGAUUCAGCAGG&CCUGCUGAUUUUUCUCUGGUUUCAG	1	0.0233526
Stage3	evm.model.ORIGINAL_679.98:418	novel_397	evm.model.ORIGINAL_679.98	403	427	418	-43.1	-35.6	0.825986	8.5	1-3,427-425;5-23,423-405	4-4,424-424[SIL];24-25,404-403[UP3]	..(((((((((((((((((((.(((&))).)))))))))))))))))))..	GCGAGACCGGAGGAGGAUCAGGGGG&CCUGCUGAUUUUUCUCUGGUUUCAG	2	0.0235132
Stage3	evm.model.FRAGSCAFF_243.116:537	novel_412	evm.model.FRAGSCAFF_243.116	525	547	537	-37.8	-27	0.714286	8.5	1-4,547-544;6-14,541-533;17-21,529-525	5-5,543-542[AILt];15-16,532-530[AILt]	(((((...(((((((((..((((&))))-.)))))))))-..)))))	CCGUUGCGGGACGUGCAAGGUGG&CUAC-AUGCACGUCU-GAAACGG	0	0.0112859
Stage3	evm.model.FRAGSCAFF_411.337:1185	novel_417	evm.model.FRAGSCAFF_411.337	1172	1195	1185	-40.3	-27.3	0.677419	11	4-6,1192-1190;7-19,1188-1176;22-23,1173-1172	1-3,1195-1193[UP5];x-x,1189-1189[BULt];20-21,1175-1174[SIL]	((..(((((((((((((.(((...&...)))-)))))))))))))..))	AGGAGGCUGACAACUGGCUCCGCU&CUAGGA-CUAGUUGUUAGCUGACU	1	0.0376236
Stage3	evm.model.FRAGSCAFF_153.326:150	novel_42	evm.model.FRAGSCAFF_153.326	137	159	150	-42.5	-35.8	0.842353	4.5	1-18,159-142;20-23,141-138	19-19,x-x[BULq];24-24,137-137[UP3]	.((((-((((((((((((((((((&)))))))))))))))))).)))).	CCGGC-CGGAUCGGAGCUACCGUU&AACGGUAGUUCCGAUCUGAGUUGU	2	0.0235132
Stage3	evm.model.ORIGINAL_4188.37:615	novel_422	evm.model.ORIGINAL_4188.37	603	624	615	-38.4	-34.4	0.895833	5	1-3,624-622;5-22,620-603	4-4,621-621[SIL]	((((((((((((((((((.(((&))).))))))))))))))))))	GCUCGUUGGCAUGACGGCCGAG&CUCUGUUGUCAUGUCAAUGAGC	2	0.0235132
Stage3	evm.model.FRAGSCAFF_236.452:310	novel_425	evm.model.FRAGSCAFF_236.452	296	319	310	-44.4	-34.1	0.768018	8	1-3,319-317;6-12,314-308;14-23,306-297	4-5,316-315[SIL];13-13,307-307[SIL];24-24,296-296[UP3]	.((((((((((.(((((((..(((&)))..))))))).)))))))))).	AGCUCAUAGGCCCGGACGGGGCAG&CUGAACCGUCUGUGCUUAUGAGUC	2	0.0464736
Stage3	evm.model.FRAGSCAFF_245.62:1500	novel_445	evm.model.FRAGSCAFF_245.62	1489	1512	1500	-32.9	-26.5	0.805471	10	1-7,1512-1506;8-21,1502-1489	x-x,1505-1503[BULt]	((((((((((((((...(((((((&)))))))---))))))))))))))	CAGAAAUACCUGGUUUUGUCUUGC&GCAAGAU---AUUGGGUAUUUCUG	0	0.00377621
Stage3	evm.model.ORIGINAL_490.75:1170	novel_449	evm.model.ORIGINAL_490.75	1159	1179	1170	-33.9	-24	0.707965	6	2-18,1178-1162	1-1,1179-1179[UP5];19-21,1161-1159[UP3]	...(((((((((((((((((.&.)))))))))))))))))...	GCAGUUGUUUCAUUACAGAGG&GCUCUGUGAUGAAAUGACAUA	1	0.0461598
Stage3	evm.model.ORIGINAL_5718.36:253	novel_452	evm.model.ORIGINAL_5718.36	237	262	253	-40.8	-29.58	0.725	13	1-12,262-251;20-24,241-237	13-19,250-242[AILt]	(((((.........((((((((((((&))))))))))))--.......)))))	GCUGUUCCUAGGGGCAUGCAGGCGGC&GCUGCCUGUAUG--AAUAUUUACAGC	1	0.0146122
Stage3	evm.model.FRAGSCAFF_379.44:255	novel_458	evm.model.FRAGSCAFF_379.44	242	263	255	-34.5	-23.5	0.681159	7.5	1-6,263-258;9-15,256-250;17-23,248-242	7-8,257-257[AILq];16-16,249-249[SIL]	(((((((.(((((((.-((((((&))))))..))))))).)))))))	CUGCAGUACGGGCAAA-AGUUCC&GGAACUAAUUGUUUGAACUGUAG	1	0.0338884
Stage3	evm.model.FRAGSCAFF_346.125:452	novel_464	evm.model.FRAGSCAFF_346.125	439	461	452	-43	-32.4	0.753488	3.5	2-13,460-449;15-24,448-439	1-1,461-461[UP5];14-14,x-x[BULq]	((((((((((-((((((((((((.&.)))))))))))).))))))))))	GUAAUUAGAG-GUGCAGAUGAACA&GGUUCAUCUGCAUUCUCUGAUUGC	1	0.00502315
Stage3	evm.model.FRAGSCAFF_459.751:2334	novel_468	evm.model.FRAGSCAFF_459.751	2322	2342	2334	-39.3	-29	0.737913	5	1-9,2342-2334;12-19,2333-2326;21-23,2324-2322	10-11,x-x[BULq];20-20,2325-2325[SIL]	(((.((((((((--(((((((((&)))))))))..)))))))).)))	CACUUCACAGAC--UCUAUCUAC&GUAGAUAGAACGUCUGUGAUGUG	2	0.0235132
Stage3	evm.model.ORIGINAL_3507.348:1497	novel_476	evm.model.ORIGINAL_3507.348	1483	1506	1497	-44.5	-31.8	0.714607	8	1-12,1506-1495;13-15,1493-1491;17-21,1490-1486;23-24,1484-1483	x-x,1494-1494[BULt];16-16,x-x[BULq];22-22,1485-1485[SIL]	((.(((((-(((.((((((((((((&))))))))))))-))).))))).))	GCGGUCUG-GGCGCGGCACUGGUAC&GUAUUAGUGUCG-GUCACAGACGGU	1	0.0134664
Stage3	evm.model.FRAGSCAFF_223.1013:775	novel_480	evm.model.FRAGSCAFF_223.1013	762	783	775	-38	-25.9	0.681579	7.5	1-3,783-781;5-12,780-773;15-24,771-762	4-4,x-x[BULq];13-14,772-772[AILq]	((((((((((.-((((((((-(((&))).))))))))..))))))))))	GCUGUCGGUGG-GGAUACAA-CAC&GUGAUUGUAUUUAACACUGACGGU	0	0.0228553
Stage3	evm.model.FRAGSCAFF_270.138:772	novel_480	evm.model.FRAGSCAFF_270.138	759	780	772	-38	-25.9	0.681579	7.5	1-3,780-778;5-12,777-770;15-24,768-759	4-4,x-x[BULq];13-14,769-769[AILq]	((((((((((.-((((((((-(((&))).))))))))..))))))))))	GCUGUCGGUGG-GGAUACAA-CAC&GUGAUUGUAUUUAACACUGACGGU	0	0.023266
Stage3	evm.model.FRAGSCAFF_420.220:416	novel_487	evm.model.FRAGSCAFF_420.220	402	425	416	-32.3	-24	0.743034	6.5	1-3,425-423;6-15,420-411;17-24,409-402	4-5,422-421[SIL];16-16,410-410[SIL]	((((((((.((((((((((..(((&)))..)))))))))).))))))))	CAUGUUUGAUCAGAUUGAUGAAAC&GUUAAAUUAAUCUGAACAAACGUG	2	0.0464736
Stage3	evm.model.FRAGSCAFF_8.75:681	novel_489	evm.model.FRAGSCAFF_8.75	668	690	681	-36.9	-30.3	0.821138	6.5	1-7,690-684;9-20,682-671	8-8,683-683[SIL];21-23,670-668[UP3]	...((((((((((((.(((((((&))))))).))))))))))))...	UAAAGGCCACAGUCUCGAAGAAC&GUUCUUUUAGACUGUGGCUUAUG	2	0.0464736
Stage3	evm.model.ORIGINAL_4302.235:681	novel_489	evm.model.ORIGINAL_4302.235	668	690	681	-36.9	-30.3	0.821138	6.5	1-7,690-684;9-20,682-671	8-8,683-683[SIL];21-23,670-668[UP3]	...((((((((((((.(((((((&))))))).))))))))))))...	UAAAGGCCACAGUCUCGAAGAAC&GUUCUUUUAGACUGUGGCUUAUG	2	0.0235132
Stage3	evm.model.ORIGINAL_5603.70:249	novel_490	evm.model.ORIGINAL_5603.70	238	258	249	-30.1	-22.6	0.750831	7	3-18,256-241;20-21,239-238	1-2,258-257[UP5];19-19,240-240[SIL]	((.((((((((((((((((..&..)))))))))))))))).))	GAUGAGUUCUCACGUUCUAUC&GUUGGAAUGUGAGAAUUUUUC	0	0.0216222
Stage3	evm.model.ORIGINAL_5969.2:1061	novel_495	evm.model.ORIGINAL_5969.2	1049	1070	1061	-32.1	-23.5	0.732087	16	7-21,1064-1050	1-6,1070-1065[UP5];22-22,1049-1049[UP3]	.(((((((((((((((......&......))))))))))))))).	GCGUGGUCGCGGGCGGCGCGUC&UAAAAACCGUCUGUGAUUAUGA	1	0.0168998
Stage3	evm.model.FRAGSCAFF_364.30:401	novel_51	evm.model.FRAGSCAFF_364.30	386	410	401	-36.9	-25.9	0.701897	10	3-10,408-401;11-20,399-390	1-2,410-409[UP5];x-x,400-400[BULt];21-24,389-386[UP3]	....((((((((((.((((((((..&..))))))))-))))))))))....	AUAACUUCUACCAGAAUCAUAGGAG&AACUUAUGAU-CUGGUAGAAGAAUG	0	0.00377621
Stage3	evm.model.FRAGSCAFF_74.70:401	novel_51	evm.model.FRAGSCAFF_74.70	386	410	401	-36.9	-25.9	0.701897	10	3-10,408-401;11-20,399-390	1-2,410-409[UP5];x-x,400-400[BULt];21-24,389-386[UP3]	....((((((((((.((((((((..&..))))))))-))))))))))....	AUAACUUCUACCAGAAUCAUAGGAG&AACUUAUGAU-CUGGUAGAAGAAUG	0	0.00503177
Stage3	evm.model.ORIGINAL_2314.267:401	novel_51	evm.model.ORIGINAL_2314.267	386	410	401	-36.9	-25.9	0.701897	10	3-10,408-401;11-20,399-390	1-2,410-409[UP5];x-x,400-400[BULt];21-24,389-386[UP3]	....((((((((((.((((((((..&..))))))))-))))))))))....	AUAACUUCUACCAGAAUCAUAGGAG&AACUUAUGAU-CUGGUAGAAGAAUG	0	0.00461343
Stage3	evm.model.ORIGINAL_6220.116:494	novel_549	evm.model.ORIGINAL_6220.116	480	503	494	-31.9	-22	0.689655	9	3-15,501-489;17-22,485-480	1-2,503-502[UP5];16-16,488-486[AILt]	((((((...(((((((((((((..&..)))))))))))))--.))))))	AGCAGUACCAUCUGUGUCAUUAGU&UAUGAUGAUAUAGAU--AACUGCU	1	0.0203213
Stage3	evm.model.ORIGINAL_5717.130:1243	novel_567	evm.model.ORIGINAL_5717.130	1229	1252	1243	-48.6	-39	0.802469	5	1-9,1252-1244;11-24,1242-1229	10-10,1243-1243[SIL]	((((((((((((((.(((((((((&))))))))).))))))))))))))	GCAUUGGAGUUGUGGAGUCUGGGA&UCCCGGACUGCACGAUUUCAGUGC	2	0.0235132
Stage3	evm.model.FRAGSCAFF_387.80:81	novel_597	evm.model.FRAGSCAFF_387.80	70	91	81	-36.1	-29.8	0.825485	5.5	2-4,90-88;5-21,86-70	1-1,91-91[UP5];x-x,87-87[BULt]	(((((((((((((((((.(((.&.)))-)))))))))))))))))	UGGUCUUCGGUUAGGUUAGUCU&UGAU-AACCUGACCGAAGAUCA	2	0.0235132
Stage3	evm.model.ORIGINAL_1883.14:958	novel_598	evm.model.ORIGINAL_1883.14	942	967	958	-39.5	-27.1	0.686076	16	6-10,962-958;11-24,955-942	1-5,967-963[UP5];x-x,957-956[BULt]	((((((((((((((..(((((.....&.....)))))--))))))))))))))	GCGGGUGUAUGCAGAGGCGGAGCAGC&UGAUAUCCGU--CUGUAUAUAUCCGU	0	0.0170876
Stage3	evm.model.FRAGSCAFF_22.502:651	novel_602	evm.model.FRAGSCAFF_22.502	640	660	651	-46.1	-37	0.802603	3	2-17,659-644;20-23,643-640	1-1,660-660[UP5];18-19,x-x[BULq]	((((--((((((((((((((((.&.))))))))))))))))..))))	GCAA--CAGAUCUGAGCCGUCCU&UGGACGGCUCAGAUCUGGUUUGC	2	0.0235132
Stage3	evm.model.FRAGSCAFF_340.929:1353	novel_615	evm.model.FRAGSCAFF_340.929	1342	1367	1353	-36.9	-25.2	0.682927	14.5	2-8,1366-1360;9-15,1354-1348;17-21,1346-1342	1-1,1367-1367[UP5];x-x,1359-1355[BULt];16-16,1347-1347[SIL]	(((((.(((((((.....(((((((.&.)))))))-----))))))).)))))	GGCGUGCAGUUCGGCCCCUUCGCGCU&UGUGUGAA-----CGAACUGAAUGCC	1	0.0394857
Stage3	evm.model.FRAGSCAFF_16.114.1:1953	novel_624	evm.model.FRAGSCAFF_16.114.1	1942	1962	1953	-29.5	-24.4	0.827119	6	1-19,1962-1944	20-21,1943-1942[UP3]	..(((((((((((((((((((&)))))))))))))))))))..	GACACAGGUGGUUUGUAUUGG&UUAAUACGAACUAUCUGUGAU	2	0.0235132
Stage3	evm.model.ORIGINAL_2114.476:946	novel_633	evm.model.ORIGINAL_2114.476	932	956	946	-40.8	-27.68	0.678431	8.5	2-5,955-952;6-16,950-940;20-24,936-932	1-1,956-956[UP5];x-x,951-951[BULt];17-19,939-937[SIL]	(((((...(((((((((((.((((.&.))))-)))))))))))...)))))	GCUUGCCGUGUGGAGCCAGUUCUGU&UUAGA-CUGGCUCUACGAAUUAAGC	1	0.0069484
Stage3	evm.model.ORIGINAL_5551.101:1315	novel_634	evm.model.ORIGINAL_5551.101	1308	1324	1315	-28.1	-26.4	0.939502	5	4-17,1321-1308	1-3,1324-1322[UP5]	((((((((((((((...&...))))))))))))))	UGCUGAUGGUCAUCAAA&UUAGAUGACCAUCAGCA	2	0.0235132
Stage3	evm.model.ORIGINAL_4120.60:503	novel_638	evm.model.ORIGINAL_4120.60	488	512	503	-35.2	-27.4	0.778409	8	4-14,509-499;15-24,497-488	1-3,512-510[UP5];x-x,498-498[BULt]	((((((((((.(((((((((((...&...)))))))))))-))))))))))	AUUAUCAUGGAAUGGUUCAUGCAAC&UUAGUAUGAACCGU-CUAUGAUAAU	2	0.0464736
Stage3	evm.model.FRAGSCAFF_283.28:1782	novel_646	evm.model.FRAGSCAFF_283.28	1768	1790	1782	-34.7	-23.1	0.665706	7	1-8,1790-1783;10-11,1782-1781;13-24,1779-1768	9-9,x-x[BULq];12-12,1780-1780[SIL]	((((((((((((.((-((((((((&)))))))).)).))))))))))))	GGUAUGUGGGUUGAG-CAGUUCAA&UUGAACUGUCUGAAUUUAUGUAUC	0	0.0395524
Stage3	evm.model.FRAGSCAFF_51.114:649	novel_655	evm.model.FRAGSCAFF_51.114	644	658	649	-38.7	-27.1	0.700258	3	11-24,657-644	10-10,658-658[SIL]	((((((((((((((.&.))))))))))))))	GCGCAUCGCAGAGCU&UUGAUAAAAUGCUCU	0	0.0212108
Stage3	evm.model.FRAGSCAFF_223.811:1064	novel_669	evm.model.FRAGSCAFF_223.811	1055	1073	1064	-25.7	-20.6	0.801556	5	1-11,1073-1063;13-17,1061-1057	12-12,1062-1062[SIL];18-19,1056-1055[UP3]	..(((((.(((((((((((&))))))))))).)))))..	UCUACAGCGUGUACUACAA&UUGUAGUACAUACUGUAUU	1	0.0218381
Stage3	evm.model.FRAGSCAFF_301.571:2646	novel_67	evm.model.FRAGSCAFF_301.571	2631	2655	2646	-36.9	-24.5	0.663957	13	3-10,2653-2646;11-21,2644-2634	1-2,2655-2654[UP5];x-x,2645-2645[BULt];22-24,2633-2631[UP3]	...(((((((((((.((((((((..&..))))))))-)))))))))))...	UGUGACAGUUCCUGUUGGAUUGUGC&AAGCGAUUUA-UAGGAACUGUCUAU	1	0.0368777
Stage3	evm.model.FRAGSCAFF_22.74:658	novel_671	evm.model.FRAGSCAFF_22.74	647	667	658	-31.3	-21.7	0.693291	4	1-12,667-656;15-20,653-648	13-14,655-654[SIL];21-21,647-647[UP3]	.((((((..((((((((((((&))))))))))))..)))))).	AGAUCAUGAUAUUUCAGACAA&UUGUCUGAAAUAGAAUGGUUC	0	0.0391485
Stage3	evm.model.FRAGSCAFF_223.441:658	novel_671	evm.model.FRAGSCAFF_223.441	647	667	658	-31.3	-21.7	0.693291	4	1-12,667-656;15-20,653-648	13-14,655-654[SIL];21-21,647-647[UP3]	.((((((..((((((((((((&))))))))))))..)))))).	AGAUCAUGAUAUUUCAGACAA&UUGUCUGAAAUAGAAUGGUUC	0	0.0395524
Stage3	evm.model.FRAGSCAFF_317.219:14	novel_672	evm.model.FRAGSCAFF_317.219	1	22	14	-25.8	-19.6	0.75969	7	2-3,21-20;5-21,19-3	1-1,22-22[UP5];4-4,x-x[BULq];22-23,2-1[UP3]	..(((((((((((((((((-((.&.)).)))))))))))))))))..	AUGGAUUCAAAGAUUUCAG-CAG&UUGUCUGAAAUUUUUGAAUUUUU	0	0.0261359
Stage3	evm.model.ORIGINAL_3479.46:2324	novel_672	evm.model.ORIGINAL_3479.46	2308	2333	2324	-25.8	-19.2	0.744186	7	1-15,2333-2319;16-23,2315-2308	x-x,2318-2316[BULt]	((((((((...(((((((((((((((&)))))))))))))))---))))))))	GAAAAUUCUGGGAAAGUUUCAGAUGA&UUGUCUGAAAUUUUU---GAAUUUUU	0	0.0363169
Stage3	evm.model.FRAGSCAFF_37.377:488	novel_677	evm.model.FRAGSCAFF_37.377	471	497	488	-40.3	-33.1	0.82134	10	2-16,496-482;17-24,478-471	1-1,497-497[UP5];x-x,481-479[BULt]	((((((((...(((((((((((((((.&.)))))))))))))))---))))))))	GCACGGGCUGUGGUCUGAGGGCCGCAC&UUGUGGCUUUUAGACU---GUUUGUGC	2	0.0464736
Stage3	evm.model.ORIGINAL_2989.174:946	novel_685	evm.model.ORIGINAL_2989.174	932	955	946	-37.4	-25.4	0.679144	17	8-24,948-932	1-7,955-949[UP5]	(((((((((((((((((.......&.......)))))))))))))))))	GUGGUGGUGCAGGCGGUGGUGGUG&UUUAGAGACUGUCUGUAUUACUAC	1	0.0320153
Stage3	evm.model.ORIGINAL_4433.133:460	novel_697	evm.model.ORIGINAL_4433.133	449	469	460	-27.5	-24.3	0.883636	7	1-19,469-451	20-21,450-449[UP3]	..(((((((((((((((((((&)))))))))))))))))))..	GCCAGUUACGGUACUCGGAGG&UUUCUGAGUAUUGUAAUUGAU	0	0.0067034
Stage3	evm.model.ORIGINAL_1061.91:526	novel_711	evm.model.ORIGINAL_1061.91	513	535	526	-38.1	-30.8	0.808399	6	1-14,535-522;17-24,520-513	15-16,521-521[AILq]	((((((((.-((((((((((((((&))))))))))))))..))))))))	GUGGAGUGA-GCAGGCGGUUAAGG&UUUUAACCGUCUGUGAUACUUCAC	2	0.0464736
Stage3	evm.model.FRAGSCAFF_230.688:682	novel_714	evm.model.FRAGSCAFF_230.688	666	691	682	-40.4	-30.7	0.759901	9.5	1-18,691-674;21-25,670-666	19-20,673-671[AILt]	(((((...((((((((((((((((((&))))))))))))))))))-..)))))	GCCUAGCGGGGGUAGCUAUGGCGGGG&UUUUGUCAUAGUUACUCU-GAUAGGC	2	0.0464736
Stage3	evm.model.FRAGSCAFF_459.66:559	novel_714	evm.model.FRAGSCAFF_459.66	543	568	559	-40.4	-30.7	0.759901	9.5	1-18,568-551;21-25,547-543	19-20,550-548[AILt]	(((((...((((((((((((((((((&))))))))))))))))))-..)))))	GCCUAGCGGGGGUAGCUAUGGCGGGG&UUUUGUCAUAGUUACUCU-GAUAGGC	2	0.0235132
Stage3	evm.model.FRAGSCAFF_459.797.2:2173	novel_74	evm.model.FRAGSCAFF_459.797.2	2159	2182	2173	-32.2	-21.06	0.654037	13.5	5-14,2178-2169;19-24,2164-2159	1-4,2182-2179[UP5];15-18,2168-2165[SIL]	((((((....((((((((((....&....))))))))))....))))))	GUGGUGCUGGUGCAGGUGGUGGCC&AAUAACCAUCUGUAAAAAUAUCAC	1	0.0305143
Stage3	evm.model.FRAGSCAFF_190.1186:936	novel_89	evm.model.FRAGSCAFF_190.1186	920	945	936	-36.8	-26.3	0.714674	9.5	2-6,944-940;8-21,938-925;22-24,922-920	1-1,945-945[UP5];7-7,939-939[SIL];x-x,924-923[BULt]	(((..((((((((((((((.(((((.&.))))).))))))))))))))--)))	GCGACGUGUACGGAUUCGGCGUGGUC&AAUCAUUCUGAAUCUGUACAU--UGC	0	0.00878898
Stage4	evm.model.FRAGSCAFF_175.602:1206	miR156a	evm.model.FRAGSCAFF_175.602	1196	1215	1206	-37.2	-34.9	0.938172	1	1-13,1215-1203;15-20,1201-1196	14-14,1202-1202[SIL]	((((((.(((((((((((((&))))))))))))).))))))	GUGCUCUCUCUCUUCUGUCA&UGACAGAAGAGAGUGAGCAC	1	0.00478186
Stage4	evm.model.FRAGSCAFF_268.1051:744	miR156a	evm.model.FRAGSCAFF_268.1051	734	753	744	-37.2	-34.9	0.938172	1	1-13,753-741;15-20,739-734	14-14,740-740[SIL]	((((((.(((((((((((((&))))))))))))).))))))	GUGCUCUCUCUCUUCUGUCA&UGACAGAAGAGAGUGAGCAC	0	0.00449706
Stage4	evm.model.FRAGSCAFF_268.709:1140	miR156a	evm.model.FRAGSCAFF_268.709	1130	1149	1140	-37.2	-34.9	0.938172	1	1-13,1149-1137;15-20,1135-1130	14-14,1136-1136[SIL]	((((((.(((((((((((((&))))))))))))).))))))	GUGCUCUCUCUCUUCUGUCA&UGACAGAAGAGAGUGAGCAC	0	0.00337469
Stage4	evm.model.FRAGSCAFF_268.859:1113	miR156a	evm.model.FRAGSCAFF_268.859	1103	1122	1113	-37.2	-34.9	0.938172	1	1-13,1122-1110;15-20,1108-1103	14-14,1109-1109[SIL]	((((((.(((((((((((((&))))))))))))).))))))	GUGCUCUCUCUCUUCUGUCA&UGACAGAAGAGAGUGAGCAC	0	0.00262575
Stage4	evm.model.FRAGSCAFF_364.37:726	miR156a	evm.model.FRAGSCAFF_364.37	716	735	726	-37.2	-34.9	0.938172	1	1-13,735-723;15-20,721-716	14-14,722-722[SIL]	((((((.(((((((((((((&))))))))))))).))))))	GUGCUCUCUCUCUUCUGUCA&UGACAGAAGAGAGUGAGCAC	0	0.0052446
Stage4	evm.model.FRAGSCAFF_4.515:321	miR156a	evm.model.FRAGSCAFF_4.515	311	330	321	-37.2	-34.9	0.938172	1	1-13,330-318;15-20,316-311	14-14,317-317[SIL]	((((((.(((((((((((((&))))))))))))).))))))	GUGCUCUCUCUCUUCUGUCA&UGACAGAAGAGAGUGAGCAC	0	0.00187624
Stage4	evm.model.FRAGSCAFF_50.498:792	miR156a	evm.model.FRAGSCAFF_50.498	782	801	792	-37.2	-33.9	0.91129	1	1-13,801-789;15-20,787-782	14-14,788-788[SIL]	((((((.(((((((((((((&))))))))))))).))))))	GUGCUCCCUCUCUUCUGUCA&UGACAGAAGAGAGUGAGCAC	0	0.0189733
Stage4	evm.model.ORIGINAL_1205.7:1113	miR156a	evm.model.ORIGINAL_1205.7	1103	1122	1113	-37.2	-34.9	0.938172	1	1-13,1122-1110;15-20,1108-1103	14-14,1109-1109[SIL]	((((((.(((((((((((((&))))))))))))).))))))	GUGCUCUCUCUCUUCUGUCA&UGACAGAAGAGAGUGAGCAC	1	0.00119762
Stage4	evm.model.ORIGINAL_3472.189.1:951	miR156a	evm.model.ORIGINAL_3472.189.1	941	960	951	-37.2	-34.4	0.924731	1	1-13,960-948;15-20,946-941	14-14,947-947[SIL]	((((((.(((((((((((((&))))))))))))).))))))	GUGCUCUCUCUCUUCUGUCA&UGACAGAAGAGAGUGAGCAC	0	0.0178672
Stage4	evm.model.ORIGINAL_3582.175:792	miR156a	evm.model.ORIGINAL_3582.175	782	801	792	-37.2	-33.9	0.91129	1	1-13,801-789;15-20,787-782	14-14,788-788[SIL]	((((((.(((((((((((((&))))))))))))).))))))	GUGCUCCCUCUCUUCUGUCA&UGACAGAAGAGAGUGAGCAC	0	0.0193417
Stage4	evm.model.ORIGINAL_636.68:912	miR156a	evm.model.ORIGINAL_636.68	902	921	912	-37.2	-34.4	0.924731	1	1-13,921-909;15-20,907-902	14-14,908-908[SIL]	((((((.(((((((((((((&))))))))))))).))))))	GUGCUCUCUCUCUUCUGUCA&UGACAGAAGAGAGUGAGCAC	0	0.0171292
Stage4	evm.model.ORIGINAL_6609.8:747	miR156a	evm.model.ORIGINAL_6609.8	737	756	747	-37.2	-34.9	0.938172	1	1-13,756-744;15-20,742-737	14-14,743-743[SIL]	((((((.(((((((((((((&))))))))))))).))))))	GUGCUCUCUCUCUUCUGUCA&UGACAGAAGAGAGUGAGCAC	1	0.00448367
Stage4	evm.model.FRAGSCAFF_129.498:801	miR156b	evm.model.FRAGSCAFF_129.498	792	810	801	-34.5	-31.7	0.918841	1	1-13,810-798;15-19,796-792	14-14,797-797[SIL]	(((((.(((((((((((((&))))))))))))).)))))	UGCUCUCUCUCUUCUGUCA&UGACAGAAGAGAGUGAGCA	0	0.00337469
Stage4	evm.model.FRAGSCAFF_153.268.1:951	miR156b	evm.model.FRAGSCAFF_153.268.1	942	960	951	-34.5	-31.5	0.913043	1	1-13,960-948;15-19,946-942	14-14,947-947[SIL]	(((((.(((((((((((((&))))))))))))).)))))	UGCUCUCUCUCUUCUGUCA&UGACAGAAGAGAGUGAGCA	0	0.0163906
Stage4	evm.model.FRAGSCAFF_221.328:290	miR156b	evm.model.FRAGSCAFF_221.328	281	299	290	-34.5	-25.7	0.744928	5	2-15,298-285	1-1,299-299[UP5];16-19,284-281[UP3]	....((((((((((((((.&.))))))))))))))....	AUCACACUCUCUUCUGUCU&UGACAGAAGAGAGUGAGCA	1	0.0361781
Stage4	evm.model.FRAGSCAFF_403.10:756	miR156b	evm.model.FRAGSCAFF_403.10	747	765	756	-34.5	-31.5	0.913043	1	1-13,765-753;15-19,751-747	14-14,752-752[SIL]	(((((.(((((((((((((&))))))))))))).)))))	UGCUCUCUCUCUUCUGUCA&UGACAGAAGAGAGUGAGCA	0	0.0160211
Stage4	evm.model.ORIGINAL_2592.282:747	miR156b	evm.model.ORIGINAL_2592.282	738	756	747	-34.5	-31.7	0.918841	1	1-13,756-744;15-19,742-738	14-14,743-743[SIL]	(((((.(((((((((((((&))))))))))))).)))))	UGCUCUCUCUCUUCUGUCA&UGACAGAAGAGAGUGAGCA	0	0.00225106
Stage4	evm.model.ORIGINAL_821.397:753	miR156b	evm.model.ORIGINAL_821.397	744	762	753	-34.5	-31.7	0.918841	1	1-13,762-750;15-19,748-744	14-14,749-749[SIL]	(((((.(((((((((((((&))))))))))))).)))))	UGCUCUCUCUCUUCUGUCA&UGACAGAAGAGAGUGAGCA	0	0.0052446
Stage4	evm.model.FRAGSCAFF_149.460:895	miR164a	evm.model.FRAGSCAFF_149.460	885	904	895	-42.7	-38.7	0.906323	1	1-16,904-889;18-20,887-885	17-17,888-888[SIL]	(((.((((((((((((((((&)))))))))))))))).)))	GCAAGUGCCCUGCUUCUCCA&UGGAGAAGCAGGGCACGUGC	0	0.00187624
Stage4	evm.model.FRAGSCAFF_245.195:646	miR164a	evm.model.FRAGSCAFF_245.195	636	655	646	-42.7	-38.7	0.906323	1	1-16,655-640;18-20,638-636	17-17,639-639[SIL]	(((.((((((((((((((((&)))))))))))))))).)))	GCAAGUGCCCUGCUUCUCCA&UGGAGAAGCAGGGCACGUGC	0	0.00337469
Stage4	evm.model.FRAGSCAFF_326.221:658	miR164a	evm.model.FRAGSCAFF_326.221	648	667	658	-42.7	-37.2	0.871194	3	2-16,666-652;19-20,649-648	1-1,667-667[UP5];17-18,651-650[SIL]	((..(((((((((((((((.&.)))))))))))))))..))	GCCGGUGCCCUGCUUCUCCG&UGGAGAAGCAGGGCACGUGC	0	0.00599158
Stage4	evm.model.FRAGSCAFF_400.673:688	miR164a	evm.model.FRAGSCAFF_400.673	678	697	688	-42.7	-38.7	0.906323	1	1-16,697-682;18-20,680-678	17-17,681-681[SIL]	(((.((((((((((((((((&)))))))))))))))).)))	GCAAGUGCCCUGCUUCUCCA&UGGAGAAGCAGGGCACGUGC	0	0.00225106
Stage4	evm.model.FRAGSCAFF_50.1055:658	miR164a	evm.model.FRAGSCAFF_50.1055	648	667	658	-42.7	-37.2	0.871194	3	2-16,666-652;19-20,649-648	1-1,667-667[UP5];17-18,651-650[SIL]	((..(((((((((((((((.&.)))))))))))))))..))	GCCGGUGCCCUGCUUCUCCG&UGGAGAAGCAGGGCACGUGC	0	0.00673799
Stage4	evm.model.ORIGINAL_3498.94:655	miR164a	evm.model.ORIGINAL_3498.94	645	664	655	-42.7	-37.2	0.871194	3	2-16,663-649;19-20,646-645	1-1,664-664[UP5];17-18,648-647[SIL]	((..(((((((((((((((.&.)))))))))))))))..))	GCCGGUGCCCUGCUUCUCCG&UGGAGAAGCAGGGCACGUGC	0	0.00636486
Stage4	evm.model.ORIGINAL_4625.86:667	miR164a	evm.model.ORIGINAL_4625.86	657	676	667	-42.7	-38.7	0.906323	1	1-16,676-661;18-20,659-657	17-17,660-660[SIL]	(((.((((((((((((((((&)))))))))))))))).)))	GCAAGUGCCCUGCUUCUCCA&UGGAGAAGCAGGGCACGUGC	0	0.00262575
Stage4	evm.model.ORIGINAL_4749.208:646	miR164a	evm.model.ORIGINAL_4749.208	636	655	646	-42.7	-38.7	0.906323	1	1-16,655-640;18-20,638-636	17-17,639-639[SIL]	(((.((((((((((((((((&)))))))))))))))).)))	GCAAGUGCCCUGCUUCUCCA&UGGAGAAGCAGGGCACGUGC	0	0.00300029
Stage4	evm.model.ORIGINAL_5308.143:835	miR164a	evm.model.ORIGINAL_5308.143	825	844	835	-42.7	-38.7	0.906323	1	1-16,844-829;18-20,827-825	17-17,828-828[SIL]	(((.((((((((((((((((&)))))))))))))))).)))	GCAAGUGCCCUGCUUCUCCA&UGGAGAAGCAGGGCACGUGC	0	0.0048709
Stage4	evm.model.ORIGINAL_5413.28:646	miR164a	evm.model.ORIGINAL_5413.28	636	655	646	-42.7	-38.7	0.906323	1	1-16,655-640;18-20,638-636	17-17,639-639[SIL]	(((.((((((((((((((((&)))))))))))))))).)))	GCAAGUGCCCUGCUUCUCCA&UGGAGAAGCAGGGCACGUGC	0	0.00412308
Stage4	evm.model.FRAGSCAFF_250.649:682	miR164b	evm.model.FRAGSCAFF_250.649	673	691	682	-39.3	-34	0.86514	1	1-12,691-680;14-19,678-673	13-13,679-679[SIL]	((((((.((((((((((((&)))))))))))).))))))	CACGUGACCUGCUUCUCCA&UGGAGAAGCAGGGCACGUG	0	0.00860159
Stage4	evm.model.FRAGSCAFF_293.638:673	miR164b	evm.model.FRAGSCAFF_293.638	664	682	673	-39.3	-34	0.86514	1	1-12,682-671;14-19,669-664	13-13,670-670[SIL]	((((((.((((((((((((&)))))))))))).))))))	CACGUGACCUGCUUCUCCA&UGGAGAAGCAGGGCACGUG	0	0.0108333
Stage4	evm.model.FRAGSCAFF_400.763:685	miR164b	evm.model.FRAGSCAFF_400.763	676	694	685	-39.3	-35.4	0.900763	1	1-16,694-679;18-19,677-676	17-17,678-678[SIL]	((.((((((((((((((((&)))))))))))))))).))	CAAGUGCCCUGCUUCUCCA&UGGAGAAGCAGGGCACGUG	0	0.00337469
Stage4	evm.model.FRAGSCAFF_445.440:628	miR164b	evm.model.FRAGSCAFF_445.440	619	637	628	-39.3	-36.8	0.936387	1	1-12,637-626;14-19,624-619	13-13,625-625[SIL]	((((((.((((((((((((&)))))))))))).))))))	CACGUGGCCUGCUUCUCCA&UGGAGAAGCAGGGCACGUG	2	0.0450695
Stage4	evm.model.FRAGSCAFF_461.77:718	miR164b	evm.model.FRAGSCAFF_461.77	709	727	718	-39.3	-34	0.86514	1	1-12,727-716;14-19,714-709	13-13,715-715[SIL]	((((((.((((((((((((&)))))))))))).))))))	CACGUGACCUGCUUCUCCA&UGGAGAAGCAGGGCACGUG	0	0.00971807
Stage4	evm.model.FRAGSCAFF_74.135:646	miR164b	evm.model.FRAGSCAFF_74.135	637	655	646	-39.3	-35.4	0.900763	1	1-16,655-640;18-19,638-637	17-17,639-639[SIL]	((.((((((((((((((((&)))))))))))))))).))	CAAGUGCCCUGCUUCUCCA&UGGAGAAGCAGGGCACGUG	0	0.00300029
Stage4	evm.model.ORIGINAL_2899.56:53	miR164b	evm.model.ORIGINAL_2899.56	44	62	53	-39.3	-30.2	0.768448	5	2-15,61-48	1-1,62-62[UP5];16-19,47-44[UP3]	....((((((((((((((.&.))))))))))))))....	CCCUUGCCCUGCUUCUCCU&UGGAGAAGCAGGGCACGUG	1	0.0266022
Stage4	evm.model.ORIGINAL_3006.222:670	miR164b	evm.model.ORIGINAL_3006.222	661	679	670	-39.3	-34	0.86514	1	1-12,679-668;14-19,666-661	13-13,667-667[SIL]	((((((.((((((((((((&)))))))))))).))))))	CACGUGACCUGCUUCUCCA&UGGAGAAGCAGGGCACGUG	0	0.00934605
Stage4	evm.model.ORIGINAL_3507.383:682	miR164b	evm.model.ORIGINAL_3507.383	673	691	682	-39.3	-34	0.86514	1	1-12,691-680;14-19,678-673	13-13,679-679[SIL]	((((((.((((((((((((&)))))))))))).))))))	CACGUGACCUGCUUCUCCA&UGGAGAAGCAGGGCACGUG	0	0.0100899
Stage4	evm.model.ORIGINAL_4120.84:715	miR164b	evm.model.ORIGINAL_4120.84	706	724	715	-39.3	-34	0.86514	1	1-12,724-713;14-19,711-706	13-13,712-712[SIL]	((((((.((((((((((((&)))))))))))).))))))	CACGUGACCUGCUUCUCCA&UGGAGAAGCAGGGCACGUG	0	0.0104617
Stage4	evm.model.ORIGINAL_4745.67:655	miR164b	evm.model.ORIGINAL_4745.67	644	664	655	-39.3	-34.3	0.872774	3.5	2-16,663-649;17-19,646-644	1-1,664-664[UP5];x-x,648-647[BULt]	(((..(((((((((((((((.&.)))))))))))))))--)))	CGCCGGUGCCCUGCUUCUCCG&UGGAGAAGCAGGGCAC--GUG	0	0.00711099
Stage4	evm.model.ORIGINAL_4882.62:664	miR164b	evm.model.ORIGINAL_4882.62	655	673	664	-39.3	-35.4	0.900763	1	1-16,673-658;18-19,656-655	17-17,657-657[SIL]	((.((((((((((((((((&)))))))))))))))).))	CAAGUGCCCUGCUUCUCCA&UGGAGAAGCAGGGCACGUG	0	0.00262575
Stage4	evm.model.ORIGINAL_1117.20:1103	miR319a	evm.model.ORIGINAL_1117.20	1094	1112	1103	-41.4	-35.1	0.847826	1.5	1-14,1112-1099;16-20,1098-1094	15-15,x-x[BULq]	(((((-((((((((((((((&)))))))))))))).)))))	GGGGG-ACCCUUCAGUCCAA&UUGGACUGAAGGGUGCUCCC	0	0.00225106
Stage4	evm.model.ORIGINAL_593.88:1109	miR319a	evm.model.ORIGINAL_593.88	1100	1118	1109	-41.4	-35.1	0.847826	1.5	1-14,1118-1105;16-20,1104-1100	15-15,x-x[BULq]	(((((-((((((((((((((&)))))))))))))).)))))	GGGGG-ACCCUUCAGUCCAA&UUGGACUGAAGGGUGCUCCC	2	0.011463
Stage4	evm.model.ORIGINAL_979.393:1097	miR319a	evm.model.ORIGINAL_979.393	1088	1106	1097	-41.4	-35.1	0.847826	1.5	1-14,1106-1093;16-20,1092-1088	15-15,x-x[BULq]	(((((-((((((((((((((&)))))))))))))).)))))	GGGGG-ACCCUUCAGUCCAA&UUGGACUGAAGGGUGCUCCC	0	0.00112616
Stage4	evm.model.FRAGSCAFF_190.982:1154	miR398	evm.model.FRAGSCAFF_190.982	1144	1163	1154	-39.7	-31	0.780856	5	2-17,1162-1147	1-1,1163-1163[UP5];18-20,1146-1144[UP3]	...((((((((((((((((.&.))))))))))))))))...	CUUGGUGACCUGGGAACACU&UGUGUUCUCAGGUCACCCCU	0	0.00711099
Stage4	evm.model.FRAGSCAFF_212.326:695	miR398	evm.model.FRAGSCAFF_212.326	685	704	695	-39.7	-31	0.780856	5	2-17,703-688	1-1,704-704[UP5];18-20,687-685[UP3]	...((((((((((((((((.&.))))))))))))))))...	CUUGGUGACCUGGGAACACU&UGUGUUCUCAGGUCACCCCU	0	0.00785657
Stage4	evm.model.FRAGSCAFF_371.149.1:1485	miR398	evm.model.FRAGSCAFF_371.149.1	1475	1501	1485	-39.7	-33.3	0.838791	16.5	2-5,1500-1497;6-20,1489-1475	1-1,1501-1501[UP5];x-x,1496-1490[BULt]	(((((((((((((((.......((((.&.))))-------)))))))))))))))	AGGGGUGGCCUGAGAAGCUGAAGCACG&UGUGU-------UCUCAGGUCACCCCU	2	0.0227946
Stage4	evm.model.ORIGINAL_2711.71:1671	novel_107	evm.model.ORIGINAL_2711.71	1658	1680	1671	-36.4	-29.1	0.799451	4.5	2-18,1679-1663;20-23,1662-1659	1-1,1680-1680[UP5];19-19,x-x[BULq];24-24,1658-1658[UP3]	.((((-(((((((((((((((((.&.))))))))))))))))).)))).	AUGAU-GGGUUGCCACAGACAAUG&AAUUGUCUGUGGUAACUUUAUCAC	2	0.0227946
Stage4	evm.model.ORIGINAL_519.183:1617	novel_107	evm.model.ORIGINAL_519.183	1604	1626	1617	-36.4	-29.1	0.799451	4.5	2-18,1625-1609;20-23,1608-1605	1-1,1626-1626[UP5];19-19,x-x[BULq];24-24,1604-1604[UP3]	.((((-(((((((((((((((((.&.))))))))))))))))).)))).	AUGAU-GGGUUGCCACAGACAAUG&AAUUGUCUGUGGUAACUUUAUCAC	2	0.0339963
Stage4	evm.model.FRAGSCAFF_7.45:679	novel_121	evm.model.FRAGSCAFF_7.45	664	698	679	-37.8	-25.1	0.664021	23	1-8,698-691;9-18,680-671;20-24,668-664	x-x,690-681[BULt];19-19,670-669[AILt]	(((((..((((((((((..........((((((((&))))))))----------))))))))))-.)))))	ACGGUCCUUACAAGUGUUAUCUCAUUGGAUCGUGU&ACACGAUC----------AUACUUGUAA-AACCGU	1	0.00924409
Stage4	evm.model.FRAGSCAFF_50.767:602	novel_13	evm.model.FRAGSCAFF_50.767	588	611	602	-36.9	-26.5	0.718157	13	4-19,608-593	1-3,611-609[UP5];20-24,592-588[UP3]	.....((((((((((((((((...&...)))))))))))))))).....	GCCGCCGGUGUCGCAGGCGAUGCC&AAAAUCGUCUGUGAUACUGAUCAU	0	0.00971807
Stage4	evm.model.FRAGSCAFF_87.231:448	novel_133	evm.model.FRAGSCAFF_87.231	434	460	448	-46.3	-31.2	0.673866	11.5	2-6,459-455;7-8,452-451;9-13,449-445;15-24,443-434	1-1,460-460[UP5];x-x,454-453[BULt];x-x,450-450[BULt];14-14,444-444[SIL]	((((((((((.(((((.((..(((((.&.)))))--))-))))).))))))))))	GCGUGGACGGCGCGGUGCGGCUGCGGA&ACCGUA--CG-ACUGCACUGUUCAUGC	1	0.0462314
Stage4	evm.model.ORIGINAL_951.140:740	novel_140	evm.model.ORIGINAL_951.140	726	749	740	-41.6	-27.6	0.663462	12	1-10,749-740;13-18,737-732	11-12,739-738[SIL];19-24,731-726[UP3]	......((((((..((((((((((&))))))))))..))))))......	GCCCACUCAGCUCGCGCAGGCGGU&ACCGUCUGUGAUAGCUGAUAUAUC	1	0.0292232
Stage4	evm.model.FRAGSCAFF_456.186:903	novel_170	evm.model.FRAGSCAFF_456.186	887	912	903	-34.6	-25.6	0.739884	9.5	2-12,911-901;13-17,898-894;19-24,892-887	1-1,912-912[UP5];x-x,900-899[BULt];18-18,893-893[SIL]	((((((.(((((..(((((((((((.&.)))))))))))--))))).))))))	GUGUUGUGUACAAUAUCACAGGCGGC&ACUGUCUGUGAU--UGUAUUUAAUAC	2	0.0339963
Stage4	evm.model.ORIGINAL_2438.10:903	novel_170	evm.model.ORIGINAL_2438.10	887	912	903	-34.6	-25.6	0.739884	9.5	2-12,911-901;13-17,898-894;19-24,892-887	1-1,912-912[UP5];x-x,900-899[BULt];18-18,893-893[SIL]	((((((.(((((..(((((((((((.&.)))))))))))--))))).))))))	GUGUUGUGUACAAUAUCACAGGCGGC&ACUGUCUGUGAU--UGUAUUUAAUAC	2	0.0450695
Stage4	evm.model.ORIGINAL_1054.248:433	novel_180	evm.model.ORIGINAL_1054.248	426	446	433	-31.4	-24.8	0.789809	9	1-9,446-438;10-17,433-426	x-x,437-434[BULt]	((((((((....(((((((((&)))))))))----))))))))	GCUCAAUACAUUGGGUCUUCU&AGAAGACCC----UGUUGAGC	1	0.0490844
Stage4	evm.model.ORIGINAL_1666.156:848	novel_20	evm.model.ORIGINAL_1666.156	834	857	848	-34.4	-29.6	0.860465	7	2-5,856-853;8-24,850-834	1-1,857-857[UP5];6-7,852-851[SIL]	(((((((((((((((((..((((.&.))))..)))))))))))))))))	ACUUUCGAGUGGACCACGUGAUUA&AAAUUUAGUGGUCUACUUGAAAGU	2	0.011463
Stage4	evm.model.FRAGSCAFF_219.216:435	novel_212	evm.model.FRAGSCAFF_219.216	421	444	435	-37	-31.2	0.843243	5	2-22,443-423	1-1,444-444[UP5];23-24,422-421[UP3]	..(((((((((((((((((((((.&.)))))))))))))))))))))..	GAAGUCAGAUGGCAAAUAGAUACG&AGUGUCUAUUUGUCAUUUGACUGU	2	0.011463
Stage4	evm.model.ORIGINAL_6045.19:1638	novel_212	evm.model.ORIGINAL_6045.19	1624	1647	1638	-37	-29.7	0.802703	6	2-21,1646-1627	1-1,1647-1647[UP5];22-24,1626-1624[UP3]	...((((((((((((((((((((.&.))))))))))))))))))))...	GAUGUCAGAUGGCAAAUAGAUACG&AGUGUCUAUUUGUCAUUUGACUGU	2	0.0227946
Stage4	evm.model.ORIGINAL_4607.35:540	novel_225	evm.model.ORIGINAL_4607.35	526	549	540	-40.6	-26.5	0.652709	16	8-17,542-533;20-24,530-526	1-7,549-543[UP5];18-19,532-531[SIL]	(((((..((((((((((.......&.......))))))))))..)))))	GCGCAGCUCACGGACGGGUACCUG&AUAACAACCGUCUGUGAUAUGUGC	1	0.0390612
Stage4	evm.model.FRAGSCAFF_236.430:1632	novel_228	evm.model.FRAGSCAFF_236.430	1618	1645	1632	-34.9	-24.4	0.69914	18	5-8,1641-1638;9-24,1633-1618	1-4,1645-1642[UP5];x-x,1637-1634[BULt]	((((((((((((((((....((((....&....))))----))))))))))))))))	GCUCAUACUAAGGUCAUGACAGAGGGUG&AUAACUUU----UGAUCUUAGUGUGAGU	1	0.0166367
Stage4	evm.model.FRAGSCAFF_133.580:1777	novel_267	evm.model.FRAGSCAFF_133.580	1763	1786	1777	-37	-25.3	0.683784	9	4-13,1783-1774;15-16,1772-1771;19-24,1768-1763	1-3,1786-1784[UP5];14-14,1773-1773[SIL];17-18,1770-1769[SIL]	((((((..((.((((((((((...&...)))))))))).))..))))))	GCAAUUUCCAGAGGCAGUUCAGUG&AUAUGAACUGUCUGUGAUAAUUGC	0	0.00860159
Stage4	evm.model.ORIGINAL_487.50:1731	novel_272	evm.model.ORIGINAL_487.50	1717	1740	1731	-36.4	-26.4	0.725275	16	9-24,1732-1717	1-8,1740-1733[UP5]	((((((((((((((((........&........))))))))))))))))	GUGAAGAAUCCUGCAGAUGGCUAC&AUAUUUUACUGCAGGAUUCUUUGC	1	0.0145724
Stage4	evm.model.FRAGSCAFF_133.469:682	novel_28	evm.model.FRAGSCAFF_133.469	668	691	682	-38.5	-26.6	0.690909	9.5	4-21,688-671	1-3,691-689[UP5];22-24,670-668[UP3]	...((((((((((((((((((...&...))))))))))))))))))...	UGCGUGGUUACAGCAUAGACGCAA&AACCGUCUAUGCUGUAAUUAUCAC	0	0.0317855
Stage4	evm.model.FRAGSCAFF_100.644:811	novel_303	evm.model.FRAGSCAFF_100.644	793	821	811	-38	-27.8	0.731579	8	1-6,821-816;7-17,814-804;18-23,798-793	x-x,815-815[BULt];x-x,803-799[BULt]	((((((.....(((((((((((.((((((&))))))-)))))))))))-----))))))	GUGUAUGUUACUGUCACAGACAGGUUCAU&AUGAAC-UGUCUGUGAUA-----AUGCAC	2	0.0450695
Stage4	evm.model.FRAGSCAFF_127.311:324	novel_327	evm.model.FRAGSCAFF_127.311	306	333	324	-38.6	-25.6	0.663212	14	5-15,329-319;16-23,314-307	1-4,333-330[UP5];x-x,318-315[BULt];24-24,306-306[UP3]	.((((((((....(((((((((((....&....)))))))))))----)))))))).	CGCCUACGUUGACGACAAGUUGUUCCCU&AUUAAAUGACUUGUC----ACGUAGGCA	0	0.0472973
Stage4	evm.model.ORIGINAL_6072.180:353	novel_359	evm.model.ORIGINAL_6072.180	340	362	353	-40.4	-27.4	0.678218	10	5-19,358-344;21-24,343-340	1-4,362-359[UP5];20-20,x-x[BULq]	((((-(((((((((((((((....&....))))))))))))))).))))	GUGC-CACACAUUACAGAUGAAAU&CAACCGUCUGUAAUGUGUGAGUAU	0	0.0237518
Stage4	evm.model.FRAGSCAFF_288.230:128	novel_388	evm.model.FRAGSCAFF_288.230	112	137	128	-34.3	-22.6	0.658892	7.5	1-7,137-131;9-14,129-124;15-22,121-114	8-8,130-130[SIL];x-x,123-122[BULt];23-24,113-112[UP3]	..((((((((..((((((.(((((((&))))))).))))))--))))))))..	AGGAUACAUGCUAUUAUUUCAGAUGG&CCGUCUGUAAUAAU--UAUGUAUCAU	0	0.0472973
Stage4	evm.model.ORIGINAL_679.98:418	novel_397	evm.model.ORIGINAL_679.98	403	427	418	-43.1	-35.6	0.825986	8.5	1-3,427-425;5-23,423-405	4-4,424-424[SIL];24-25,404-403[UP3]	..(((((((((((((((((((.(((&))).)))))))))))))))))))..	GCGAGACCGGAGGAGGAUCAGGGGG&CCUGCUGAUUUUUCUCUGGUUUCAG	2	0.011463
Stage4	evm.model.FRAGSCAFF_191.355:737	novel_442	evm.model.FRAGSCAFF_191.355	719	746	737	-37.4	-24.8	0.663102	13	1-4,746-743;6-12,741-735;13-24,730-719	5-5,742-742[SIL];x-x,734-731[BULt]	((((((((((((....(((((((.((((&)))).)))))))----))))))))))))	GCUAUGGUAUUGGUAAAUCAGACAUGUC&GAUAGGUCUGAU----UAGUAUUAUAGC	0	0.0266808
Stage4	evm.model.FRAGSCAFF_19.1866:1486	novel_445	evm.model.FRAGSCAFF_19.1866	1473	1496	1486	-32.9	-26.9	0.817629	5	1-5,1496-1492;6-17,1490-1479;18-21,1476-1473	x-x,1491-1491[BULt];x-x,1478-1477[BULt]	((((..((((((((((((.(((((&)))))-))))))))))))--))))	CAGAACAAUACCCAAUGUGCUUGC&GCAAG-AUAUUGGGUAUU--UCUG	2	0.0450695
Stage4	evm.model.ORIGINAL_2703.121:838	novel_464	evm.model.ORIGINAL_2703.121	819	847	838	-43	-30.9	0.718605	9.5	2-3,846-845;5-13,843-835;14-24,829-819	1-1,847-847[UP5];4-4,844-844[SIL];x-x,834-830[BULt]	(((((((((((.....(((((((((.((.&.)).)))))))))-----)))))))))))	GCAGUCAGGGAUGGAGGUGCAGAUGUACA&GGUUCAUCUGCAU-----UCUCUGAUUGC	0	0.0244849
Stage4	evm.model.FRAGSCAFF_340.1019:1309	novel_468	evm.model.FRAGSCAFF_340.1019	1295	1323	1309	-39.3	-25.62	0.651908	17	1-6,1323-1318;8-17,1311-1302;20-23,1298-1295	7-7,1317-1312[AILt];18-19,1301-1299[AILt]	((((...((((((((((......((((((&))))))-----.))))))))))-..))))	CGCAGCAGCAGACGUUCAGCGUCGUCUAC&GUAGAU-----AGAACGUCUGU-GAUGUG	0	0.043353
Stage4	evm.model.ORIGINAL_5185.12:1412	novel_478	evm.model.ORIGINAL_5185.12	1397	1421	1412	-38.4	-29.3	0.763021	6.5	1-5,1421-1417;7-23,1415-1399	6-6,1416-1416[SIL];24-25,1398-1397[UP3]	..(((((((((((((((((.(((((&))))).)))))))))))))))))..	AGGGAAGACUUCGAAGUUUUGUCAC&GUGACUAAGCUUUGAAGUUUUUCAG	2	0.0339963
Stage4	evm.model.FRAGSCAFF_321.14:838	novel_514	evm.model.FRAGSCAFF_321.14	826	847	838	-31.9	-24.5	0.768025	8	4-8,844-840;10-22,838-826	1-3,847-845[UP5];9-9,839-839[SIL]	(((((((((((((.(((((...&...))))).)))))))))))))	GUGAUAUUUUCACUGACGGGGU&UAAUCGUCUGUGAAAAUAUCAC	2	0.0450695
Stage4	evm.model.FRAGSCAFF_250.1005:324	novel_517	evm.model.FRAGSCAFF_250.1005	312	333	324	-33.2	-22.3	0.671687	7	1-7,333-327;9-14,325-320;16-21,317-312	8-8,326-326[SIL];15-15,319-318[AILt]	((((((..((((((.(((((((&))))))).))))))-.))))))	GCGCGCCUUUGCCUAUUUUGUA&UACAAGAAAGGUAA-UGUGUGC	0	0.0476551
Stage4	evm.model.ORIGINAL_2114.195:198	novel_540	evm.model.ORIGINAL_2114.195	184	207	198	-32.1	-21.58	0.672274	6	2-11,206-197;15-24,193-184	1-1,207-207[UP5];12-14,196-194[SIL]	((((((((((...((((((((((.&.))))))))))...))))))))))	GGUCGUCUUAAAGAUAUAUAUAUU&UAUAUAUAUAUAUAUAGGACGACU	1	0.00388701
Stage4	evm.model.FRAGSCAFF_138.411:278	novel_550	evm.model.FRAGSCAFF_138.411	264	287	278	-50.1	-37.3	0.744511	9	3-15,285-273;17-17,271-271;19-24,269-264	1-2,287-286[UP5];16-16,272-272[SIL];18-18,270-270[SIL]	((((((.(.(((((((((((((..&..))))))))))))).).))))))	GCGCGUGGCGGCCGGGGUGGCGCG&UAUGCCACCCUGGCUCUGACGUGU	1	0.00983754
Stage4	evm.model.FRAGSCAFF_138.213:47	novel_566	evm.model.FRAGSCAFF_138.213	33	56	47	-40.5	-31	0.765432	4	1-5,56-52;7-13,50-44;15-24,42-33	6-6,51-51[SIL];14-14,43-43[SIL]	((((((((((.(((((((.(((((&))))).))))))).))))))))))	CACGUCAACACAAUUCUAUGUGGA&UCCACUUAGGAUUAUGUUGACGUG	2	0.011463
Stage4	evm.model.FRAGSCAFF_156.385:1820	novel_57	evm.model.FRAGSCAFF_156.385	1807	1829	1820	-37.3	-31.7	0.849866	7.5	3-21,1827-1809	1-2,1829-1828[UP5];22-23,1808-1807[UP3]	..(((((((((((((((((((..&..)))))))))))))))))))..	GAGGAGGUUCGCAGGCAGUUCAA&AAGAACUGUCUGUGAACUUUCAC	2	0.011463
Stage4	evm.model.ORIGINAL_4096.108:386	novel_581	evm.model.ORIGINAL_4096.108	375	395	386	-38.9	-28.7	0.737789	8	1-6,395-390;8-11,388-385;13-22,384-375	7-7,389-389[SIL];12-12,x-x[BULq]	((((((((((-((((.((((((&)))))).)))).))))))))))	GCAGGGGGGC-GAUCCGGCAGG&UCUGCUAGAUUUGUUUCCCUGC	1	0.0402121
Stage4	evm.model.ORIGINAL_5567.54:386	novel_581	evm.model.ORIGINAL_5567.54	375	395	386	-38.9	-33	0.848329	6	1-11,395-385;13-22,384-375	12-12,x-x[BULq]	((((((((((-(((((((((((&))))))))))).))))))))))	GCAGGGGGGC-GAUCUGGCAGG&UCUGCUAGAUUUGUUUCCCUGC	2	0.0227946
Stage4	evm.model.ORIGINAL_821.119:2112	novel_587	evm.model.ORIGINAL_821.119	2098	2121	2112	-39	-31.2	0.8	6	1-3,2121-2119;5-8,2118-2115;9-24,2113-2098	4-4,x-x[BULq];x-x,2114-2114[BULt]	((((((((((((((((.((((-(((&))).))))-))))))))))))))))	CUGGUUGUUGGUCCAAGGAGG-UCA&UGAAUCUC-UUGGACUAACAACUAG	2	0.0227946
Stage4	evm.model.FRAGSCAFF_105.60:1332	novel_589	evm.model.FRAGSCAFF_105.60	1319	1342	1332	-39.7	-26.42	0.665491	8	2-4,1341-1339;5-15,1337-1327;20-24,1323-1319	1-1,1342-1342[UP5];x-x,1338-1338[BULt];16-19,1326-1324[AILq]	(((((...-(((((((((((.(((.&.)))-)))))))))))....)))))	ACGUCGGC-UGCUACUACGUCGUCG&UGAC-AUGUAGUAGCAUAUAGACGU	0	0.0252174
Stage4	evm.model.ORIGINAL_4719.1:1156	novel_603	evm.model.ORIGINAL_4719.1	1145	1165	1156	-37.2	-26.9	0.723118	8	5-20,1161-1146	1-4,1165-1162[UP5];21-21,1145-1145[UP3]	.((((((((((((((((....&....)))))))))))))))).	UACUUUCAGAAGACACGGAUA&UGGACGUGUCUUCUGAAAGUC	1	0.0160473
Stage4	evm.model.ORIGINAL_1651.80:350	novel_616	evm.model.ORIGINAL_1651.80	340	359	350	-30.6	-23.4	0.764706	4.5	1-13,359-347;15-20,345-340	14-14,346-346[SIL]	((((((.(((((((((((((&))))))))))))).))))))	GCUAUUAACAGUACGAAGCA&UGUUUUGUACUGUAGAUGGU	1	0.0470882
Stage4	evm.model.FRAGSCAFF_371.653:1046	novel_632	evm.model.FRAGSCAFF_371.653	1037	1055	1046	-23.5	-16.6	0.706383	6.5	3-13,1053-1043;16-20,1041-1037	1-2,1055-1054[UP5];14-15,1042-1042[AILq]	(((((.-(((((((((((..&..)))))))))))..)))))	AGAAGG-UGUUUCAGUCUUU&UUAGACUGAAAUAAACUUUU	1	0.0271853
Stage4	evm.model.FRAGSCAFF_342.322:1795	novel_634	evm.model.FRAGSCAFF_342.322	1788	1804	1795	-28.1	-26.3	0.935943	1.5	1-16,1804-1789	17-17,1788-1788[UP3]	.((((((((((((((((&)))))))))))))))).	AGUUGAUGGUCAUCUAA&UUAGAUGACCAUCAGCA	1	0.000898346
Stage4	evm.model.FRAGSCAFF_400.812:1659	novel_636	evm.model.FRAGSCAFF_400.812	1647	1668	1659	-32.7	-22.6	0.691131	10.5	5-20,1664-1649	1-4,1668-1665[UP5];21-22,1648-1647[UP3]	..((((((((((((((((....&....))))))))))))))))..	UCCUAUAGUGGUUUUCAGAAAC&UUAGCUGAAAAUCACUGUAGUU	1	0.0459456
Stage4	evm.model.ORIGINAL_2314.208:2678	novel_67	evm.model.ORIGINAL_2314.208	2664	2686	2678	-36.9	-24.1	0.653117	9	3-8,2684-2679;10-18,2678-2670;20-22,2668-2666	1-2,2686-2685[UP5];9-9,x-x[BULq];19-19,2669-2669[SIL];23-24,2665-2664[UP3]	..(((.(((((((((-((((((..&..)))))).))))))))).)))..	GAAGAGAGUUCCUAU-AAUUGCAA&AAGCGAUUUAUAGGAACUGUCUAU	1	0.0410743
Stage4	evm.model.FRAGSCAFF_294.122:757	novel_671	evm.model.FRAGSCAFF_294.122	747	766	757	-31.3	-25.4	0.811502	5.5	3-15,764-752;17-21,751-747	1-2,766-765[UP5];16-16,x-x[BULq]	(((((-(((((((((((((..&..))))))))))))).)))))	GAGCC-UUCUAUUUCAGGCUC&UUGUCUGAAAUAGAAUGGUUC	2	0.0450695
Stage4	evm.model.ORIGINAL_4753.113:1976	novel_69	evm.model.ORIGINAL_4753.113	1964	1986	1976	-38.2	-29.7	0.777487	6.5	1-3,1986-1984;4-19,1982-1967;21-23,1966-1964	x-x,1983-1983[BULt];20-20,x-x[BULq]	(((-((((((((((((((((.(((&)))-)))))))))))))))).)))	GCU-CGGUCGACUGGUGGACUCUU&AAG-GUCUACUAGUCGAUUGUAGU	0	0.00711099
Stage4	evm.model.FRAGSCAFF_355.196:669	novel_695	evm.model.FRAGSCAFF_355.196	655	679	669	-39.9	-27.8	0.696742	8.5	2-8,678-672;9-21,670-658;24-24,655-655	1-1,679-679[UP5];x-x,671-671[BULt];22-23,657-656[SIL]	(..(((((((((((((.(((((((.&.)))))))-)))))))))))))..)	GGCAGUGUUACGGGCGCGUUCGGAC&UUUCGAAC-CGUCUGUGAUACUUAC	1	0.00597375
Stage4	evm.model.FRAGSCAFF_57.49:669	novel_695	evm.model.FRAGSCAFF_57.49	655	679	669	-39.9	-27.8	0.696742	8.5	2-8,678-672;9-21,670-658;24-24,655-655	1-1,679-679[UP5];x-x,671-671[BULt];22-23,657-656[SIL]	(..(((((((((((((.(((((((.&.)))))))-)))))))))))))..)	GGCAGUGUUACGGGCGCGUUCGGAC&UUUCGAAC-CGUCUGUGAUACUUAC	0	0.00711099
Stage4	evm.model.ORIGINAL_3556.29:420	novel_697	evm.model.ORIGINAL_3556.29	409	429	420	-27.5	-25	0.909091	7	1-19,429-411	20-21,410-409[UP3]	..(((((((((((((((((((&)))))))))))))))))))..	ACCGGUUACAGUGCUCAGGGA&UUUCUGAGUAUUGUAAUUGAU	2	0.0227946
Stage4	evm.model.FRAGSCAFF_404.269:1074	novel_70	evm.model.FRAGSCAFF_404.269	1060	1083	1074	-33.5	-22.36	0.667463	12	3-11,1081-1073;16-22,1068-1062	1-2,1083-1082[UP5];12-15,1072-1069[SIL];23-24,1061-1060[UP3]	..(((((((....(((((((((..&..)))))))))....)))))))..	AGGAUCGACCGAGAGAUCCUGCGG&AAGUAGGAUCUAUAAGUUGAUUAU	0	0.0465814
Stage4	evm.model.FRAGSCAFF_305.187:1106	novel_700	evm.model.FRAGSCAFF_305.187	1095	1115	1106	-31.1	-26.7	0.858521	10	4-19,1112-1097	1-3,1115-1113[UP5];20-21,1096-1095[UP3]	..((((((((((((((((...&...))))))))))))))))..	UCGUCGACGGUCUGGGUCUCC&UUUGAUCUAGACCGUUGAUUU	2	0.0227946
Stage4	evm.model.ORIGINAL_609.221:319	novel_714	evm.model.ORIGINAL_609.221	303	328	319	-40.4	-27.4	0.678218	7.5	1-4,328-325;6-13,323-316;15-20,313-308;22-25,306-303	5-5,324-324[SIL];14-14,315-314[AILt];21-21,307-307[SIL]	((((.((((((..((((((((.((((&)))).))))))))-.)))))).))))	GCCUUUCAGAGAGGAUUAUGAGAAGA&UUUUGUCAUAGUU-ACUCUGAUAGGC	0	0.0200781
Stage4	evm.model.FRAGSCAFF_156.69:511	novel_79	evm.model.FRAGSCAFF_156.69	499	520	511	-35.3	-24.3	0.688385	11.5	6-16,515-505;18-23,504-499	1-5,520-516[UP5];17-17,x-x[BULq]	((((((-(((((((((((.....&.....))))))))))).))))))	GUGAAG-GUCACAGAUGAGAUGA&AAUAAUCGUCUGUGAUACUUCAC	1	0.024851
Stage4	evm.model.FRAGSCAFF_158.434:309	novel_80	evm.model.FRAGSCAFF_158.434	295	318	309	-35.7	-24.38	0.682913	11	2-5,317-314;9-18,310-301;20-24,299-295	1-1,318-318[UP5];6-8,313-311[SIL];19-19,300-300[SIL]	(((((.((((((((((...((((.&.))))...)))))))))).)))))	GCUGGGGGUGACUCUGAGGGUAUA&AAUACAUAUAGAGUUACUGUCAGU	0	0.01971
Stage4	evm.model.ORIGINAL_3263.228:950	novel_88	evm.model.ORIGINAL_3263.228	936	963	950	-40.3	-30.4	0.754342	10	1-5,963-959;6-20,954-940;22-24,938-936	x-x,958-955[BULt];21-21,939-939[SIL]	(((.(((((((((((((((....(((((&)))))----))))))))))))))).)))	GCCAUCCGAUGUACGUGUAAAGCUGAUU&AAUCA----UACACGUAUAUCGGACGGU	2	0.0450695
Stage4	evm.model.ORIGINAL_3918.71:950	novel_88	evm.model.ORIGINAL_3918.71	936	963	950	-40.3	-30.4	0.754342	10	1-5,963-959;6-20,954-940;22-24,938-936	x-x,958-955[BULt];21-21,939-939[SIL]	(((.(((((((((((((((....(((((&)))))----))))))))))))))).)))	GCCAUCCGAUGUACGUGUAAAGCUGAUU&AAUCA----UACACGUAUAUCGGACGGU	2	0.0339963
Stage4	evm.model.ORIGINAL_746.177:2452	novel_92	evm.model.ORIGINAL_746.177	2438	2461	2452	-38.4	-28.2	0.734375	6	3-21,2459-2441;23-24,2439-2438	1-2,2461-2460[UP5];22-22,2440-2440[SIL]	((.(((((((((((((((((((..&..))))))))))))))))))).))	GCAGGUUGCAAUUAAUCGUAGAGA&AAUCUACGAUUAGUUGCGACUAGU	2	0.011463
