# Supplementary material for: Uncovering the miRNA-mediated regulatory network involved in Ma bamboo (Dendrocalamus latiflorus) de novo shoot organogenesis
Source: Hortic Res. 2023 Nov 8;10(12):uhad223. doi: 10.1093/hr/uhad223 (PMC10716635; doi:10.1093/hr/uhad223)
Supplement: Web_Material_uhad223 [file web_material_uhad223.zip › TableS5 GO enrichment of known and novel DlamiRNA target genes.xlsx]

## Sheet: Sheet1
GO enrichment of known miRNAs
GO_ID	GO_Term	GO_function	Count	Genes	GeneRatio	BgRatio	pvalue
GO:0040034	regulation of development, heterochronic	biological_process	8	evm.model.FRAGSCAFF_175.602/evm.model.FRAGSCAFF_268.859/evm.model.FRAGSCAFF_420.78/evm.model.ORIGINAL_1193.206/evm.model.ORIGINAL_3508.113/evm.model.ORIGINAL_5413.211/evm.model.ORIGINAL_593.88/evm.model.ORIGINAL_6180.54	8/22	253/44548	2.89141e-13
GO:0009965	leaf morphogenesis	biological_process	8	evm.model.FRAGSCAFF_175.602/evm.model.FRAGSCAFF_268.859/evm.model.FRAGSCAFF_420.78/evm.model.ORIGINAL_1193.206/evm.model.ORIGINAL_3508.113/evm.model.ORIGINAL_5413.211/evm.model.ORIGINAL_593.88/evm.model.ORIGINAL_6180.54	8/22	414/44548	1.48422e-11
GO:0010358	leaf shaping	biological_process	5	evm.model.FRAGSCAFF_175.602/evm.model.FRAGSCAFF_268.859/evm.model.ORIGINAL_1193.206/evm.model.ORIGINAL_3508.113/evm.model.ORIGINAL_5413.211	5/22	54/44548	5.60939e-11
GO:2000025	regulation of leaf formation	biological_process	4	evm.model.FRAGSCAFF_113.546/evm.model.FRAGSCAFF_153.191/evm.model.FRAGSCAFF_57.749/evm.model.ORIGINAL_3556.112	4/22	16/44548	8.08272e-11
GO:0048443	stamen development	biological_process	7	evm.model.FRAGSCAFF_113.546/evm.model.FRAGSCAFF_153.191/evm.model.FRAGSCAFF_161.154/evm.model.FRAGSCAFF_316.2/evm.model.FRAGSCAFF_326.221/evm.model.FRAGSCAFF_57.749/evm.model.ORIGINAL_3556.112	7/22	442/44548	1.35395e-09
GO:0048506	regulation of timing of meristematic phase transition	biological_process	5	evm.model.FRAGSCAFF_175.602/evm.model.FRAGSCAFF_268.859/evm.model.ORIGINAL_1193.206/evm.model.ORIGINAL_3508.113/evm.model.ORIGINAL_5413.211	5/22	201/44548	4.40129e-08
GO:1900618	regulation of shoot system morphogenesis	biological_process	4	evm.model.FRAGSCAFF_113.546/evm.model.FRAGSCAFF_153.191/evm.model.FRAGSCAFF_57.749/evm.model.ORIGINAL_3556.112	4/22	139/44548	6.35551e-07
GO:0008361	regulation of cell size	biological_process	4	evm.model.FRAGSCAFF_113.546/evm.model.FRAGSCAFF_153.191/evm.model.FRAGSCAFF_57.749/evm.model.ORIGINAL_3556.112	4/22	165/44548	1.26001e-06
GO:0010099	regulation of photomorphogenesis	biological_process	3	evm.model.FRAGSCAFF_420.78/evm.model.ORIGINAL_593.88/evm.model.ORIGINAL_6180.54	3/22	87/44548	1.07853e-05
GO:0010072	primary shoot apical meristem specification	biological_process	3	evm.model.FRAGSCAFF_400.673/evm.model.FRAGSCAFF_75.8/evm.model.ORIGINAL_5308.143	3/22	107/44548	2.00676e-05
GO:0006878	cellular copper ion homeostasis	biological_process	2	evm.model.FRAGSCAFF_19.1359/evm.model.FRAGSCAFF_190.982	2/22	16/44548	2.782e-05
GO:0090421	embryonic meristem initiation	biological_process	3	evm.model.FRAGSCAFF_400.673/evm.model.FRAGSCAFF_75.8/evm.model.ORIGINAL_5308.143	3/22	138/44548	4.28992e-05
GO:0045827	negative regulation of isoprenoid metabolic process	biological_process	2	evm.model.FRAGSCAFF_316.2/evm.model.FRAGSCAFF_326.221	2/22	24/44548	6.38329e-05
GO:0010014	meristem initiation	biological_process	3	evm.model.FRAGSCAFF_400.673/evm.model.FRAGSCAFF_75.8/evm.model.ORIGINAL_5308.143	3/22	182/44548	9.7549e-05
GO:0055070	copper ion homeostasis	biological_process	2	evm.model.FRAGSCAFF_19.1359/evm.model.FRAGSCAFF_190.982	2/22	31/44548	0.00010732
GO:0010371	regulation of gibberellin biosynthetic process	biological_process	2	evm.model.FRAGSCAFF_316.2/evm.model.FRAGSCAFF_326.221	2/22	38/44548	0.000161909
GO:0008285	negative regulation of cell population proliferation	biological_process	3	evm.model.FRAGSCAFF_420.78/evm.model.ORIGINAL_593.88/evm.model.ORIGINAL_6180.54	3/22	308/44548	0.000457213
GO:0062014	negative regulation of small molecule metabolic process	biological_process	2	evm.model.FRAGSCAFF_316.2/evm.model.FRAGSCAFF_326.221	2/22	73/44548	0.000598958
GO:0016530	metallochaperone activity	molecular_function	2	evm.model.FRAGSCAFF_19.1359/evm.model.FRAGSCAFF_190.982	2/22	24/38173	8.68386e-05
GO:0009637	response to blue light	biological_process	3	evm.model.FRAGSCAFF_420.78/evm.model.ORIGINAL_593.88/evm.model.ORIGINAL_6180.54	3/22	343/44548	0.000625065
GO:0048582	positive regulation of post-embryonic development	biological_process	3	evm.model.FRAGSCAFF_420.78/evm.model.ORIGINAL_593.88/evm.model.ORIGINAL_6180.54	3/22	426/44548	0.00116815
GO enrichment of novel miRNAs
GO_ID	GO_Term	GO_function	Count	Genes	GeneRatio	BgRatio	pvalue
GO:0006083	acetate metabolic process	biological_process	4	evm.model.FRAGSCAFF_293.997/evm.model.FRAGSCAFF_459.768/evm.model.ORIGINAL_3507.90/evm.model.ORIGINAL_6318.323	4/392	16/44548	9.8834e-06
GO:0048532	anatomical structure arrangement	biological_process	10	evm.model.FRAGSCAFF_129.352/evm.model.FRAGSCAFF_183.92/evm.model.FRAGSCAFF_198.132/evm.model.FRAGSCAFF_268.859/evm.model.FRAGSCAFF_74.250/evm.model.ORIGINAL_1193.206/evm.model.ORIGINAL_1642.85/evm.model.ORIGINAL_3508.113/evm.model.ORIGINAL_896.123/evm.model.ORIGINAL_933.7	10/392	305/44548	0.000415207
GO:0016763	pentosyltransferase activity	molecular_function	8	evm.model.FRAGSCAFF_129.803/evm.model.FRAGSCAFF_19.1469/evm.model.FRAGSCAFF_255.199/evm.model.FRAGSCAFF_461.231/evm.model.ORIGINAL_2537.80/evm.model.ORIGINAL_3507.109/evm.model.ORIGINAL_4116.82/evm.model.ORIGINAL_5261.40	8/342	227/38173	0.00108471
GO:0010358	leaf shaping	biological_process	4	evm.model.FRAGSCAFF_268.859/evm.model.FRAGSCAFF_74.250/evm.model.ORIGINAL_1193.206/evm.model.ORIGINAL_3508.113	4/392	54/44548	0.00131965
GO:0070301	cellular response to hydrogen peroxide	biological_process	4	evm.model.FRAGSCAFF_432.1088/evm.model.FRAGSCAFF_95.308/evm.model.ORIGINAL_1642.154/evm.model.ORIGINAL_5587.28	4/392	59/44548	0.00183485
GO:0140014	mitotic nuclear division	biological_process	9	evm.model.FRAGSCAFF_239.121/evm.model.FRAGSCAFF_326.3/evm.model.FRAGSCAFF_335.220/evm.model.FRAGSCAFF_400.222/evm.model.FRAGSCAFF_400.561/evm.model.FRAGSCAFF_437.85/evm.model.FRAGSCAFF_90.503/evm.model.ORIGINAL_4424.109/evm.model.ORIGINAL_5185.12	9/392	312/44548	0.00193079
GO:0033293	monocarboxylic acid binding	molecular_function	6	evm.model.FRAGSCAFF_159.140/evm.model.FRAGSCAFF_19.698/evm.model.FRAGSCAFF_216.457/evm.model.FRAGSCAFF_239.466/evm.model.FRAGSCAFF_316.158/evm.model.ORIGINAL_4188.49	6/342	146/38173	0.00210101
GO:0071236	cellular response to antibiotic	biological_process	8	evm.model.FRAGSCAFF_261.94/evm.model.FRAGSCAFF_287.157/evm.model.FRAGSCAFF_338.461/evm.model.FRAGSCAFF_432.1088/evm.model.FRAGSCAFF_432.280/evm.model.FRAGSCAFF_95.308/evm.model.ORIGINAL_1642.154/evm.model.ORIGINAL_5587.28	8/392	257/44548	0.00212843
GO:0009938	negative regulation of gibberellic acid mediated signaling pathway	biological_process	4	evm.model.FRAGSCAFF_221.393/evm.model.FRAGSCAFF_432.280/evm.model.FRAGSCAFF_46.90/evm.model.ORIGINAL_1054.201	4/392	65/44548	0.00261916
GO:0002237	response to molecule of bacterial origin	biological_process	7	evm.model.FRAGSCAFF_236.907/evm.model.FRAGSCAFF_268.1106/evm.model.FRAGSCAFF_322.201/evm.model.FRAGSCAFF_325.36/evm.model.FRAGSCAFF_420.94/evm.model.FRAGSCAFF_461.304/evm.model.ORIGINAL_5587.28	7/392	220/44548	0.00352283
GO:0000070	mitotic sister chromatid segregation	biological_process	6	evm.model.FRAGSCAFF_239.121/evm.model.FRAGSCAFF_335.220/evm.model.FRAGSCAFF_400.222/evm.model.FRAGSCAFF_400.561/evm.model.FRAGSCAFF_90.503/evm.model.ORIGINAL_4424.109	6/392	165/44548	0.0035407
GO:0042562	hormone binding	molecular_function	6	evm.model.FRAGSCAFF_19.698/evm.model.FRAGSCAFF_239.466/evm.model.FRAGSCAFF_268.1009/evm.model.FRAGSCAFF_38.127/evm.model.FRAGSCAFF_458.312/evm.model.ORIGINAL_4188.49	6/342	166/38173	0.00396463
GO:0043178	alcohol binding	molecular_function	5	evm.model.FRAGSCAFF_19.698/evm.model.FRAGSCAFF_239.466/evm.model.FRAGSCAFF_38.127/evm.model.FRAGSCAFF_458.312/evm.model.ORIGINAL_4188.49	5/342	116/38173	0.00399804
GO:0005875	microtubule associated complex	cellular_component	10	evm.model.FRAGSCAFF_19.210/evm.model.FRAGSCAFF_214.233/evm.model.FRAGSCAFF_239.121/evm.model.FRAGSCAFF_301.150/evm.model.FRAGSCAFF_340.1164/evm.model.FRAGSCAFF_400.561/evm.model.FRAGSCAFF_437.85/evm.model.FRAGSCAFF_93.81/evm.model.ORIGINAL_4797.611/evm.model.ORIGINAL_809.13	10/381	448/44478	0.00568852
GO:0042285	xylosyltransferase activity	molecular_function	5	evm.model.FRAGSCAFF_129.803/evm.model.FRAGSCAFF_19.1469/evm.model.FRAGSCAFF_461.231/evm.model.ORIGINAL_2537.80/evm.model.ORIGINAL_3507.109	5/342	130/38173	0.00645086
GO:0046740	transport of virus in host, cell to cell	biological_process	2	evm.model.FRAGSCAFF_183.92/evm.model.FRAGSCAFF_198.132	2/392	14/44548	0.00655347
GO:1902586	multi-organism intercellular transport	biological_process	2	evm.model.FRAGSCAFF_183.92/evm.model.FRAGSCAFF_198.132	2/392	14/44548	0.00655347
GO:0009850	auxin metabolic process	biological_process	5	evm.model.FRAGSCAFF_138.303/evm.model.FRAGSCAFF_157.260/evm.model.FRAGSCAFF_313.197/evm.model.FRAGSCAFF_435.202/evm.model.ORIGINAL_691.24	5/392	133/44548	0.0066009
GO:0000919	cell plate assembly	biological_process	4	evm.model.FRAGSCAFF_326.3/evm.model.FRAGSCAFF_90.424/evm.model.ORIGINAL_5185.12/evm.model.ORIGINAL_5750.98	4/392	85/44548	0.00683025
GO:0040034	regulation of development, heterochronic	biological_process	7	evm.model.FRAGSCAFF_129.272/evm.model.FRAGSCAFF_268.859/evm.model.FRAGSCAFF_432.333/evm.model.FRAGSCAFF_74.250/evm.model.ORIGINAL_1193.206/evm.model.ORIGINAL_2666.15/evm.model.ORIGINAL_3508.113	7/392	253/44548	0.00743958
GO:0034614	cellular response to reactive oxygen species	biological_process	6	evm.model.FRAGSCAFF_261.94/evm.model.FRAGSCAFF_432.1088/evm.model.FRAGSCAFF_95.308/evm.model.ORIGINAL_1217.12/evm.model.ORIGINAL_1642.154/evm.model.ORIGINAL_5587.28	6/392	201/44548	0.00906323
GO:0048506	regulation of timing of meristematic phase transition	biological_process	6	evm.model.FRAGSCAFF_268.859/evm.model.FRAGSCAFF_432.333/evm.model.FRAGSCAFF_74.250/evm.model.ORIGINAL_1193.206/evm.model.ORIGINAL_2666.15/evm.model.ORIGINAL_3508.113	6/392	201/44548	0.00906323
GO:0048510	regulation of timing of transition from vegetative to reproductive phase	biological_process	6	evm.model.FRAGSCAFF_268.859/evm.model.FRAGSCAFF_432.333/evm.model.FRAGSCAFF_74.250/evm.model.ORIGINAL_1193.206/evm.model.ORIGINAL_2666.15/evm.model.ORIGINAL_3508.113	6/392	201/44548	0.00906323
GO:0010453	regulation of cell fate commitment	biological_process	4	evm.model.FRAGSCAFF_432.1088/evm.model.FRAGSCAFF_432.280/evm.model.FRAGSCAFF_95.308/evm.model.ORIGINAL_5137.45	4/392	93/44548	0.00932633
