# Supplementary material for: Uncovering the miRNA-mediated regulatory network involved in Ma bamboo (Dendrocalamus latiflorus) de novo shoot organogenesis
Source: Hortic Res. 2023 Nov 8;10(12):uhad223. doi: 10.1093/hr/uhad223 (PMC10716635; doi:10.1093/hr/uhad223)
Supplement: Web_Material_uhad223 [file web_material_uhad223.zip › TableS6 DlamiRNA-mRNA-gene regulation network.xlsx]

## Sheet: network
node1	node1_function	node2	node2_function
4CL4	others	OPR7	Response to stimulus
5PTase12	others	AUL1	others
5PTase14	others	AUL1	others
A3BLC3	Response to stimulus	GLO1	others
AAK6	others	WAVH1	Response to stimulus
ACR4	others	CRR3	others
ACR4	others	novel_512	miRNA
ADA2	others	CDKE-1	others
ADR1-L1	Response to stimulus	EXO70B1	Response to stimulus
AIR3	Response to stimulus	NAC100	others
AKR2A	others	novel_115	miRNA
ALDP	others	GLO1	others
AOC	Response to stimulus	OPR7	Response to stimulus
AOX1A	others	CDKE-1	others
APG3	others	RALFL33	Response to stimulus
APG9	Response to stimulus	EXO70B1	Response to stimulus
APT2	others	MYB62	Response to stimulus
APT2	others	WRKY75	Cell differentiation
ARF16	Response to stimulus	CYP707A5	others
ARG1	others	OPR7	Response to stimulus
ARID2	others	novel_199	miRNA
ARP5	Response to stimulus	DBB1	Response to stimulus
ASB2	others	GLO1	others
ASF1B	Cell division	ASHH1	Response to stimulus
ASF1B	Cell division	BRM	others
ASG3	others	ASHH1	Response to stimulus
ASG3	others	BRM	others
ASG3	others	HEN2	shoot system development
ASHH1	Response to stimulus	AT1G05910	others
ASHH1	Response to stimulus	AT1G16670	Response to stimulus
ASHH1	Response to stimulus	AT2G32415	others
ASHH1	Response to stimulus	AT3G21060	others
ASHH1	Response to stimulus	AT5G14530	shoot system development
ASHH1	Response to stimulus	AT5G35910	others
ASHH1	Response to stimulus	ATCHR12	Response to stimulus
ASHH1	Response to stimulus	ATXR6	shoot system development
ASHH1	Response to stimulus	BRM	others
ASHH1	Response to stimulus	CHR1	others
ASHH1	Response to stimulus	EBS	shoot system development
ASHH1	Response to stimulus	EFS	Response to stimulus
ASHH1	Response to stimulus	ELF8	shoot system development
ASHH1	Response to stimulus	EMB2773	Cell division
ASHH1	Response to stimulus	ETL1	Response to stimulus
ASHH1	Response to stimulus	FUS9	Response to stimulus
ASHH1	Response to stimulus	GTA2	others
ASHH1	Response to stimulus	HDA05	others
ASHH1	Response to stimulus	HDA6	Response to stimulus
ASHH1	Response to stimulus	HTA11	Response to stimulus
ASHH1	Response to stimulus	HTR12	Cell division
ASHH1	Response to stimulus	IBS1	Response to stimulus
ASHH1	Response to stimulus	JMJ18	Response to stimulus
ASHH1	Response to stimulus	JMJD5	shoot system development
ASHH1	Response to stimulus	KTF1	others
ASHH1	Response to stimulus	LUH	Cell differentiation
ASHH1	Response to stimulus	MOM	Response to stimulus
ASHH1	Response to stimulus	novel_255	miRNA
ASHH1	Response to stimulus	NRP1	Response to stimulus
ASHH1	Response to stimulus	NRPB3	others
ASHH1	Response to stimulus	NRPD1A	others
ASHH1	Response to stimulus	NRPD1B	Response to stimulus
ASHH1	Response to stimulus	NRPD2A	Response to stimulus
ASHH1	Response to stimulus	NUA	shoot system development
ASHH1	Response to stimulus	PCFS4	shoot system development
ASHH1	Response to stimulus	PHP	Cell division
ASHH1	Response to stimulus	PP5.2	Response to stimulus
ASHH1	Response to stimulus	PP7	Response to stimulus
ASHH1	Response to stimulus	PRP40A	others
ASHH1	Response to stimulus	RAD50	Response to stimulus
ASHH1	Response to stimulus	RGD3	others
ASHH1	Response to stimulus	RPM1	Response to stimulus
ASHH1	Response to stimulus	SDG16	others
ASHH1	Response to stimulus	SDG2	shoot system development
ASHH1	Response to stimulus	SDG40	others
ASHH1	Response to stimulus	SUVH1	others
ASHH1	Response to stimulus	SUVH5	Response to stimulus
ASHH1	Response to stimulus	SUVR5	others
ASHH1	Response to stimulus	SWC2	Cell differentiation
ASHH1	Response to stimulus	SYD	Response to stimulus
ASHH1	Response to stimulus	TAF2	others
ASHH1	Response to stimulus	THO2	others
ASHH1	Response to stimulus	TRO	shoot system development
ASHH1	Response to stimulus	TSK	Cell division
ASHH1	Response to stimulus	TTL1	Response to stimulus
ASHH1	Response to stimulus	TTL3	Response to stimulus
ASHH1	Response to stimulus	WDR5b	others
ASHH1	Response to stimulus	XYL1	Response to stimulus
AT1G03370	others	AT1G16670	Response to stimulus
AT1G03370	others	EXO70B2	Response to stimulus
AT1G03370	others	novel_24	miRNA
AT1G03370	others	PGI1	shoot system development
AT1G03370	others	SMC5	Cell division
AT1G05805	others	IDD5	others
AT1G05910	others	HEN2	shoot system development
AT1G08410	shoot system development	HEN2	shoot system development
AT1G10390	Response to stimulus	HEN2	shoot system development
AT1G26190	Response to stimulus	BRM	others
AT1G27880	Response to stimulus	BRM	others
AT1G28060	others	SCL33	others
AT1G48650	others	HEN2	shoot system development
AT1G49980	Response to stimulus	UBP8	others
AT1G50410	others	BRM	others
AT1G52930	others	HEN2	shoot system development
AT1G67120	Response to stimulus	AT2G46620	others
AT1G67120	Response to stimulus	HEN2	shoot system development
AT1G67280	Response to stimulus	EXO70A1	Cell differentiation
AT1G74270	others	HEN2	shoot system development
AT1G74360	Response to stimulus	B120	others
AT1G74360	Response to stimulus	WRKY75	Cell differentiation
AT1G74510	others	novel_216	miRNA
AT1G76630	others	HEN2	shoot system development
AT1G77680	others	HEN2	shoot system development
AT1G80750	others	HEN2	shoot system development
AT2G01060	others	RPM1	Response to stimulus
AT2G01060	others	SCPL51	others
AT2G01060	others	WRKY75	Cell differentiation
AT2G01130	others	HEN2	shoot system development
AT2G01900	Response to stimulus	AUL1	others
AT2G16250	others	novel_346	miRNA
AT2G20450	others	HEN2	shoot system development
AT2G26490	others	HEN2	shoot system development
AT2G27200	others	HEN2	shoot system development
AT2G28200	others	BRM	others
AT2G32415	others	HEN2	shoot system development
AT2G37990	others	HEN2	shoot system development
AT2G40430	others	HEN2	shoot system development
AT2G41770	others	SR45A	Response to stimulus
AT2G44120	others	HEN2	shoot system development
AT2G44860	others	HEN2	shoot system development
AT2G45120	others	BRM	others
AT2G46620	others	COX10	others
AT2G46620	others	MPPBETA	others
AT2G46620	others	novel_35	miRNA
AT2G46620	others	PM-ANT	shoot system development
AT2G47210	Response to stimulus	BRM	others
AT3G01190	Response to stimulus	SCPL51	others
AT3G02490	others	ATXR6	shoot system development
AT3G02490	others	novel_303	miRNA
AT3G02490	others	RRP4	others
AT3G03920	others	SR30	others
AT3G05060	others	EMB1796	others
AT3G05060	others	HEN2	shoot system development
AT3G06680	others	HEN2	shoot system development
AT3G06700	others	HEN2	shoot system development
AT3G09630	others	GSTT3	Response to stimulus
AT3G09630	others	HEN2	shoot system development
AT3G12340	others	HEN2	shoot system development
AT3G13580	others	HEN2	shoot system development
AT3G15970	others	HEN2	shoot system development
AT3G16650	others	HEN2	shoot system development
AT3G16650	others	MYB62	Response to stimulus
AT3G21060	others	BRM	others
AT3G21060	others	HUA2	Cell differentiation
AT3G22660	others	HEN2	shoot system development
AT3G27220	Response to stimulus	BRM	others
AT3G63270	others	GSTT3	Response to stimulus
AT3G63400	others	SR30	others
AT3G63400	others	SR45A	Response to stimulus
AT3G66654	others	HEN2	shoot system development
AT4G02580	Response to stimulus	TAF8	others
AT4G14300	others	SCL33	others
AT4G14300	others	SR30	others
AT4G20310	Response to stimulus	GBF3	Response to stimulus
AT4G22790	Response to stimulus	GHR1	Response to stimulus
AT4G25550	others	SR30	others
AT4G25980	Response to stimulus	AT5G10770	others
AT4G34660	Cell division	EXO70B1	Response to stimulus
AT4G35540	others	TAF8	others
AT5G01380	others	BRM	others
AT5G06800	others	BRM	others
AT5G06800	others	RPM1	Response to stimulus
AT5G08180	others	HEN2	shoot system development
AT5G08180	others	SR30	others
AT5G10770	others	BRS1	Response to stimulus
AT5G10770	others	novel_468	miRNA
AT5G14050	others	EMB1796	others
AT5G14050	others	HEN2	shoot system development
AT5G14050	others	RBP1	others
AT5G14050	others	SCL33	others
AT5G14530	shoot system development	SR30	others
AT5G18950	others	novel_28	miRNA
AT5G20170	others	RBP1	others
AT5G22100	others	HEN2	shoot system development
AT5G22100	others	RBP1	others
AT5G22100	others	SCL33	others
AT5G23240	others	AUL1	others
AT5G23240	others	RXW8	others
AT5G26710	others	GSTT3	Response to stimulus
AT5G26710	others	HEN2	shoot system development
AT5G27120	others	HEN2	shoot system development
AT5G28060	others	HEN2	shoot system development
AT5G35910	others	HEN2	shoot system development
AT5G46160	others	HEN2	shoot system development
AT5G53480	others	HEN2	shoot system development
ATCHR12	Response to stimulus	IDD5	others
ATCS	Response to stimulus	SCPL51	others
ATG2	Response to stimulus	FRS6	others
ATMIN7	Response to stimulus	RPM1	Response to stimulus
ATS9	Response to stimulus	IDD5	others
ATS9	Response to stimulus	SCL33	others
ATXR6	shoot system development	BRM	others
AUL1	others	CVL1	Response to stimulus
AUL1	others	CVP2	Cell differentiation
AUL1	others	DIS1	Cell differentiation
AUL1	others	DRP5A	Cell division
AUL1	others	FRA3	others
AUL1	others	HAP13	others
AUL1	others	HSP70T-2	Response to stimulus
AUL1	others	MBD9	Response to stimulus
AUL1	others	novel_397	miRNA
AUL1	others	ROPGEF1	Cell differentiation
AUL1	others	SNX1	Response to stimulus
AUL1	others	SNX2b	others
AUL1	others	THO2	others
AUL1	others	TON1B	Cell division
B120	others	novel_20	miRNA
B120	others	RLK7	Response to stimulus
B120	others	WRKY70	Response to stimulus
B9G2A8	Response to stimulus	DBB1	Response to stimulus
B9G2A8	Response to stimulus	RFC3	Response to stimulus
BADH2	Response to stimulus	GATA19	others
BAMY2	others	CYP707A5	others
BGLU21	others	MPK11	Response to stimulus
BGLU22	others	MPK11	Response to stimulus
BHLH32	Cell differentiation	MYB62	Response to stimulus
BHLH32	Cell differentiation	WRKY75	Cell differentiation
BLI	Cell division	SR30	others
BRI1	Cell differentiation	SPL3	others
BRM	others	BSH	Response to stimulus
BRM	others	BT1	Response to stimulus
BRM	others	BT2	Response to stimulus
BRM	others	BT4	Response to stimulus
BRM	others	bZIP19	Response to stimulus
BRM	others	CHC1	Response to stimulus
BRM	others	CHR1	others
BRM	others	CHR4	others
BRM	others	DIS1	Cell differentiation
BRM	others	DOT5	shoot system development
BRM	others	EFS	Response to stimulus
BRM	others	EMB2773	Cell division
BRM	others	ERCC1	Response to stimulus
BRM	others	ETL1	Response to stimulus
BRM	others	FANCM	Response to stimulus
BRM	others	GAS41	Cell differentiation
BRM	others	GBF3	Response to stimulus
BRM	others	HDA05	others
BRM	others	HDA6	Response to stimulus
BRM	others	HTA11	Response to stimulus
BRM	others	HTR12	Cell division
BRM	others	HY5	Response to stimulus
BRM	others	IDD5	others
BRM	others	LDL3	others
BRM	others	MBD9	Response to stimulus
BRM	others	MOM	Response to stimulus
BRM	others	MYB12	Cell differentiation
BRM	others	MYB86	Cell differentiation
BRM	others	MYB96	Cell differentiation
BRM	others	NAC046	shoot system development
BRM	others	NAC083	Response to stimulus
BRM	others	NFXL1	Response to stimulus
BRM	others	novel_410	miRNA
BRM	others	NRPD1A	others
BRM	others	NRPD1B	Response to stimulus
BRM	others	NRPD2A	Response to stimulus
BRM	others	NUA	shoot system development
BRM	others	PBRP	others
BRM	others	PFT1	Cell differentiation
BRM	others	PI-4KBETA1	Cell differentiation
BRM	others	PKL	Cell division
BRM	others	PRT6	Response to stimulus
BRM	others	RAD4	Response to stimulus
BRM	others	RAD50	Response to stimulus
BRM	others	RBR1	Cell division
BRM	others	RECA1	Response to stimulus
BRM	others	RECA2	Response to stimulus
BRM	others	RECA3	Response to stimulus
BRM	others	RECQ4A	Response to stimulus
BRM	others	RECQI1	Response to stimulus
BRM	others	RecQl3	Response to stimulus
BRM	others	RECQSIM	Response to stimulus
BRM	others	RGD3	others
BRM	others	RIN1	Cell differentiation
BRM	others	SDG16	others
BRM	others	SDG2	shoot system development
BRM	others	SE	shoot system development
BRM	others	SPT	Response to stimulus
BRM	others	SRS2	Response to stimulus
BRM	others	SUVH1	others
BRM	others	SUVH2	others
BRM	others	SUVH3	others
BRM	others	SUVH5	Response to stimulus
BRM	others	SUVH6	others
BRM	others	SUVH9	others
BRM	others	SUVR5	others
BRM	others	SWC2	Cell differentiation
BRM	others	SWI3C	others
BRM	others	SYD	Response to stimulus
BRM	others	TAFII59	Cell differentiation
BRM	others	TFIIIA	others
BRM	others	TOPII	Cell division
BRM	others	UKL2	others
BRM	others	UKL3	Response to stimulus
BRM	others	UPL5	Response to stimulus
BRM	others	WAT1	Response to stimulus
BRM	others	WIP3	others
BRM	others	WIP4	others
BRM	others	WIP5	others
BRM	others	WRKY53	Response to stimulus
BRM	others	YY1	Response to stimulus
BSH	Response to stimulus	IDD5	others
CALS5	Cell differentiation	SCL33	others
CAO	others	SPL14	shoot system development
CAO	others	SPL4	others
CATA	Response to stimulus	GLO1	others
CATC	Response to stimulus	GLO1	others
CCS	Response to stimulus	DlamiR398	miRNA
CCS	Response to stimulus	Q5VRL3	Response to stimulus
CCS	Response to stimulus	SODCP	Response to stimulus
CCS	Response to stimulus	TIM9	others
CDC6	Cell division	DBB1	Response to stimulus
CDC6	Cell division	RFC3	Response to stimulus
CDKA-2	others	CDKE-1	others
CDKA-2	others	MST1	others
CDKB1-1	others	CDKE-1	others
CDKC-2	Cell division	CDKE-1	others
CDKE-1	others	CYCA2-1	Cell division
CDKE-1	others	CYCD3-2	Cell division
CDKE-1	others	CYCD4-1	Cell division
CDKE-1	others	CYCD5-1	Cell division
CDKE-1	others	CYCD5-2	Cell division
CDKE-1	others	CYCD5-3	Cell division
CDKE-1	others	CYCL1-1	Cell division
CDKE-1	others	CYCT1-3	Cell division
CDKE-1	others	EIN2	Response to stimulus
CDKE-1	others	EX2	Response to stimulus
CDKE-1	others	G6PGH2	Response to stimulus
CDKE-1	others	HUB1	Cell division
CDKE-1	others	LHP1	others
CDKE-1	others	MCM5	Response to stimulus
CDKE-1	others	novel_392	miRNA
CDKE-1	others	PRMT5	shoot system development
CDKE-1	others	Q0E474	Cell division
CDKE-1	others	Q652L2	others
CDKE-1	others	Q6Z3U3	Response to stimulus
CDKE-1	others	Q8LI34	others
CDKE-1	others	SKIPA	others
CDKE-1	others	SPT16	Response to stimulus
CDKE-1	others	TFIIAy	Response to stimulus
CDKE-1	others	WEE1	others
CDSP32	others	GLO1	others
CER7	others	HEN2	shoot system development
CESA2	Cell division	EXPA10	others
CESA4	Cell division	EXPA10	others
CESA6	Cell division	EXPA10	others
CGA1	Response to stimulus	SPL18	shoot system development
CHC1	Response to stimulus	IDD5	others
CHI	others	F3H-2	others
CHR1	others	HEN2	shoot system development
CHR38	others	SHH2	others
CHR4	others	IDD5	others
CIPK16	Response to stimulus	CYP707A5	others
CIPK21	others	novel_74	miRNA
CKX11	Response to hormone	CYP707A5	others
CKX5	Response to hormone	CYP707A5	others
CKX5	Response to hormone	OPR7	Response to stimulus
CLPS3	shoot system development	HUA2	Cell differentiation
CLPS3	shoot system development	SR30	others
CLT3	Response to stimulus	DlamiR398	miRNA
CLT3	Response to stimulus	G3Pp1	others
CML10	Response to stimulus	DBB1	Response to stimulus
CML10	Response to stimulus	novel_676	miRNA
CML10	Response to stimulus	PMM	others
CML23	Response to stimulus	CYP707A5	others
CML31	Response to stimulus	CYP707A5	others
CMPG2	Response to stimulus	EXO70B1	Response to stimulus
COI1B	Response to stimulus	OPR7	Response to stimulus
COI1B	Response to stimulus	SPL17	shoot system development
COI2	Response to stimulus	OPR7	Response to stimulus
COP1	Response to stimulus	GBF3	Response to stimulus
COP1	Response to stimulus	SR45A	Response to stimulus
COP1	Response to stimulus	UBP8	others
CPN60B	Response to stimulus	SR30	others
Cpn60beta4	others	SR30	others
CR4	Cell division	F3H-2	others
CR88	Response to stimulus	RPM1	Response to stimulus
CR88	Response to stimulus	SR30	others
CRC1	others	RFC3	Response to stimulus
CRL	Cell division	RXW8	others
CRT1	Response to stimulus	RPM1	Response to stimulus
CRT3	Response to stimulus	IBS1	Response to stimulus
CRY1	Response to stimulus	GBF3	Response to stimulus
CRY2	Response to stimulus	GBF3	Response to stimulus
CRY2	Response to stimulus	HUA2	Cell differentiation
CSB	Response to stimulus	DBB1	Response to stimulus
CSB	Response to stimulus	RFC3	Response to stimulus
CSDP1	Response to stimulus	SR30	others
CSLA1	others	F3H-2	others
CSN5	Response to stimulus	DBB1	Response to stimulus
CSN5	Response to stimulus	F3H-2	others
CUL4	Response to stimulus	GBF3	Response to stimulus
CYCA1-1	Cell division	PCF2	others
CYP707A5	others	CYP707A7	CYP707A7
CYP707A5	others	EMP1	Response to stimulus
CYP707A5	others	GA2OX1	others
CYP707A5	others	MPK5	Response to stimulus
CYP707A5	others	novel_615	miRNA
CYP707A5	others	P0C587	others
CYP707A5	others	P5CS2	others
CYP707A5	others	PCF2	others
CYP707A5	others	PHYB	Response to stimulus
CYP707A5	others	PIN1C	Response to stimulus
CYP707A5	others	PIN3A	Response to stimulus
CYP707A5	others	PIN3B	Response to stimulus
CYP707A5	others	Q7XGU4	Response to stimulus
CYP707A5	others	Q7XV13	others
CYP707A5	others	Q8H016	others
CYP707A5	others	WRKY62	Response to stimulus
CYP707A5	others	ZEP	Response to stimulus
CYP710A1	others	WRKY75	Cell differentiation
CYP714D1	others	PCF2	others
CYP714D1	others	SPL14	shoot system development
CYP714D1	others	SPL16	shoot system development
CYP714D1	others	SPL18	shoot system development
CYP714D1	others	SPL4	others
CYP74A1	Response to stimulus	OPR7	Response to stimulus
D14L	Response to stimulus	PCF2	others
DBB1	Response to stimulus	DDB2	Response to stimulus
DBB1	Response to stimulus	DHAR2	Response to stimulus
DBB1	Response to stimulus	DPE2	others
DBB1	Response to stimulus	EZ1	Cell differentiation
DBB1	Response to stimulus	GLK2	others
DBB1	Response to stimulus	IPK2	others
DBB1	Response to stimulus	KU70	Response to stimulus
DBB1	Response to stimulus	LHP1	others
DBB1	Response to stimulus	MCM4	Response to stimulus
DBB1	Response to stimulus	MCM5	Response to stimulus
DBB1	Response to stimulus	MCM7	Response to stimulus
DBB1	Response to stimulus	NBS1	Response to stimulus
DBB1	Response to stimulus	novel_92	miRNA
DBB1	Response to stimulus	ORC3	Response to stimulus
DBB1	Response to stimulus	P17070	Response to stimulus
DBB1	Response to stimulus	PAP2	Response to stimulus
DBB1	Response to stimulus	PARP2-A	Response to stimulus
DBB1	Response to stimulus	PDS	others
DBB1	Response to stimulus	PHYA	Response to stimulus
DBB1	Response to stimulus	PHYB	Response to stimulus
DBB1	Response to stimulus	POLD1	Response to stimulus
DBB1	Response to stimulus	PRMT5	shoot system development
DBB1	Response to stimulus	Q652L2	others
DBB1	Response to stimulus	Q8LI34	others
DBB1	Response to stimulus	RFC1	Response to stimulus
DBB1	Response to stimulus	RFC3	Response to stimulus
DBB1	Response to stimulus	RFC4	Response to stimulus
DBB1	Response to stimulus	RFC5	Response to stimulus
DBB1	Response to stimulus	RPA2A	Response to stimulus
DBB1	Response to stimulus	RPA2B	Response to stimulus
DBB1	Response to stimulus	SIZ1	others
DBB1	Response to stimulus	SIZ2	others
DBB1	Response to stimulus	SKIPA	others
DBB1	Response to stimulus	TERT	others
DBB1	Response to stimulus	TPI	others
DBB1	Response to stimulus	WDR12	others
DBB1	Response to stimulus	WEE1	others
DBB1	Response to stimulus	XCT	Response to stimulus
DBB1	Response to stimulus	ZEP	Response to stimulus
DCP2	shoot system development	HEN2	shoot system development
DDB2	Response to stimulus	RFC3	Response to stimulus
DHAR1	Response to stimulus	GLO1	others
DHAR1	Response to stimulus	OPR7	Response to stimulus
DIS1	Cell differentiation	RPM1	Response to stimulus
DMC1B	Response to stimulus	RFC3	Response to stimulus
DND1	Response to stimulus	RPM1	Response to stimulus
DOF1.7	others	novel_13	miRNA
DOF2	others	HOX9	Cell differentiation
DOF2	others	novel_685	miRNA
DPB	Cell division	RPM1	Response to stimulus
DPB2	Cell division	UBP8	others
DRB4	others	novel_134	miRNA
DTX40	others	novel_589	miRNA
DUT	others	RFC3	Response to stimulus
DWA1	Response to stimulus	SR30	others
DWF5	Response to hormone	SR45A	Response to stimulus
EBS	shoot system development	IDD5	others
EBS1	Response to stimulus	IBS1	Response to stimulus
EDS1	Response to stimulus	RPM1	Response to stimulus
EER4	Response to stimulus	TAF8	others
EFR	Response to stimulus	RPM1	Response to stimulus
EFS	Response to stimulus	IBS1	Response to stimulus
ELF8	shoot system development	IBS1	Response to stimulus
ELP2	Response to stimulus	HEN2	shoot system development
EMB1144	others	NAC100	others
EMB1796	others	novel_625	miRNA
EMB2766	others	HEN2	shoot system development
EMB2766	others	RBP1	others
EMB2766	others	SCL33	others
EMB2770	Response to stimulus	RBP1	others
EMB2770	Response to stimulus	SR30	others
EMB2773	Cell division	HUA2	Cell differentiation
EMB3011	Cell differentiation	HEN2	shoot system development
EMB3011	Cell differentiation	RBP1	others
EMB3011	Cell differentiation	SR30	others
EMB3119	Response to stimulus	HEN2	shoot system development
ERCC1	Response to stimulus	UBP8	others
EREBP1	Response to stimulus	RF2b	Response to hormone
ERF020	others	novel_274	miRNA
ERF71	Response to stimulus	EXO70B1	Response to stimulus
ERL1	Response to stimulus	GHR1	Response to stimulus
ESP3	others	HEN2	shoot system development
ETL1	Response to stimulus	HEN2	shoot system development
EXO70A1	Cell differentiation	EXO70B1	Response to stimulus
EXO70A1	Cell differentiation	EXO70B2	Response to stimulus
EXO70A1	Cell differentiation	novel_468	miRNA
EXO70A1	Cell differentiation	RAB11c	Cell division
EXO70A1	Cell differentiation	RGTB1	Response to stimulus
EXO70A1	Cell differentiation	RRP41L	others
EXO70A1	Cell differentiation	SEC8	others
EXO70A1	Cell differentiation	SFC	Response to stimulus
EXO70A1	Cell differentiation	SNAP33	Cell division
EXO70B1	Response to stimulus	EXO70B2	Response to stimulus
EXO70B1	Response to stimulus	novel_107	miRNA
EXO70B1	Response to stimulus	NSL1	Response to stimulus
EXO70B1	Response to stimulus	SEC8	others
EXO70B1	Response to stimulus	SFC	Response to stimulus
EXO70B1	Response to stimulus	SNAP33	Cell division
EXPA10	others	KIN7A	Cell division
EXPA10	others	MCM8	Response to stimulus
EXPA10	others	novel_366	miRNA
EXPA10	others	SL1	Cell differentiation
EXPA16	Response to stimulus	PCF6	others
F3H-2	others	novel_520	miRNA
F3H-2	others	PIN3B	Response to stimulus
F3H-2	others	SS1	others
F3H-2	others	WOX2	others
FAS2	Response to stimulus	RFC3	Response to stimulus
FEY	shoot system development	HEN2	shoot system development
FEY	shoot system development	HUA2	Cell differentiation
FH8	others	HUA2	Cell differentiation
FHA2	shoot system development	IDD5	others
FKBP53	others	HEN2	shoot system development
FLP	Cell division	GHR1	Response to stimulus
FPA	Cell differentiation	HUA2	Cell differentiation
FPA	Cell differentiation	SR30	others
FRS5	others	novel_67	miRNA
FRS5	others	RVE1	Response to stimulus
FRS5	others	VIP2	others
FRS6	others	novel_452	miRNA
FTSH2	Response to stimulus	GLO1	others
FTSZ1	others	novel_170	miRNA
FZP	shoot system development	SPL14	shoot system development
FZP	shoot system development	SPL16	shoot system development
FZP	shoot system development	SPL17	shoot system development
G18F	Response to stimulus	SCPL51	others
GA2OX1	others	OPR7	Response to stimulus
GALT6	others	novel_646	miRNA
GAM1	Cell differentiation	PCF6	others
GAS41	Cell differentiation	TAF8	others
GATA19	others	novel_87	miRNA
GBF3	Response to stimulus	bZIP44	others
GBF3	Response to stimulus	HY5	Response to stimulus
GBF3	Response to stimulus	LAF1	Cell differentiation
GBF3	Response to stimulus	novel_190	miRNA
GBF3	Response to stimulus	UVR8	Response to stimulus
GGT3	others	GSTT3	Response to stimulus
GHR1	Response to stimulus	GSO1	Cell division
GHR1	Response to stimulus	LRR1	Response to stimulus
GHR1	Response to stimulus	NIK2	Response to stimulus
GHR1	Response to stimulus	novel_269	miRNA
GHR1	Response to stimulus	RBOHF	Response to stimulus
GHR1	Response to stimulus	ROPGEF1	Cell differentiation
GHR1	Response to stimulus	STOMAGEN	Cell differentiation
GI	Cell differentiation	SPL3	others
GIF1	shoot system development	PCF5	shoot system development
GIF1	shoot system development	PCF7	shoot system development
GIF1	shoot system development	SPL14	shoot system development
GIF1	shoot system development	SPL18	shoot system development
GLB	Response to stimulus	OPR7	Response to stimulus
GLCAT14B	others	novel_70	miRNA
GLO1	others	DlamiR319a	miRNA
GLO1	others	DlamiR319b	miRNA
GLO1	others	GLO4	others
GLO1	others	GLO5	others
GLO1	others	MS	others
GLO1	others	MSRA4	Response to stimulus
GLO1	others	ndhM	others
GLO1	others	O64422	Response to stimulus
GLO1	others	PRXIIF	Response to stimulus
GLO1	others	Q6ATY4	others
GLO1	others	Q6K9C1	Response to stimulus
GLO1	others	Q8S0J7	others
GLO1	others	RACK1A	Response to stimulus
GLO1	others	RPS16A	others
GLO1	others	RPS3A	others
GLO1	others	SAMDC	others
GLO1	others	TATB	others
GLX2-4	others	SCPL51	others
GPA1	Response to stimulus	PCF2	others
GPA1	Response to stimulus	PCF5	shoot system development
GPA1	Response to stimulus	PCF7	shoot system development
GPX2	Response to stimulus	GSTT3	Response to stimulus
GPX7	Response to stimulus	GSTT3	Response to stimulus
GR	Response to stimulus	GSTT3	Response to stimulus
GSTT3	Response to stimulus	GSTZ1	Response to stimulus
GSTT3	Response to stimulus	LRR1	Response to stimulus
GSTT3	Response to stimulus	novel_563	miRNA
GSTT3	Response to stimulus	NRPD1B	Response to stimulus
GSTT3	Response to stimulus	OVA6	shoot system development
GSTT3	Response to stimulus	TDP1	Response to stimulus
GSTZ1	Response to stimulus	SCPL51	others
GT-3A	others	novel_581	miRNA
GT-3B	others	novel_581	miRNA
GTA2	others	HEN2	shoot system development
GTA2	others	IBS1	Response to stimulus
HASTY	shoot system development	HEN2	shoot system development
HATB	others	RFC3	Response to stimulus
HD16	Response to stimulus	HO1	Response to stimulus
HD16	Response to stimulus	novel_631	miRNA
HDA6	Response to stimulus	IDD5	others
HEN2	shoot system development	eIF6A	Response to stimulus
HEN2	shoot system development	HUA2	Cell differentiation
HEN2	shoot system development	HVT1	others
HEN2	shoot system development	KTF1	others
HEN2	shoot system development	MOS14	others
HEN2	shoot system development	MOS7	Response to stimulus
HEN2	shoot system development	MTR4	others
HEN2	shoot system development	NAP57	others
HEN2	shoot system development	novel_70	miRNA
HEN2	shoot system development	NRPB3	others
HEN2	shoot system development	NRPD1A	others
HEN2	shoot system development	NRPD1B	Response to stimulus
HEN2	shoot system development	NRPD2A	Response to stimulus
HEN2	shoot system development	NSN1	Cell differentiation
HEN2	shoot system development	NUA	shoot system development
HEN2	shoot system development	NUP1	others
HEN2	shoot system development	NUP160	Response to stimulus
HEN2	shoot system development	PAB2	others
HEN2	shoot system development	PAPS1	shoot system development
HEN2	shoot system development	PPAN	others
HEN2	shoot system development	PRL1	Response to stimulus
HEN2	shoot system development	PTB2	others
HEN2	shoot system development	PWP2	Response to stimulus
HEN2	shoot system development	RGD3	others
HEN2	shoot system development	ROPGAP3	Response to stimulus
HEN2	shoot system development	RPI2	others
HEN2	shoot system development	RRP4	others
HEN2	shoot system development	RRP41L	others
HEN2	shoot system development	RS27A	others
HEN2	shoot system development	RSW10	Response to stimulus
HEN2	shoot system development	SAD2	others
HEN2	shoot system development	SE	shoot system development
HEN2	shoot system development	STIPL1	others
HEN2	shoot system development	THO2	others
HEN2	shoot system development	VCS	Response to stimulus
HEN2	shoot system development	VIP2	others
HEN2	shoot system development	WDR55	Cell differentiation
HEN2	shoot system development	XRN3	others
HEN2	shoot system development	XRN4	Cell division
HERK1	Response to stimulus	RALFL33	Response to stimulus
HERK1	Response to stimulus	RPM1	Response to stimulus
HERK2	Response to stimulus	RALFL33	Response to stimulus
HK1	Response to stimulus	novel_67	miRNA
HOX9	Cell differentiation	NEK4	others
HOX9	Cell differentiation	SPL3	others
HPR	Response to stimulus	PEX13	others
HSFC2B	Response to stimulus	HUB1	Cell division
HSFC2B	Response to stimulus	novel_695	miRNA
HUA2	Cell differentiation	novel_636	miRNA
HUA2	Cell differentiation	NUA	shoot system development
HUA2	Cell differentiation	SDG16	others
HUA2	Cell differentiation	SUF4	Cell differentiation
HUA2	Cell differentiation	SYD	Response to stimulus
HY5	Response to stimulus	IDD5	others
HY5	Response to stimulus	WRKY75	Cell differentiation
IAA1	Response to stimulus	PCF5	shoot system development
IAA1	Response to stimulus	PCF7	shoot system development
IAA13	Response to stimulus	PCF5	shoot system development
IAA13	Response to stimulus	PCF7	shoot system development
IAA15	Response to stimulus	PCF5	shoot system development
IAA15	Response to stimulus	PCF7	shoot system development
IAA23	Response to stimulus	PCF5	shoot system development
IAA23	Response to stimulus	PCF7	shoot system development
IAA30	Response to stimulus	PCF5	shoot system development
IAA30	Response to stimulus	PCF7	shoot system development
IAA4	Response to stimulus	PCF5	shoot system development
IAA4	Response to stimulus	PCF7	shoot system development
IAA8	Response to stimulus	PCF5	shoot system development
IAA8	Response to stimulus	PCF7	shoot system development
IBS1	Response to stimulus	KTF1	others
IBS1	Response to stimulus	novel_385	miRNA
IBS1	Response to stimulus	NRPB3	others
IBS1	Response to stimulus	NRPB9A	Response to stimulus
IBS1	Response to stimulus	NRPD1A	others
IBS1	Response to stimulus	NRPD1B	Response to stimulus
IBS1	Response to stimulus	NRPD2A	Response to stimulus
IBS1	Response to stimulus	PHP	Cell division
IBS1	Response to stimulus	STN7	Response to stimulus
IBS1	Response to stimulus	STN8	others
IDD5	others	LPA1	others
IDD5	others	novel_66	miRNA
IDD5	others	NRPB3	others
IDD5	others	NRPB9A	Response to stimulus
IDD5	others	NRPD1A	others
IDD5	others	NRPD1B	Response to stimulus
IDD5	others	PBRP	others
IDD5	others	PEX7	others
IDD5	others	PHP	Cell division
IDD5	others	PKL	Cell division
IDD5	others	RAD4	Response to stimulus
IDD5	others	RBR1	Cell division
IDD5	others	RCD1	Response to stimulus
IDD5	others	RIN1	Cell differentiation
IDD5	others	SS4	others
IDD5	others	STN8	others
IDD5	others	SYD	Response to stimulus
IDD5	others	TAF11	others
IDD5	others	UPL5	Response to stimulus
ILL6	Response to stimulus	OPR7	Response to stimulus
ILL6	Response to stimulus	PUP11	others
ISA1	others	SPL16	shoot system development
KIPK1	others	novel_69	miRNA
KU70	Response to stimulus	RFC3	Response to stimulus
LAMP1	others	novel_289	miRNA
LHW	others	RPM1	Response to stimulus
LHW	others	SCPL51	others
LHY	Response to stimulus	SCL33	others
LIF2	Cell differentiation	RBP1	others
LIF2	Cell differentiation	SCL33	others
LIF2	Cell differentiation	SR30	others
LIG6	Response to stimulus	SR30	others
LOX1.1	Response to stimulus	OPR7	Response to stimulus
LrgB	Response to stimulus	SULTR3;1	others
LSD1	Cell differentiation	SPL14	shoot system development
LSD1	Cell differentiation	SPL4	others
MADS47	Response to stimulus	PCF6	others
MBD9	Response to stimulus	SR30	others
MC6	others	PEX13	others
MC7	others	PEX13	others
MCM2	Response to stimulus	RFC3	Response to stimulus
MCM4	Response to stimulus	RFC3	Response to stimulus
MCM5	Response to stimulus	RFC3	Response to stimulus
MCM7	Response to stimulus	RFC3	Response to stimulus
MCM8	Response to stimulus	RFC3	Response to stimulus
MDAR3	Response to stimulus	OPR7	Response to stimulus
MDAR4	others	OPR7	Response to stimulus
MKK1	Cell division	MPK11	Response to stimulus
ML5	others	DlamiR398	miRNA
ML5	others	RACK1A	Response to stimulus
MOM	Response to stimulus	TAF8	others
MOS14	others	SR30	others
MOS7	Response to stimulus	SR45A	Response to stimulus
MPK11	Response to stimulus	novel_449	miRNA
MPK4	Response to stimulus	PCF2	others
MPK5	Response to stimulus	OPR7	Response to stimulus
MPPBETA	others	RPM1	Response to stimulus
MST1	others	novel_476	miRNA
MYB30	Cell differentiation	NAC014	others
MYB62	Response to stimulus	DlamiR164a	miRNA
MYB62	Response to stimulus	DlamiR164b	miRNA
MYB62	Response to stimulus	MYR2	others
MYB62	Response to stimulus	PHO2	Response to stimulus
MYB62	Response to stimulus	PRL1	Response to stimulus
MYB62	Response to stimulus	SQN	shoot system development
MYB62	Response to stimulus	TDT	others
MYB62	Response to stimulus	WRKY57	Response to stimulus
MYB62	Response to stimulus	WRKY75	Cell differentiation
MYC2	Response to hormone	OPR7	Response to stimulus
MYR1	others	RPM1	Response to stimulus
MYR2	others	RPM1	Response to stimulus
NAC007	Cell differentiation	RALFL33	Response to stimulus
NAC014	others	novel_272	miRNA
NAC021	others	DlamiR164a	miRNA
NAC021	others	DlamiR164b	miRNA
NAC042	Response to stimulus	WRKY75	Cell differentiation
NAC098	others	DlamiR164a	miRNA
NAC100	others	DlamiR164b	miRNA
NAC100	others	SPK1	Response to stimulus
NAP57	others	EMB1796	others
NAR2.1	Response to stimulus	SPL16	shoot system development
NBS1	Response to stimulus	RFC3	Response to stimulus
NCRK	Response to stimulus	RALFL33	Response to stimulus
NEK4	others	NEK6	others
NEK4	others	novel_228	miRNA
NHO1	Response to stimulus	RPM1	Response to stimulus
NIP3-1	others	SPL17	shoot system development
NLP3	Response to stimulus	SPL16	shoot system development
NRPB3	others	SR30	others
NRPB3	others	TAF8	others
NRPB9A	Response to stimulus	SR30	others
NRPB9A	Response to stimulus	TAF8	others
NRPD1A	others	SR30	others
NRPD1A	others	TAF8	others
NRPD1B	Response to stimulus	RBP1	others
NRPD1B	Response to stimulus	SCL33	others
NRPD1B	Response to stimulus	SR30	others
NRPD1B	Response to stimulus	TAF8	others
NRPD2A	Response to stimulus	SR30	others
NUA	shoot system development	RBP1	others
NUA	shoot system development	SCL33	others
O48653	others	RFC3	Response to stimulus
OCP3	Response to stimulus	RPM1	Response to stimulus
OLE18	Response to stimulus	SPL14	shoot system development
OLE18	Response to stimulus	SPL16	shoot system development
OLE18	Response to stimulus	SPL18	shoot system development
OLE18	Response to stimulus	SPL4	others
OPR7	Response to stimulus	DlamiR390	miRNA
OPR7	Response to stimulus	Q53RB0	others
OPR7	Response to stimulus	Q6H7E4	others
OPR7	Response to stimulus	Q7XV13	others
OPR7	Response to stimulus	Q8H016	others
OPR7	Response to stimulus	SHL2	Response to stimulus
OPR7	Response to stimulus	TIFY10A	Response to stimulus
OPR7	Response to stimulus	TIFY11B	Response to stimulus
OPR7	Response to stimulus	TIFY11C	Response to stimulus
OPR7	Response to stimulus	TIFY5	Response to stimulus
OPR7	Response to stimulus	TIFY9	Response to stimulus
OPR7	Response to stimulus	WRKY62	Response to stimulus
ORC1	others	PCF6	others
ORC1	others	RFC3	Response to stimulus
ORC3	Response to stimulus	RFC3	Response to stimulus
Os01g0541900	others	novel_212	miRNA
Os03g0405500	others	DlamiR398	miRNA
P17070	Response to stimulus	RFC3	Response to stimulus
PAPS1	shoot system development	SR30	others
PAPS1	shoot system development	WRKY75	Cell differentiation
PARP2-A	Response to stimulus	RFC3	Response to stimulus
PBRP	others	TAF8	others
PCF2	others	novel_346	miRNA
PCF2	others	PCF5	shoot system development
PCF2	others	PCF6	others
PCF2	others	PYL3	Response to stimulus
PCF2	others	PYL5	Response to stimulus
PCF5	shoot system development	DlamiR319b	miRNA
PCF5	shoot system development	DlamiR319b	miRNA
PCF5	shoot system development	PCF6	others
PCF5	shoot system development	PCF6	others
PCF5	shoot system development	SL1	Cell differentiation
PCF5	shoot system development	TIFY11B	Response to stimulus
PCF5	shoot system development	TIFY11C	Response to stimulus
PCF5	shoot system development	TPR2	shoot system development
PCF6	others	DlamiR319a	miRNA
PCF6	others	DlamiR319a	miRNA
PCF6	others	DlamiR319b	miRNA
PCF6	others	DlamiR319b	miRNA
PCF6	others	PCF7	shoot system development
PCF6	others	PIL15	Response to hormone
PCF6	others	PRR95	Response to stimulus
PCF6	others	TPR2	shoot system development
PCF7	shoot system development	DlamiR319b	miRNA
PCF7	shoot system development	SL1	Cell differentiation
PCF7	shoot system development	TIFY11B	Response to stimulus
PCF7	shoot system development	TIFY11C	Response to stimulus
PCF7	shoot system development	TPR2	shoot system development
PCFS4	shoot system development	SR30	others
PDS	others	SAT4	others
PEX13	others	novel_28	miRNA
PEX13	others	PEX22	others
PEX13	others	PEX5	Response to stimulus
PEX13	others	PEX6	others
PEX13	others	PEX7	others
PEX13	others	PKT3	Response to stimulus
PHO2	Response to stimulus	RBP1	others
PHO2	Response to stimulus	WRKY75	Cell differentiation
PHT2;1	others	SULTR3;1	others
PID	Response to stimulus	SPL14	shoot system development
PID	Response to stimulus	SPL16	shoot system development
PID	Response to stimulus	SPL17	shoot system development
PIP2-6	others	novel_186	miRNA
PIX13	others	novel_89	miRNA
PLA2A	Response to stimulus	WRKY75	Cell differentiation
PLT1	Response to stimulus	RPM1	Response to stimulus
PLT2	Response to stimulus	RPM1	Response to stimulus
PLT4	others	novel_208	miRNA
POLD1	Response to stimulus	RFC3	Response to stimulus
POLH	Response to stimulus	UBP8	others
POLL	Response to stimulus	RFC3	Response to stimulus
PRMT5	shoot system development	RFC3	Response to stimulus
PRP40A	others	SR30	others
PTB2	others	RBP1	others
PTB2	others	SCL33	others
PTB2	others	SR30	others
PUB20	others	novel_325	miRNA
PUB27	others	novel_712	miRNA
PUP11	others	novel_649	miRNA
PUP11	others	UKL2	others
PWP2	Response to stimulus	EMB1796	others
PWP2	Response to stimulus	RBP1	others
PWP2	Response to stimulus	SCL33	others
Q0DKP3	Response to stimulus	SPL3	others
Q69VD9	others	RF2b	Response to hormone
Q7XVM8	Response to stimulus	SPL18	shoot system development
Q8LI34	others	RFC3	Response to stimulus
RALFL33	Response to stimulus	novel_678	miRNA
RBP1	others	novel_385	miRNA
RBP1	others	SE	shoot system development
RBP1	others	TFIIIA	others
RBR1	Cell division	SCC3	Cell division
RBR1	Cell division	SDG16	others
RBR1	Cell division	SDG2	shoot system development
RBR1	Cell division	SMC3	Cell division
RBR1	Cell division	SMC5	Cell division
RBR1	Cell division	SMC6A	Cell division
RBR1	Cell division	SPC98	Cell division
RBR1	Cell division	STN7	Response to stimulus
RBR1	Cell division	STN8	others
RBR1	Cell division	SUVH1	others
RBR1	Cell division	SUVH2	others
RBR1	Cell division	SUVH3	others
RBR1	Cell division	SUVH5	Response to stimulus
RBR1	Cell division	SUVH6	others
RBR1	Cell division	SUVH9	others
RBR1	Cell division	SUVR5	others
RBR1	Cell division	SYD	Response to stimulus
RBR1	Cell division	SYN1	Cell division
RBR1	Cell division	SYN2	Cell division
RBR1	Cell division	SYN3	Cell division
RBR1	Cell division	SYN4	Cell division
RBR1	Cell division	TFIIIA	others
RBR1	Cell division	TIL1	Cell division
RBR1	Cell division	TMM	Cell division
RBR1	Cell division	TOPII	Cell division
RBR1	Cell division	UBC19	Cell division
RBR1	Cell division	UVI4-LIKE	Cell division
RBR1	Cell division	WIP3	others
RBR1	Cell division	WIP4	others
RBR1	Cell division	YDA	Response to stimulus
RCN1	Response to stimulus	SPL16	shoot system development
RF2b	Response to hormone	novel_714	miRNA
RFC1	Response to stimulus	RFC3	Response to stimulus
RFC2	Response to stimulus	RFC3	Response to stimulus
RFC3	Response to stimulus	novel_88	miRNA
RFC3	Response to stimulus	RFC4	Response to stimulus
RFC3	Response to stimulus	RFC5	Response to stimulus
RFC3	Response to stimulus	RPA2A	Response to stimulus
RFC3	Response to stimulus	RPA2B	Response to stimulus
RFC3	Response to stimulus	RTEL1	Response to stimulus
RFC3	Response to stimulus	TK	others
RFC3	Response to stimulus	TOP3A	others
RFC3	Response to stimulus	TUBG2	others
RHC1A	Response to stimulus	novel_277	miRNA
RHG1A	others	novel_671	miRNA
RIN1	Cell differentiation	RPM1	Response to stimulus
RLT2	shoot system development	WRKY75	Cell differentiation
RNR1	Response to stimulus	SR30	others
RPM1	Response to stimulus	novel_61	miRNA
RPM1	Response to stimulus	SCL33	others
RPM1	Response to stimulus	TIFY4A	Response to stimulus
RPN6	others	novel_619	miRNA
RPT2	Response to stimulus	UBP8	others
RR21	Response to stimulus	DlamiR156	miRNA
RRP4	others	EMB1796	others
RS2Z32	others	SCL33	others
RS2Z32	others	SR30	others
RS2Z32	others	SR45A	Response to stimulus
RXW8	others	novel_624	miRNA
SAC3B	others	SCL33	others
SAT4	others	novel_677	miRNA
SBT3.7	others	novel_497	miRNA
SCL33	others	novel_540	miRNA
SCL33	others	SMG7	Response to stimulus
SCL33	others	SR30	others
SCL33	others	SR45A	Response to stimulus
SCPL51	others	novel_629	miRNA
SCPL51	others	SMC5	Cell division
SCPL51	others	TBL19	Cell differentiation
SDG2	shoot system development	UBP8	others
SE	shoot system development	SR30	others
SHH2	others	novel_119	miRNA
SIRP1	others	novel_140	miRNA
SMG7	Response to stimulus	SR30	others
SNM1	Response to stimulus	SR30	others
SOX	Response to stimulus	SULTR3;1	others
SPI	Cell differentiation	EMB1796	others
SPL11	others	DlamiR156	miRNA
SPL12	others	DlamiR156	miRNA
SPL14	shoot system development	DlamiR156	miRNA
SPL14	shoot system development	SPL16	shoot system development
SPL14	shoot system development	SPY	Response to stimulus
SPL16	shoot system development	DlamiR156	miRNA
SPL16	shoot system development	SPY	Response to stimulus
SPL16	shoot system development	SUS2	others
SPL17	shoot system development	DlamiR156	miRNA
SPL17	shoot system development	ZEP	Response to stimulus
SPL18	shoot system development	DlamiR156	miRNA
SPL18	shoot system development	SPY	Response to stimulus
SPL19	others	DlamiR156	miRNA
SPL2	shoot system development	DlamiR156	miRNA
SPL2	shoot system development	WOX5	others
SPL3	others	DlamiR156	miRNA
SPL4	others	DlamiR156	miRNA
SPL4	others	SPY	Response to stimulus
SR30	others	novel_623	miRNA
SR30	others	SR45A	Response to stimulus
SR30	others	TEX1	others
SR30	others	THO2	others
SR30	others	TOP1ALPHA	others
SR30	others	TOP1BETA	others
SR30	others	TOPII	Cell division
SR45A	Response to stimulus	novel_191	miRNA
SR45A	Response to stimulus	novel_548	miRNA
SR45A	Response to stimulus	SRG3	Response to stimulus
SR45A	Response to stimulus	THO2	others
SR45A	Response to stimulus	UPL5	Response to stimulus
SULTR3;1	others	novel_467	miRNA
TAF11	others	TAF8	others
TAF12	others	TAF8	others
TAF15	others	TAF8	others
TAF2	others	TAF8	others
TAF8	others	novel_711	miRNA
TBL19	Cell differentiation	novel_145	miRNA
TCX5	others	novel_616	miRNA
TIL1	Cell division	UBP8	others
TOL3	others	novel_671	miRNA
TSN2	others	novel_80	miRNA
UBP8	others	novel_636	miRNA
UBP8	others	UPL5	Response to stimulus
UXT3	others	novel_611	miRNA
WAV3	others	DlamiR156	miRNA
WAVH1	Response to stimulus	novel_161	miRNA
WRKY75	Cell differentiation	novel_160	miRNA
WRKY75	Cell differentiation	YLS9	Response to stimulus
XAT3	others	novel_226	miRNA
XAT3	others	novel_514	miRNA
ZAT5	others	novel_95	miRNA
