# Supplementary material for: Uncovering the miRNA-mediated regulatory network involved in Ma bamboo (Dendrocalamus latiflorus) de novo shoot organogenesis
Source: Hortic Res. 2023 Nov 8;10(12):uhad223. doi: 10.1093/hr/uhad223 (PMC10716635; doi:10.1093/hr/uhad223)
Supplement: Web_Material_uhad223 [file web_material_uhad223.zip › TableS8 GO enrichment of DEM target genes.xlsx]

## Sheet: Sheet1
Cluster 1
GO_ID	GO_Term	GO_function	Count	Genes	GeneRatio	BgRatio	pvalue
GO:0045962	positive regulation of development, heterochronic	biological_process	11	evm.model.FRAGSCAFF_390.234/evm.model.ORIGINAL_1117.20/evm.model.ORIGINAL_593.88/evm.model.ORIGINAL_979.393/evm.model.FRAGSCAFF_420.78/evm.model.ORIGINAL_4560.55/evm.model.FRAGSCAFF_129.272/evm.model.FRAGSCAFF_196.205/evm.model.FRAGSCAFF_226.50/evm.model.FRAGSCAFF_50.64/evm.model.ORIGINAL_5630.43	11/65	24/44548	6.41843e-26
GO:0009965	leaf morphogenesis	biological_process	11	evm.model.FRAGSCAFF_390.234/evm.model.ORIGINAL_1117.20/evm.model.ORIGINAL_593.88/evm.model.ORIGINAL_979.393/evm.model.FRAGSCAFF_420.78/evm.model.ORIGINAL_4560.55/evm.model.FRAGSCAFF_129.272/evm.model.FRAGSCAFF_196.205/evm.model.FRAGSCAFF_226.50/evm.model.FRAGSCAFF_50.64/evm.model.ORIGINAL_5630.43	11/65	414/44548	2.23338e-11
GO:2000306	positive regulation of photomorphogenesis	biological_process	5	evm.model.ORIGINAL_1117.20/evm.model.ORIGINAL_593.88/evm.model.ORIGINAL_979.393/evm.model.FRAGSCAFF_420.78/evm.model.ORIGINAL_4560.55	5/65	19/44548	6.46828e-11
GO:0048826	cotyledon morphogenesis	biological_process	6	evm.model.FRAGSCAFF_390.234/evm.model.FRAGSCAFF_129.272/evm.model.FRAGSCAFF_196.205/evm.model.FRAGSCAFF_226.50/evm.model.FRAGSCAFF_50.64/evm.model.ORIGINAL_5630.43	6/65	99/44548	7.6742e-09
GO:0006878	cellular copper ion homeostasis	biological_process	3	evm.model.FRAGSCAFF_19.1359/evm.model.FRAGSCAFF_190.982/evm.model.FRAGSCAFF_212.326	3/65	16/44548	1.63784e-06
GO:0048508	embryonic meristem development	biological_process	5	evm.model.FRAGSCAFF_400.673/evm.model.ORIGINAL_4625.86/evm.model.FRAGSCAFF_400.763/evm.model.ORIGINAL_4882.62/evm.model.FRAGSCAFF_183.92	5/65	203/44548	1.2371e-05
GO:0010072	primary shoot apical meristem specification	biological_process	4	evm.model.FRAGSCAFF_400.673/evm.model.ORIGINAL_4625.86/evm.model.FRAGSCAFF_400.763/evm.model.ORIGINAL_4882.62	4/65	107/44548	1.90243e-05
GO:0048598	embryonic morphogenesis	biological_process	6	evm.model.FRAGSCAFF_390.234/evm.model.FRAGSCAFF_129.272/evm.model.FRAGSCAFF_196.205/evm.model.FRAGSCAFF_226.50/evm.model.FRAGSCAFF_50.64/evm.model.ORIGINAL_5630.43	6/65	295/44548	4.76844e-06
Cluster 2
GO_ID	GO_Term	GO_function	Count	Genes	GeneRatio	BgRatio	pvalue
GO:0010326	methionine-oxo-acid transaminase activity	molecular_function	2	evm.model.FRAGSCAFF_8.75/evm.model.ORIGINAL_4302.235	2/20	15/38173	2.72707e-05
GO:1900264	positive regulation of DNA-directed DNA polymerase activity	biological_process	2	evm.model.ORIGINAL_3263.228/evm.model.ORIGINAL_3918.71	2/26	20/44548	6.18319e-05
GO:0005372	water transmembrane transporter activity	molecular_function	3	evm.model.FRAGSCAFF_335.165/evm.model.ORIGINAL_2067.57/evm.model.FRAGSCAFF_267.132	3/20	153/38173	6.84574e-05
GO:0019842	vitamin binding	molecular_function	3	evm.model.ORIGINAL_4847.441/evm.model.FRAGSCAFF_8.75/evm.model.ORIGINAL_4302.235	3/20	173/38173	9.85322e-05
GO:0098739	import across plasma membrane	biological_process	2	evm.model.FRAGSCAFF_335.165/evm.model.ORIGINAL_2067.57	2/26	37/44548	0.000215418
GO:0022803	passive transmembrane transporter activity	molecular_function	3	evm.model.FRAGSCAFF_335.165/evm.model.ORIGINAL_2067.57/evm.model.FRAGSCAFF_267.132	3/20	418/38173	0.00129385
GO:0044426	obsolete cell wall part	cellular_componet	2	evm.model.FRAGSCAFF_335.165/evm.model.ORIGINAL_2067.57	2/23	115/44478	0.00161812
GO:1900426	positive regulation of defense response to bacterium	biological_process	2	evm.model.FRAGSCAFF_230.688/evm.model.FRAGSCAFF_459.66	2/26	111/44548	0.00192297
GO:0009531	secondary cell wall	cellular_componet	2	evm.model.FRAGSCAFF_335.165/evm.model.ORIGINAL_2067.57	2/23	150/44478	0.00272845
Cluster 3
GO_ID	GO_Term	GO_function	Count	Genes	GeneRatio	BgRatio	pvalue
GO:2000025	regulation of leaf formation	biological_process	9	evm.model.FRAGSCAFF_455.411/evm.model.FRAGSCAFF_57.749/evm.model.FRAGSCAFF_120.443/evm.model.FRAGSCAFF_153.191/evm.model.FRAGSCAFF_171.139/evm.model.ORIGINAL_3472.287/evm.model.ORIGINAL_3556.112/evm.model.ORIGINAL_4971.67/evm.model.ORIGINAL_6123.252	9/47	16/44548	8.14957e-24
GO:0040034	regulation of development, heterochronic	biological_process	11	evm.model.FRAGSCAFF_175.602/evm.model.FRAGSCAFF_268.859/evm.model.ORIGINAL_1193.206/evm.model.ORIGINAL_3508.113/evm.model.ORIGINAL_4749.89/evm.model.FRAGSCAFF_420.78/evm.model.ORIGINAL_4560.55/evm.model.ORIGINAL_6180.54/evm.model.ORIGINAL_593.88/evm.model.ORIGINAL_979.393/evm.model.ORIGINAL_1117.20	11/47	253/44548	2.31704e-15
GO:2000306	positive regulation of photomorphogenesis	biological_process	6	evm.model.FRAGSCAFF_420.78/evm.model.ORIGINAL_4560.55/evm.model.ORIGINAL_6180.54/evm.model.ORIGINAL_593.88/evm.model.ORIGINAL_979.393/evm.model.ORIGINAL_1117.20	6/47	19/44548	2.6573e-14
GO:0009965	leaf morphogenesis	biological_process	11	evm.model.FRAGSCAFF_175.602/evm.model.FRAGSCAFF_268.859/evm.model.ORIGINAL_1193.206/evm.model.ORIGINAL_3508.113/evm.model.ORIGINAL_4749.89/evm.model.FRAGSCAFF_420.78/evm.model.ORIGINAL_4560.55/evm.model.ORIGINAL_6180.54/evm.model.ORIGINAL_593.88/evm.model.ORIGINAL_979.393/evm.model.ORIGINAL_1117.20	11/47	414/44548	5.04755e-13
GO:0009637	response to blue light	biological_process	8	evm.model.ORIGINAL_1663.238.1/evm.model.FRAGSCAFF_133.717/evm.model.FRAGSCAFF_420.78/evm.model.ORIGINAL_4560.55/evm.model.ORIGINAL_6180.54/evm.model.ORIGINAL_593.88/evm.model.ORIGINAL_979.393/evm.model.ORIGINAL_1117.20	8/47	343/44548	2.75659e-09
GO:0010358	leaf shaping	biological_process	5	evm.model.FRAGSCAFF_175.602/evm.model.FRAGSCAFF_268.859/evm.model.ORIGINAL_1193.206/evm.model.ORIGINAL_3508.113/evm.model.ORIGINAL_4749.89	5/47	54/44548	3.19338e-09
GO:0009736	cytokinin-activated signaling pathway	biological_process	6	evm.model.FRAGSCAFF_218.50/evm.model.FRAGSCAFF_218.742/evm.model.FRAGSCAFF_230.786.1/evm.model.FRAGSCAFF_459.146.1/evm.model.FRAGSCAFF_56.70/evm.model.FRAGSCAFF_37.197	6/47	162/44548	1.99991e-08
GO:0009873	ethylene-activated signaling pathway	biological_process	6	evm.model.FRAGSCAFF_218.50/evm.model.FRAGSCAFF_218.742/evm.model.FRAGSCAFF_230.786.1/evm.model.FRAGSCAFF_459.146.1/evm.model.FRAGSCAFF_56.70/evm.model.FRAGSCAFF_37.197	6/47	250/44548	2.60497e-07
GO:0048506	regulation of timing of meristematic phase transition	biological_process	5	evm.model.FRAGSCAFF_175.602/evm.model.FRAGSCAFF_268.859/evm.model.ORIGINAL_1193.206/evm.model.ORIGINAL_3508.113/evm.model.ORIGINAL_4749.89	5/47	201/44548	2.33931e-06
GO:0048582	positive regulation of post-embryonic development	biological_process	6	evm.model.FRAGSCAFF_420.78/evm.model.ORIGINAL_4560.55/evm.model.ORIGINAL_6180.54/evm.model.ORIGINAL_593.88/evm.model.ORIGINAL_979.393/evm.model.ORIGINAL_1117.20	6/47	426/44548	5.69024e-06
Cluster 4
GO_ID	GO_Term	GO_function	Count	Genes	GeneRatio	BgRatio	pvalue
GO:0010072	primary shoot apical meristem specification	biological_process	9	evm.model.FRAGSCAFF_149.460/evm.model.FRAGSCAFF_400.763/evm.model.ORIGINAL_4882.62/evm.model.ORIGINAL_5308.143/evm.model.ORIGINAL_6101.6/evm.model.FRAGSCAFF_400.673/evm.model.FRAGSCAFF_75.8/evm.model.ORIGINAL_4625.86/evm.model.ORIGINAL_6220.71	9/31	107/44548	3.63711e-17
GO:0090421	embryonic meristem initiation	biological_process	9	evm.model.FRAGSCAFF_149.460/evm.model.FRAGSCAFF_400.763/evm.model.ORIGINAL_4882.62/evm.model.ORIGINAL_5308.143/evm.model.ORIGINAL_6101.6/evm.model.FRAGSCAFF_400.673/evm.model.FRAGSCAFF_75.8/evm.model.ORIGINAL_4625.86/evm.model.ORIGINAL_6220.71	9/31	138/44548	3.83416e-16
GO:0010373	negative regulation of gibberellin biosynthetic process	biological_process	5	evm.model.FRAGSCAFF_326.221/evm.model.ORIGINAL_3498.94/evm.model.ORIGINAL_4745.67/evm.model.FRAGSCAFF_50.1055/evm.model.ORIGINAL_2449.251	5/31	11/44548	5.35468e-14
GO:0032351	negative regulation of hormone metabolic process	biological_process	5	evm.model.FRAGSCAFF_326.221/evm.model.ORIGINAL_3498.94/evm.model.ORIGINAL_4745.67/evm.model.FRAGSCAFF_50.1055/evm.model.ORIGINAL_2449.251	5/31	49/44548	2.16963e-10
GO:0009734	auxin-activated signaling pathway	biological_process	6	evm.model.FRAGSCAFF_149.460/evm.model.FRAGSCAFF_400.763/evm.model.ORIGINAL_4882.62/evm.model.ORIGINAL_5308.143/evm.model.FRAGSCAFF_400.673/evm.model.ORIGINAL_4625.86	6/31	417/44548	3.92001e-07
GO:0051782	negative regulation of cell division	biological_process	3	evm.model.ORIGINAL_6101.6/evm.model.FRAGSCAFF_75.8/evm.model.ORIGINAL_6220.71	5/31	30/44548	1.22299e-06
GO:0009867	jasmonic acid mediated signaling pathway	biological_process	5	evm.model.FRAGSCAFF_326.221/evm.model.ORIGINAL_3498.94/evm.model.ORIGINAL_4745.67/evm.model.FRAGSCAFF_50.1055/evm.model.ORIGINAL_2449.251	5/31	280/44548	1.40678e-06
GO:0010223	secondary shoot formation	biological_process	3	evm.model.ORIGINAL_6101.6/evm.model.FRAGSCAFF_75.8/evm.model.ORIGINAL_6220.71	3/31	116/44548	7.33182e-05
Cluster 5
GO_ID	GO_Term	GO_function	Count	Genes	GeneRatio	BgRatio	pvalue
GO:0010494	cytoplasmic stress granule	cellular_componet	2	evm.model.FRAGSCAFF_288.56/evm.model.FRAGSCAFF_158.434	2/8	151/44478	0.000316317
GO:1905538	polysome binding	molecular_function	1	evm.model.FRAGSCAFF_288.56	1/5	28/38173	0.00366233
GO:0000418	RNA polymerase IV complex	cellular_componet	1	evm.model.FRAGSCAFF_45.248	1/8	51/44478	0.00913706
GO:0005736	RNA polymerase I complex	cellular_componet	1	evm.model.FRAGSCAFF_45.248	1/8	54/44478	0.00967225
GO:0000419	RNA polymerase V complex	cellular_componet	1	evm.model.FRAGSCAFF_45.248	1/8	71/44478	0.0127002
GO:0005665	RNA polymerase II, core complex	cellular_componet	1	evm.model.FRAGSCAFF_45.248	1/8	74/44478	0.0132337
GO:0005666	RNA polymerase III complex	cellular_componet	1	evm.model.FRAGSCAFF_45.248	1/8	86/44478	0.0153652
GO:0005778	peroxisomal membrane	cellular_componet	1	evm.model.ORIGINAL_979.396	1/8	144/44478	0.0256108
Cluster 6
GO_ID	GO_Term	GO_function	Count	Genes	GeneRatio	BgRatio	pvalue
GO:0010358	leaf shaping	biological_process	12	evm.model.FRAGSCAFF_175.602/evm.model.FRAGSCAFF_199.316.3/evm.model.FRAGSCAFF_245.354/evm.model.FRAGSCAFF_268.859/evm.model.FRAGSCAFF_74.250/evm.model.ORIGINAL_1193.206/evm.model.ORIGINAL_1205.7/evm.model.ORIGINAL_3508.113/evm.model.ORIGINAL_4749.89/evm.model.ORIGINAL_5413.211/evm.model.ORIGINAL_698.22/evm.model.ORIGINAL_821.160	12/16	54/44548	4.88543e-33
GO:0048506	regulation of timing of meristematic phase transition	biological_process	12	evm.model.FRAGSCAFF_175.602/evm.model.FRAGSCAFF_199.316.3/evm.model.FRAGSCAFF_245.354/evm.model.FRAGSCAFF_268.859/evm.model.FRAGSCAFF_74.250/evm.model.ORIGINAL_1193.206/evm.model.ORIGINAL_1205.7/evm.model.ORIGINAL_3508.113/evm.model.ORIGINAL_4749.89/evm.model.ORIGINAL_5413.211/evm.model.ORIGINAL_698.22/evm.model.ORIGINAL_821.160	12/16	201/44548	9.13916e-26
GO:0048510	regulation of timing of transition from vegetative to reproductive phase	biological_process	12	evm.model.FRAGSCAFF_175.602/evm.model.FRAGSCAFF_199.316.3/evm.model.FRAGSCAFF_245.354/evm.model.FRAGSCAFF_268.859/evm.model.FRAGSCAFF_74.250/evm.model.ORIGINAL_1193.206/evm.model.ORIGINAL_1205.7/evm.model.ORIGINAL_3508.113/evm.model.ORIGINAL_4749.89/evm.model.ORIGINAL_5413.211/evm.model.ORIGINAL_698.22/evm.model.ORIGINAL_821.160	12/16	201/44548	9.13916e-26
GO:0040034	regulation of development, heterochronic	biological_process	12	evm.model.FRAGSCAFF_175.602/evm.model.FRAGSCAFF_199.316.3/evm.model.FRAGSCAFF_245.354/evm.model.FRAGSCAFF_268.859/evm.model.FRAGSCAFF_74.250/evm.model.ORIGINAL_1193.206/evm.model.ORIGINAL_1205.7/evm.model.ORIGINAL_3508.113/evm.model.ORIGINAL_4749.89/evm.model.ORIGINAL_5413.211/evm.model.ORIGINAL_698.22/evm.model.ORIGINAL_821.160	12/16	253/44548	1.54338e-24
GO:0048532	anatomical structure arrangement	biological_process	12	evm.model.FRAGSCAFF_175.602/evm.model.FRAGSCAFF_199.316.3/evm.model.FRAGSCAFF_245.354/evm.model.FRAGSCAFF_268.859/evm.model.FRAGSCAFF_74.250/evm.model.ORIGINAL_1193.206/evm.model.ORIGINAL_1205.7/evm.model.ORIGINAL_3508.113/evm.model.ORIGINAL_4749.89/evm.model.ORIGINAL_5413.211/evm.model.ORIGINAL_698.22/evm.model.ORIGINAL_821.160	12/16	305/44548	1.51569e-23
GO:0009965	leaf morphogenesis	biological_process	12	evm.model.FRAGSCAFF_175.602/evm.model.FRAGSCAFF_199.316.3/evm.model.FRAGSCAFF_245.354/evm.model.FRAGSCAFF_268.859/evm.model.FRAGSCAFF_74.250/evm.model.ORIGINAL_1193.206/evm.model.ORIGINAL_1205.7/evm.model.ORIGINAL_3508.113/evm.model.ORIGINAL_4749.89/evm.model.ORIGINAL_5413.211/evm.model.ORIGINAL_698.22/evm.model.ORIGINAL_821.160	12/16	414/44548	6.22817e-22
GO:0048863	stem cell differentiation	biological_process	1	evm.model.FRAGSCAFF_119.116	1/16	40/44548	0.0142726
GO:2000025	regulation of leaf formation	biological_process	1	evm.model.FRAGSCAFF_153.191	1/16	16/44548	0.00573212
