# Supplementary material for: Uncovering the miRNA-mediated regulatory network involved in Ma bamboo (Dendrocalamus latiflorus) de novo shoot organogenesis
Source: Hortic Res. 2023 Nov 8;10(12):uhad223. doi: 10.1093/hr/uhad223 (PMC10716635; doi:10.1093/hr/uhad223)
Supplement: Web_Material_uhad223 [file web_material_uhad223.zip › TableS9 Choosen clusters data .xlsx]

## Sheet: Sheet1
ID	Description	Cluster1			Cluster2								Cluster3				Cluster4			Cluster5				Cluster6
ID	Description	C6	C9	C25	C1	C5	C14	C15	C20	C24	C26	C29	C8	C21	C22	C23	C12	C17	C27	C3	C11	C16	C19	C2	C10	C13
GO:0000281	mitotic cytokinesis	26	28	0	89	0	0	0	0	0	0	0	0	0	0	22	0	0	0	0	0	0	0	0	0	0
GO:0010639	negative regulation of organelle organization	24	26	0	0	0	0	0	0	0	0	0	0	0	0	0	0	0	0	0	0	0	0	24	0	0
GO:0009742	brassinosteroid mediated signaling pathway	15	0	0	39	0	0	0	0	0	0	0	0	0	0	0	0	0	0	0	0	0	0	0	0	0
GO:0010158	abaxial cell fate specification	8	0	0	16	0	0	0	0	0	0	0	0	0	0	0	0	0	0	0	0	0	0	0	0	0
GO:0010050	vegetative phase change	7	0	0	20	0	0	0	0	0	0	0	0	0	0	0	0	0	0	0	0	0	0	0	0	0
GO:0051302	regulation of cell division	0	23	0	95	0	0	0	0	0	0	0	0	0	0	0	0	21	0	0	0	0	0	0	0	23
GO:1901987	regulation of cell cycle phase transition	0	18	0	62	0	0	0	0	0	0	0	0	0	0	0	0	0	0	0	0	0	0	20	0	0
GO:0044770	cell cycle phase transition	0	18	0	42	0	0	14	0	0	0	0	0	0	0	0	0	0	0	0	0	0	0	0	0	0
GO:0080147	root hair cell development	0	0	26	0	0	0	0	0	0	0	0	0	0	0	0	0	0	0	0	0	0	0	0	0	0
GO:0010262	somatic embryogenesis	0	0	7	0	0	0	0	0	0	0	0	0	0	0	0	0	0	0	0	0	0	0	0	0	0
GO:0045597	positive regulation of cell differentiation	0	0	0	0	16	0	0	0	0	0	0	0	0	0	0	0	0	0	0	0	0	0	0	0	0
GO:0010720	positive regulation of cell development	0	0	0	0	8	0	0	0	0	0	0	0	0	0	0	0	0	0	0	0	0	0	0	0	0
GO:0002181	cytoplasmic translation	0	0	0	0	0	14	0	0	0	0	27	0	0	0	0	0	0	14	0	0	0	0	0	0	0
GO:0071482	cellular response to light stimulus	0	0	0	0	0	0	0	23	0	0	0	0	0	0	0	0	0	0	0	0	0	0	0	0	0
GO:0090351	seedling development	0	0	0	0	0	0	0	0	21	0	0	0	0	0	0	0	0	0	0	0	0	0	0	0	0
GO:0005982	starch metabolic process	0	0	0	0	0	0	0	0	18	0	0	0	0	0	0	0	0	0	0	0	0	0	0	0	0
GO:0032103	positive regulation of response to external stimulus	0	0	0	0	0	0	0	0	0	14	0	0	0	0	0	0	0	0	0	0	0	0	0	0	0
GO:0010104	regulation of ethylene-activated signaling pathway	0	0	0	0	0	0	0	0	0	13	0	0	0	0	0	0	0	0	0	0	0	0	0	0	0
GO:0015979	photosynthesis	0	0	0	0	0	0	0	0	0	0	0	50	0	26	0	0	0	0	0	0	0	0	0	65	0
GO:0042440	pigment metabolic process	0	0	0	0	0	0	0	0	0	0	0	36	0	27	0	0	0	0	0	0	0	0	0	24	0
GO:0015995	chlorophyll biosynthetic process	0	0	0	0	0	0	0	0	0	0	0	19	0	0	0	0	0	0	0	0	0	0	0	0	0
GO:1900055	regulation of leaf senescence	0	0	0	0	0	0	0	0	0	0	0	16	0	0	0	0	0	0	0	0	0	0	0	0	15
GO:0010383	cell wall polysaccharide metabolic process	0	0	0	0	0	0	0	0	0	0	0	0	26	0	22	0	0	0	0	0	0	0	0	0	0
GO:0009690	cytokinin metabolic process	0	0	0	0	0	0	0	0	0	0	0	0	14	0	0	0	0	0	0	0	0	0	0	0	0
GO:0046274	lignin catabolic process	0	0	0	0	0	0	0	0	0	0	0	0	5	0	0	0	0	0	0	0	0	0	0	0	0
GO:0046244	salicylic acid catabolic process	0	0	0	0	0	0	0	0	0	0	0	0	5	0	0	0	0	0	0	0	0	0	0	0	0
GO:0030243	cellulose metabolic process	0	0	0	0	0	0	0	0	0	0	0	0	0	0	20	0	0	0	0	0	0	0	0	0	0
GO:0044038	cell wall macromolecule biosynthetic process	0	0	0	0	0	0	0	0	0	0	0	0	0	0	18	0	0	14	0	0	0	0	0	0	0
GO:0012501	programmed cell death	0	0	0	0	0	0	0	0	0	0	0	0	0	0	0	20	0	0	0	0	0	0	0	0	0
GO:0000165	MAPK cascade	0	0	0	0	0	0	0	0	0	0	0	0	0	0	0	17	0	0	0	0	0	0	0	0	0
GO:0022604	regulation of cell morphogenesis	0	0	0	0	0	0	0	0	0	0	0	0	0	0	0	17	0	0	0	0	0	0	0	0	0
GO:2000031	regulation of salicylic acid mediated signaling pathway	0	0	0	0	10	0	0	0	0	0	0	0	0	0	0	9	0	0	0	0	0	0	0	0	0
GO:2000603	regulation of secondary growth	0	0	0	0	0	0	0	0	0	0	0	0	0	0	0	0	4	0	0	0	0	0	5	0	0
GO:0009101	glycoprotein biosynthetic process	0	0	0	0	0	0	0	0	0	0	0	0	0	0	25	0	24	23	0	0	0	0	0	0	0
GO:1901348	positive regulation of secondary cell wall biogenesis	0	0	0	0	0	0	0	0	0	0	0	0	0	0	0	0	0	0	9	0	0	10	0	0	0
GO:1903340	positive regulation of cell wall organization or biogenesis	0	0	0	0	0	0	0	0	0	0	0	0	0	0	0	0	0	0	9	0	0	10	0	0	0
GO:2000030	regulation of response to red or far red light	0	0	0	0	0	0	0	0	0	0	0	0	0	0	0	0	0	0	0	15	0	0	0	0	0
GO:0010100	negative regulation of photomorphogenesis	0	0	0	0	0	0	0	0	0	0	0	0	0	0	0	0	0	0	0	7	0	0	0	0	0
GO:0071470	cellular response to osmotic stress	0	0	0	0	0	0	0	0	0	0	0	0	0	0	0	0	0	0	0	0	13	0	0	0	0
GO:0010981	regulation of cell wall macromolecule metabolic process	0	0	0	0	0	0	0	0	0	0	0	0	0	0	0	0	0	0	0	0	0	6	0	0	0
GO:0032535	regulation of cellular component size	0	0	0	0	0	0	0	0	0	0	0	0	0	0	0	0	0	0	0	0	0	0	22	0	0
GO:0060918	auxin transport	0	0	0	0	0	0	0	0	0	0	0	0	0	0	0	0	0	0	0	0	0	0	18	0	0
GO:0080167	response to karrikin	0	0	0	0	0	0	0	0	0	0	0	0	0	0	0	0	0	0	0	0	0	0	0	24	0
GO:0009812	flavonoid metabolic process	0	0	0	0	0	0	0	0	0	0	0	0	0	0	0	0	0	0	0	0	0	0	0	18	0
GO:0045454	cell redox homeostasis	0	0	0	0	0	0	0	0	0	0	0	10	0	0	0	0	0	0	0	0	0	0	0	16	0
GO:0048825	cotyledon development	0	15	0	66	0	0	0	0	0	0	0	0	0	0	0	0	0	0	0	0	0	0	0	0	17
GO:0010928	regulation of auxin mediated signaling pathway	0	13	0	43	0	0	0	0	0	0	0	0	0	0	0	0	0	0	0	0	0	0	0	0	12
GO:0010338	leaf formation	0	0	0	8	0	0	0	0	0	0	0	0	0	0	0	0	0	0	0	0	0	0	0	0	5
